# Supplementary material for: Comparative Genomic Analysis of a Methylorubrum rhodesianum MB200 Isolated from Biogas Digesters Provided New Insights into the Carbon Metabolism of Methylotrophic Bacteria
Source: Int J Mol Sci. 2023 Apr 19;24(8):7521. doi: 10.3390/ijms24087521 (PMC10138955; doi:10.3390/ijms24087521)
Supplement: Supplementary file 1 [file ijms-24-07521-s001.zip]

Archive with 3 entries (3 files):
- Carbon metabolic details of M. rhodesianum MB200.xlsx
- Gene island and prephage region prediction of Methylorubrum rhodesianum MB200.xlsx
- Supplementary materials-revise.pdf
