# Supplementary material for: Comparative Genomic Analysis of a Methylorubrum rhodesianum MB200 Isolated from Biogas Digesters Provided New Insights into the Carbon Metabolism of Methylotrophic Bacteria
Source: Int J Mol Sci. 2023 Apr 19;24(8):7521. doi: 10.3390/ijms24087521 (PMC10138955; doi:10.3390/ijms24087521)
Supplement: Supplementary file 1 [file ijms-24-07521-s001.zip › Carbon metabolic details of M. rhodesianum MB200.xlsx]

## Sheet: Table Details
Table S1. Genes involved in central carbon metabolism pathway and their information of M. rhodesianum strain MB200. The KEGG annotation is indicated for each gene. Transcriptomic analysis of strain MB200 under six carbon source were presented. Results for intrastrain comparisons are complied, with fpkm set as limit.

## Sheet: MB200 Carbon metabolic  DL
Cycle	Gene name	Enzyme name	Product	KO	Enzyme number	orf	SA (fpkm)	MA (fpkm)	FM (fpkm)	MA_FM (fpkm)	SA_FM (fpkm)	EA (fpkm)
Methanol primary oxidation module	mxaF	methanol dehydrogenase (cytochrome c) subunit	Formaldehyde	K14028	EC:1.1.2.7	orf04640	163.931	955.822	114.754	76.0155	58.9222	67.5215
						orf04637	78.4965	288.769	77.6036	85.3467	61.5737	71.3495
	mxaJ	mxaJ protein		K16254	mxaJ protein	orf04638	110.831	376.763	140.429	127.921	117.158	98.7312
	mxaG	cytochrome c-L		K16255	cytochrome c-L	orf04636	152.444	769.083	78.2763	120.507	89.6628	90.4741
	mxaI	methanol dehydrogenase (cytochrome c) subunit 2		K14029	EC:1.1.2.7	orf04633	104.416	226.036	210.194	189.626	261.589	240.903
	mxaA	mxaA protein		K16256	mxaA protein	orf04632	102.501	205.039	203.29	178.232	265.374	200.058
	mxaC	mxaC protein		K16257	mxaC protein	orf04631	121.387	233.747	237.697	187.272	315.97	282.657
	mxaK	mxaK protein		K16258	mxaK protein	orf04630	108.728	226.291	235.456	201.871	264.457	224.949
	mxaL	mxaL protein		K16259	mxaL protein	orf04629	85.5166	173.921	114.969	105.071	106.803	96.7805
	fae	5,6,7,8-tetrahydromethanopterin hydro-lyase	5,10-Methylenetetrahydromethanopterin	K10713	EC:4.2.1.147	orf02011	979.19	3387.67	121.366	310.918	94.5211	132.105
	mtdB	methylenetetrahydrofolate dehydrogenase	5,10-Methenyltetrahydromethanopterin	K10714	EC:1.5.1.5	orf02006	117.242	177.366	145.11	119.701	110.285	116.708
	mtdA	methylenetetrahydrofolate dehydrogenase	5,10-Methylene-THF	K00300	EC:1.5.1.5	orf01971	165.538	182.367	138.369	151.872	140.885	132.433
	mch	methenyltetrahydromethanopterin cyclohydrolase	5-Formyl-5,6,7,8-tetrahydromethanopterin	k01499	EC:3.5.4.27	orf02008	112.254	193.909	170.511	156.697	183.583	151.768
	ftr	formylmethanofuran--tetrahydromethanopterin N-formyltransferase	Methanofuran	K00672	EC:2.3.1.101	orf02002	107.035	165.598	166.927	154.822	164.245	150.367
	fwdA	formylmethanofuran dehydrogenase subunit A	Formylmethanofuran Methanofuran/ Formate	K00200	EC:1.2.7.12	orf02003	98.2317	143.037	151.737	140.114	138.092	127.143
	fwdB	formylmethanofuran dehydrogenase subunit B		K00201		orf02004	202.313	281.417	262.057	217.629	298.221	255.774
	fwdC	formylmethanofuran dehydrogenase subunit C		K00202		orf02001	109.001	237.592	238.685	186.267	242.475	238.584
	fdh	formate dehydrogenase	CO2	K00122	EC:1.17.1.9	orf01354	124.225	114.381	148.032	118.057	121.697	127.348
						orf03626	77.1439	165.96	42.0118	117.289	32.6467	127.842
	fdhF	formate dehydrogenase major subunit		K00123		orf00433	250.337	138.006	108.8	120.616	86.7744	146.366
						orf01353	101.333	122.794	138.489	119.596	123.614	116.143
						orf04951	135.977	771.983	94.6677	213.237	76.8862	120.821
	fdsB	formate dehydrogenase iron-sulfur subunit		K00124		orf00434	127.959	127.129	106.993	115.045	90.3186	121.474
						orf04950	734.334	303.045	140.592	222.762	115.451	135.484
	fdsG	formate dehydrogenase subunit gamma		K00127		orf00435	254.747	104.095	77.1193	111.159	79.6365	128.23
						orf04949	8408.32	684.821	121.741	218.605	94.9911	239.149
	fdsD	formate dehydrogenase subunit delta		K00126		orf04952	110.596	480.288	169.226	231.685	166.63	176.759
	fhs(ftfL)	formate--tetrahydrofolate ligase	10-Formyl-THF	K01938	EC:6.3.4.3	orf00457	236.942	138.7	107.432	114.202	105.657	112.277
	purH	phosphoribosylaminoimidazolecarboxamide formyltransferase	THF	K00602	EC:2.1.2.3	orf02681	110.908	144.344	147.071	142.181	150.462	143.12
	purN	phosphoribosylglycinamide formyltransferase 1		K11175	EC:2.1.2.2	orf02199	146.289	228.581	239.946	238.24	276.732	234.174
	fmt	methionyl-tRNA formyltransferase		K00604	EC:2.1.2.9	orf01010	210.684	194.385	221.691	190.492	237.56	186.98
						orf01821	104.753	235.534	251.694	210.43	282.047	251.641
	glyA	glycine hydroxymethyltransferase	5,10-Methylene-THF	K00600	EC:2.1.2.1	orf03318	600.546	306.715	121.352	129.678	73.6054	107.411
	mauA	methylamine dehydrogenase light chain	Formaldehyde	K15228	EC:1.4.4.9	orf01084	99.2315	112.655	109.435	97.5947	110.306	102.986
	mauB	methylamine dehydrogenase heavy chain		K15229		orf01081	70.1816	92.6763	80.6221	87.5836	84.1181	89.4049
	fchA	methenyltetrahydrofolate cyclohydrolase	5,10-Methenyltetrahydrofolate	K01500	EC:3.5.4.9	orf01972	166.474	205.929	168.152	134.591	120.422	129.081
Partial GSH	gfa	S-(hydroxymethyl)glutathione synthase	S-(Hydroxymethyl)glutathione	K03396	EC:4.4.1.22	orf03198	411.849	237.962	172.016	217.672	176.092	180.371
						orf04015	325.778	261.73	274.625	243.613	297.059	277.103
	fdh	glutathione-independent formaldehyde dehydrogenase	S-Formylglutathione	K01070	EC:3.1.2.12	orf00968	96.4001	54.0716	49.5645	63.8416	41.5347	61.1002
						orf02455	175.745	79.3694	82.6692	76.3785	57.2825	74.4009
						orf05760	1782.93	1294.13	115.281	118.477	52.4269	211.509
Serine cycle	sga(agxt)	alanine-glyoxylate transaminase	Hydroxy-pyruvate	K00830	EC:2.6.1.44	orf01969	320.159	262.87	143.01	147.647	131.589	123.199
					EC:2.6.1.45	orf04748	144.971	164.69	172.295	155.638	174.158	153.812
	hprA	glycerate dehydrogenase	Glycerate	K00018	EC:1.1.1.29	orf01970	897.089	100.526	79.4357	92.5229	71.4531	88.2935
	gyaR	glyoxylate reductase		K00015	EC:1.1.1.26	orf00465	302.924	194.29	177.219	171.764	174.612	163.974
	ttuD(gck)	glycerate 2-kinase	2-Phospho-D-glycerate	K11529	EC:2.7.1.165	orf02872	144.971	201.352	182.762	188.019	209.815	189.419
	eno	enolase	phosphoenolpyruvate	K01689	EC:4.2.1.11	orf02910	271.736	155.404	129.49	140.13	113.84	134.361
	pckA	phosphoenolpyruvate carboxykinase (ATP)	Oxaloacetate	K01610	E4.1.1.49	orf01815	454.242	165.836	165.649	145.242	157.498	164.023
	mdh	malate dehydrogenase (quinone)	(S)-Malate	K00024	EC:1.1.1.37	orf01810	199.617	152.19	132.46	125.925	113.892	115.687
	mqo			K00116	EC:1.1.5.4	orf01646	87.1355	104.569	124.545	94.2345	115.248	108.536
	mtkB	malate-CoA ligase subunit alpha	Malyl-CoA	K08692	EC:6.2.1.9	orf01975	125.446	222.708	110.051	106.392	97.1808	95.7599
	mtkA	malate-CoA ligase subunit beta		K14067		orf01973	189.834	140.2	103.568	107.238	84.2505	92.6894
	mcl	malyl-CoA/(S)-citramalyl-CoA lyase	Glyoxylate	K08691	EC:4.1.3.24	orf01977	283.697	478.367	115.477	135.049	102.781	105.012
						orf04385	121.361	132.461	144.005	154.06	138.761	131.64
	ppc	phosphoenolpyruvate carboxylase	phosphoenolpyruvate	K01595	EC 4.1.1.31	orf01976	93.7678	171.302	161.939	146.988	148.848	145.527
						orf05115	128.232	210.753	204.74	196.713	227.347	213.917
GCS	gcvT	aminomethyltransferase(glycine cleavage system protein T)	5,10-methylenetetrahydrofolate	K00605	EC:2.1.2.10	orf00790	4575.62	377.344	238.833	245.432	288.676	331.653
						orf01079	66.9645	70.4981	93.9884	78.0082	64.8642	86.2505
	gcvP	glycine dehydrogenase	[Protein]-S8-aminomethyldihydrolipoyllysine	K00281	EC:1.4.4.2	orf00788	131.82	102.428	109.308	110.257	107.413	116.231
	gcvH	glycine cleavage system H protein		K02437		orf00789	357.036	191.576	201.997	207.545	217.544	204.155
	phdD	dihydrolipoamide dehydrogenase	protein N6-(lipoyl)lysine	K00382	EC:1.8.1.4	orf01804	94.479	94.868	110.786	99.5853	78.4473	96.7122
						orf02917	92.117	80.3837	74.4215	96.4672	62.2151	82.4441
						orf04565	143.392	224.218	212.526	204.39	264.103	212.088
Ethyl malonyl-coA	atoB	acetyl-CoA C-acetyltransferase	Acetoacetyl-CoA	K00626	EC:2.3.1.9	orf03389	140.654	250.504	173.514	235.599	196.333	177.238
						orf03589	1082.69	379.256	189.843	200.659	175.953	181.856
	phbB	acetoacetyl-CoA reductase	(R)-3-Hydroxybutanoyl-CoA	K00023	EC:1.1.1.36	orf00085	236.096	2043.01	111.568	706.738	155.034	558.366
						orf03590	638.946	200.11	91.6552	97.4487	87.1028	102.661
	croR	3-hydroxybutyryl-CoA dehydratase	Crotonoyl-CoA	K17865	EC:4.2.1.55	orf03563	195.436	165.829	170.712	163.715	147.602	194.919
	ccr	crotonyl-CoA carboxylase	Ethylmalonyl-CoA	K14446	EC:1.3.1.85	orf00316	246.752	149.271	74.9845	93.0049	63.8134	73.3772
	epi	methylmalonyl-CoA	(2R)-Ethylmalonyl-CoA	K05606	EC:5.1.99.1	orf01029	484.31	157.167	132.305	127.366	105.474	127.005
	ecm	ethylmalonyl-CoA mutase	(2S)-Methylsuccinyl-CoA	K14447	EC:5.4.99.63	orf00320	144.341	140.947	101.657	116.728	104.519	119.062
	mcd	(2S)-methylsuccinyl-CoA dehydrogenase	2-Methylfumaryl-CoA	K14448	EC:1.3.8.12	orf02369	252.347	194.602	141.028	133.281	140.263	133.507
	mch	2-methylfumaryl-CoA hydratase	L-erythro-3-Methylmalyl-CoA	K14449	EC:4.2.1.148	orf04158	177.787	132.192	158.507	146.939	147.318	133.647
	pccA	propionyl-CoA carboxylase alpha chain	(S)-Methylmalonyl-CoA	K01965	EC:6.4.1.3	orf03126	168.626	116.087	122	122.943	117.409	112.4
	pccB	propionyl-CoA carboxylase beta chain		K01966	EC:2.1.3.15	orf00309	162.844	59.5487	72.7369	85.1545	65.8212	86.1887
	mut	methylmalonyl-CoA mutase	Succinyl-CoA	K01847	EC:5.4.99.2	orf02546	190.572	180.91	192.494	175.258	203.319	195.963
						orf05440	884.484	158.649	116.08	129.102	99.2471	121.664
	sucC	succinyl-CoA synthetase alpha subunit	Succinate	K01902	EC:6.2.1.5	orf00238	238.439	171.878	164.606	160.007	169.632	192.723
						orf01808	121.382	250.069	168.892	174.858	179.503	148.195
	sucD			K01903		orf00239	119.518	107.977	106.905	115.52	101.448	125.921
						orf01809	109.364	135.118	87.8985	107.167	78.8962	86.5542
	sdhA	fumarate reductase, flavoprotein subunit	Fumarate	K00239	EC:1.3.5.1	orf03996	265.302	185.653	130.663	153.939	131.2	115.72
	sdhB	fumarate reductase, iron-sulfur subunit		K00240		orf04000	100.162	53.816	61.5313	80.076	60.7341	72.69
	sdhC	fumarate reductase, cytochrome b subunit		K00241	EC:1.3.5.4	orf03994	220.702	141.435	93.3585	115.372	88.4548	95.813
	sdhD	fumarate reductase, membrane anchor subunit		K00242		orf03995	168.788	160.722	125.514	153.522	137.991	130.015
included Ethyl malonyl-coA cycle	mlycd	malonyl-CoA decarboxylase	Malonyl-CoA	K01578	EC:4.1.1.9	orf05364	1261.25	240.016	174.934	245.818	201.588	196.059
	accA	acetyl-CoA carboxylase carboxyl transferase subunit alpha		K01962	EC:6.4.1.2	orf05368	199.224	172.786	158.377	181.827	208.708	183.955
	accB	acetyl-CoA carboxylase biotin carboxyl carrier protein		K02160	EC:6.3.4.14	orf01057	970.755	151.97	127.233	146.532	138.833	131.66
	accC	acetyl-CoA carboxylase, biotin carboxylase subunit		K01961		orf04994	330.892	126.254	116.216	127.322	106.704	105.004
	accD	acetyl-CoA carboxylase carboxyl transferase subunit beta		K01963	EC:6.4.1.2	orf01058	149.422	120.381	136.379	123.044	125.747	104.069
			3-Oxopropionyl-CoA
			3-Hydroxypropionyl-CoA
	paaF	enoyl-CoA hydratase	Acryloyl-CoA	K01692	EC:4.2.1.17	orf04794	149.803	275.504	265.887	235.717	321.091	277.739
	fadJ	3-hydroxyacyl-CoA dehydrogenaseepimerase		K01782	EC:1.1.1.35	orf03386	87.3979	154.357	129.842	132.171	123.869	121.254
	acd	acyl-CoA dehydrogenase	Propanoyl-CoA	K00249	EC:1.3.8.7	orf05199	127.256	202.419	185.74	198.032	205.182	179.135
	acuI	acrylyl-CoA reductase (NADPH)		K19745	EC:1.3.1.-	orf04377	259.545	207.036	194.777	153.261	223.453	190.041
	pta	phosphate acetyltransferase	Propanoyl phosphate	K00625	EC:2.3.1.8	orf00112	95.9667	133.29	90.3056	115.068	70.4629	91.9411
						orf01400	160.583	142.65	344.875	166.375	178.09	160.768
	pct	propionate CoA-transferase	Propanoate	K01026	EC:2.8.3.1	orf02207	438.641	112.518	104.366	97.4336	73.3575	91.5855
	prpE	propionyl-CoA synthetase	Propionyladenylate	K01908	EC:6.2.1.17	orf02083	230.102	181.711	194.973	178.198	196.854	165.429
	ackA	acetate kinase	Acetate	K00925	EC:2.7.2.1	orf00254	304.112	112.22	100.766	112.838	102.816	128.1
						orf00513	181.214	174.658	136.225	149.876	124.974	139.946
						orf01161	136.11	241.844	304.278	217.207	276.254	234.837
						orf05620	103.551	184.355	103.773	161.602	118.449	107.114
Ribulose monophosphate pathway	gpmB	2，3-bisphosphoglycerate-dependent phosphoglycerate mutase	3-Phospho-D-glycerate	K15634	EC:5.4.2.11	orf04850	727.712	493.214	372.961	395.274	438.296	384.28
	gpmA			K01834	EC:5.4.2.11	orf01315	121.589	239.744	266.589	241.186	264.951	209.701
						orf02615	204.184	135.062	146.322	146.225	157.909	137.339
	pgk	phosphoglycerate kinase	3-Phospho-D-glyceroyl phosphate	K00927	EC:2.7.2.3	orf02524	122.195	159.299	137.051	129.389	120.537	120.774
	gapA	glyceraldehyde 3-phosphate dehydrogenase	D-Glyceraldehyde 3-phosphate	K00134	EC:1.2.1.12	orf02522	251.542	238.432	147.207	160.704	146.604	139.785
	tpiA	triosephosphate isomerase (TIM)	Glycerone phosphate	K01803	EC:5.3.1.1	orf05270	165.437	161.97	183.759	188.387	175.968	184.825
	fbaA	fructose-bisphosphate aldolase, class II	beta-D-Fructose 1,6-bisphosphate	K01624	EC:4.1.2.13	orf02525	2636.76	156.529	92.6249	117.57	83.6694	84.2264
	fbp	fructose-1,6-bisphosphatase I	beta-D-Fructose 6-phosphate	K03841	EC:3.1.3.11	orf00927	946.673	194.069	182.957	162.497	160.55	167.641
	glpX-SEBP	fructose-1,6-bisphosphatase II		K11532	EC:3.1.3.11	orf02091	184.544	246.317	224.364	194.65	233.814	231.918
	zwf	glucose-6-phosphate 1-dehydrogenase	D-glucono-1,5-lactone-6P	K00036	EC:1.1.1.49	orf00493	128.504	126.356	134.064	136.755	116.778	109.115
						orf01654	114.032	125.845	145.507	124.617	137.039	139.561
						orf02633	114.42	146.511	118.173	128.639	100.226	108.561
	devB	6-phosphogluconolactonase	6-Phospho-D-gluconate	K01057	EC:3.1.1.31	orf05474	134.276	196.195	179.892	172.463	179.485	171.51
	gntZ	6-phosphogluconate dehydrogenase	D-Ribulose 5-phosphate	K00033	EC:1.1.1.44	orf05473	114.312	121.359	114.913	120.298	96.9647	99.4258
	rpe	ribulose-phosphate 3-epimerase	D-Ribulose 5-phosphate	K01783	EC:5.1.3.1	orf00940	370.693	164.924	149.065	136.936	183.303	184.259
	tktA	transketolase	D-Xylulose 5-phosphate	K00615	EC:2.2.1.1	orf05058	367.246	329.307	131.145	220.139	113.671	187.295
	talA	transaldolase	Sedoheptulose 7-phosphate	K00616	EC:2.2.1.2	orf05059	592.667	360.304	170.504	213.882	139.643	196.657
	edd	phosphogluconate dehydratase	2-Dehydro-3-deoxy-6-phospho-D-gluconate	K01690	EC:4.2.1.12	orf02142	523.322	178.742	162.525	156.391	152.294	148.398
	eda	2-dehydro-3-deoxyphosphogluconate aldolase	D-Glyceraldehyde 3-phosphate	K01625	EC:4.1.2.14	orf02141	159.678	338.141	243.487	273.604	301.919	281.855
	prsA	ribose-phosphate pyrophosphokinase	5-Phosphoribosyl 1-pyrophosphate;	K00948	EC:2.7.6.1	orf04335	141.289	128.482	144.854	139.336	139.274	132.078
Ethanol degradation	adhp	alcohol dehydrogenase, propanol-preferring	Acetaldehyde	K13953	EC:1.1.1.1	orf00121	132.153	2159.78	137.79	927.731	198.754	443.704
						orf05625	140.561	1175.39	189.442	556.86	273.043	323.801
	exaA	alcohol dehydrogenase (cytochrome c)		K00114	EC:1.1.2.8	orf04930	170.612	68.8297	86.0862	88.3679	72.3858	89.9654
	yahk	alcohol dehydrogenase (NADP+)		K13979	EC:1.1.1.2	orf03634	132.89	190.734	126.17	159.077	106.632	122.312
	aldB	aldehyde dehydrogenase	Acetate	K00138	EC:1.2.1.-	orf03535	456.031	188.768	119.572	118.02	101.057	120.929
	acs	acetyl-CoA synthetase	Acetyl-CoA	K01895	EC:6.2.1.1	orf02677	471.044	76.785	69.0862	74.95	56.6005	72.6331
						orf04983	114.959	227.359	218.809	200.732	263.339	267.96
Citrate cycle (TCA cycle)	maeB	malate dehydrogenase(NADP+)	(S)-Malate	K00029	EC:1.1.1.40	orf00761	237.208	140.241	115.161	120.1	115.253	113.324
						orf04033	181.214	83.0024	96.1064	100.783	84.3243	84.6947
	pyk	pyruvate kinase	Pyruvate	K00873	EC:2.7.1.40	orf02869	228.503	186.009	143.115	156.811	152.167	142.67
	ppdK	pyruvate, orthophosphate dikinase	Phosphoenolpyruvate(PEP)	K01006	EC:2.7.9.1	orf03014	165.355	165.283	102.083	110.873	98.2652	114.805
	pdhA	pyruvate dehydrogenase E1 component alpha subunit	Pyruvate	K00161	EC:1.2.4.1	orf02913	251.007	64.5047	63.2217	82.74	57.3955	52.4702
	pdhB	pyruvate dehydrogenase E1 component beta subunit		K00162		orf02914	116.757	94.423	82.3433	96.1803	86.5283	81.0909
	pdhC	pyruvate dehydrogenase E2 component		K00627	EC:2.3.1.12	orf02916	110.238	137.329	112.687	123.962	120.422	127.137
	pdhD	dihydrolipoamide dehydrogenase		K00382	EC:1.8.1.4	orf01804	94.479	94.868	110.786	99.5853	78.4473	96.7122
						orf02917	92.117	80.3837	74.4215	96.4672	62.2151	82.4441
						orf04565	143.392	224.218	212.526	204.39	264.103	212.088
	fumC	fumarate hydratase, class II	(S)-Malate	K01679	EC:4.2.1.2	orf02785	542.185	147.822	137.287	128.029	131.804	140.7
						orf04032	236.02	166.208	169.023	158.492	185.535	167.308
	gltA	citrate synthase	citrate	K01647	EC:2.3.3.1	orf05283	475.912	127.44	61.1874	95.206	60.9468	78.6853
	acnB	aconitate hydratase 2	cis-Aconitate » Isocitrate	K01681	EC:4.2.1.3	orf02755	667.994	124.083	82.9182	101.222	73.803	89.5656
	icd	isocitrate dehydrogenase	Oxalosuccinate » 2-Oxoglutarate	K00031	EC:1.1.1.42	orf03286	202.744	163.537	78.5771	103.414	66.1079	76.8341
	sucA	2-oxoglutarate dehydrogenase E1 component	3-Carboxy-1-hydroxypropyl-ThPP » S-Succinyldihydrolipoamide-E	K00164	EC:1.2.4.2	orf01807	219.274	175.174	114.815	124.959	114.331	123.315
	sucB	2-oxoglutarate dehydrogenase E2 component	Succinyl-CoA	K00658	EC:2.3.1.61	orf01806	112.646	189.958	139.413	140.467	148.56	144.034
PHB Cycle	phaB	NADPH-linked acetoacetyl-CoA reductase	(R)-3-Hydroxybutanoyl-CoA	K00023	EC:1.1.1.36	orf00085	236.096	2043.01	111.568	706.738	155.034	558.366
	phaC	PHB synthase	Poly-beta-hydroxybutyrate	K05973	EC:2.3.1.304	orf00546	377.623	120.448	138.003	142.651	114.06	133.343
	depA	poly(3-hydroxybutyrate) depolymerase	intracellular PHB depolymerases	K01028	EC：2.8.3.5	orf03042	218.845	85.3433	81.7324	103.442	78.1467	99.9394
	depB			K01029	EC：2.8.3.5	orf03043	211.526	92.6679	74.2846	82.2699	63.6728	84.214
	hbd	β-hydroxybutyrate dehydrogenase	Acetoacetate	K03821	EC：2.3.1.304	orf03232	804.278	145.407	125.771	116.854	100.718	116.257
	OXCT	3-oxoacid CoA-transferase	Acetoacetyl-CoA	K01027	EC:2.8.3.5	orf04754	176.333	165.182	355.336	167.642	198.45	162.339
						orf05366	291.602	230.556	148.765	151.692	141.89	165.62
											`
