# Supplementary material for: Comparative Genomic Analysis of a Methylorubrum rhodesianum MB200 Isolated from Biogas Digesters Provided New Insights into the Carbon Metabolism of Methylotrophic Bacteria
Source: Int J Mol Sci. 2023 Apr 19;24(8):7521. doi: 10.3390/ijms24087521 (PMC10138955; doi:10.3390/ijms24087521)
Supplement: Supplementary file 1 [file ijms-24-07521-s001.zip › Gene island and prephage region prediction of Methylorubrum rhodesianum MB200.xlsx]

## Sheet: MB200 GI_predict
GI	Start	End	CDS	ORF Number	Nucleotide sequence
GI1	54258	55373	hypothetical protein	orf00057	ATGTCGAGGCTTGCCCTGTACACTGCCATCCTCGGGATCGCCTTGATGGCGAGCGATCCTGTCGCGGGTGCCTCTGACACTGCACCGGTCGATGCCGGCCCCACCACGGAAGCTGCCCTCGGCGAGCGCATGAACGCCAACACCGTCACGGTGGTGACCGGTACGCCCGGCGGGACCTACTTCCGCGTCGGCGCCGAGTTGGCCTTCGTGCTGGATGACGGCGATAAGCTGCGGATCTTACCGATACTCGGCAAAGGAGCGGGCGAGAACGCTTACGACATCCGCTTCCTGAAGGGCGTTGATCTCGGTTTCGTTCGCACCGATACCCTGGATCAGCTGCGGCAAGACAAACGCTTGAAGAACATCGAGCAGCAGATCCAATACATTGCCAAGCTATTC…
	55419	56483	hypothetical protein	orf00058	ATGGAACCGAAACGCACAAATACGACCGGTTACATGCCGGCTGTGGCAGCTATCGTCTCGATAGTCTATTTTTCTCTGCCGGCCTTTGCACAAGTCACGGACAGCCGGCCTCCTGCCGATGCCGCTGCACCCGGCAGCAGAAGCGATGCAGATCCCGGGCAGGGCAGCACATCTGAGGTTTTCTTTGCTACCCACGATGTTTCTGGGAAGCTCGGCAATCCTCTCCCGCTGGAAATAAAGCTCGTCCGTACAGGCAGCATCTCGATCGAAGCCATCCTCCTTCTGGGCCTGCCCCGAGGCGTGACGATCAGCGACTCGACCAACTCCTTCTCGCCATCGGACGACAAGGGAGACGTGGACATCAGAACGTGGGACCTCCCGAACATCAAGATCATGCAG…
	57398	58261	hypothetical protein	orf00059	ATGTTTGTCCGCTACGCGACTCGGAAGGTCGGCGATGTCGAGATGTTCTATCGCGAGGCCGGTCCGCAGGACGCGCCCATCATCCTCCTGCTGCACGGCTTTCCGACGGCAAGCCACATGTTCCGCGACCTGATCCCGCTCCTCGCGGATCACTATCGGGTCGTCGCACCCGACCTGCCCGGCTTCGGCAACACGGTCGCGCCGGGGCGCGCAGCGTTCGCCTACACCTTCGACCATCTCGCCGAGGTGCTCGAGGGATTCGTCGACGCGATGGGACTGACCCGCTACTCGCTCTACATCTTCGACTACGGTGCGCCGACGGGTTTGCGCCTCGCGATGCGTCACCCGGAGCGCGTCAGCGCCATCGTCACCCAAAACGGCAACGCCTACATCGAGGGG…
	59081	59305	--	orf00060	GTGGTGTCGGCGATCGGGTCGGTTCGATCGACGAATGACGGATCAGTCATTCTGGGTGATCGGGCATCTAACAGGCCCCTAGCCGTCCTTGATCCATCGGACTTTCCTGGGGAACACAAGGACAATCCCGACCTCATCATCCGGGACATCAGCCGTGCTGTCGCACAACACAACATTGGCCGGAAGGTCGATCTCCCATCGTGGGCTCTGATCGACCTCGACTAA
	59389	62082	hypothetical protein	orf00061	ATGTCTGCGCGCAATGAATTTTTTGATCGGTGTAAAACTCCCGATGGGGAAAGAGCCAGCCCTACACCACACCGCAACCGGCGCTCCCTGCGGTCACGCACCGTGGGTTCGGCAAAGATGCCCCAACCTGCATCTATCTCGATCGCGGTCGGTGTTGATTCTGAGTGGGTTACACGCATCGACCCGGTCACGGGTAAGCCATACAACCAAATTATCAGCTATCAGCTGGTCCTCGACTTCAACGGCCAGCGCGTAGAGCTGATCCGTTATACCACCGGTAAAACGCGACGGCATAGATTGACGCTCGAACGACTGCTCGAACTGGGCGTTCGTAAAGCGATCAGATTAGGCGTTCTGCCGGACTGGCCTCAACGGGTCACGGTTTTTTGTCACTTCCTG…
	62164	62280	--	orf00062	TTGGCGCTCAAGATCCTCGGATCTCTCATCGATAAATACCTCAGGTTCAACTGGAGAAAACCTGATGTCGTATTTATCCATGAGAGAGTTCCGCGCTGCCCTGATCAATCTGTTTGA
	62321	63139	hypothetical protein	orf00063	ATGGGAGAGCAACGCACCCGGGTACTCGCTGCGCTGGGCATGATGCACCCGCTGTACGAGCGTATGGAAGCCTGCGGCTCCATGGATGAGAGCCGCAATAATATGCGGACCTGTGGCGTGCCTTTGTGCCCGCGCTGCTTCATGCGTCGCCGGGGCAAGGAAACGGGCCGTGCGTTGAAGCAGGCGTTCGCTGGCGTCCCTAACGAGCAGTTGGCGTTCCTCACCCTGCTGCTGCCGCCAACGCTGCAGCTGAGCTCCGTAGACGCCTCTATCGCGGCGTCCAAGCGTCGGATCCGGAACATGATCGCGTATCGACGCCGCGAGGACCCTCGGTGGAATGCCGTGCAGCTTACCGGGTGGTGGGAGATGGACCGGGATGACTTCGTCGATCTATCCGGG…
	63202	63324	hypothetical protein	orf00064	ATGGATGCGAGCCGCAGAACCCTCGGCTTCTACGACCCACACCAGGACACCACGAAGGATGCGCACCAGCGCACGATCGCTCACGGCAATGTACTGGCATCGCTCATCTTCAACGATAATTGA
	63479	63727	hypothetical protein	orf00065	GTGCGGAAGAACTTCTACCAGGATCAGGCAGGCGCATACCAGTTCGTGATGCGCATCGGCCTGGGCGCGAAGCTCCTAGAACTGCAGCCGGGCAAGCCCGCGATCAACGTGGGTACGCTCGACAAACTGCCTACCCTGATCGACTCGCTCATCGCCGCGGTCCGAGCGGGAGAGCTCGACCCCATGCTGATGGACGCCTTGGCAGCACAGGGCGTGATGATGGCTAAGCGCCGTTCCGAGGCGGCTTAG
	64440	64955	hypothetical protein	orf00067	ATGGCCTCCGATTGCGAGCGGCTTCCGCGAGCGGCCATCGGGCCGACTGGAAGCAATTTCCTTCCCGACCCTAGACGGAGGAGGTCGGGAATGTCGTTTCCGAAAGCGGGCAAGGAGTTTCCTGGGACCGGCGGGCGGCGATCCGGGCGAGACGTCGCCACGGAGATCGCCAGGGCTCTGCGGCGCGAGCTCGGGAACACGCACGCGGCCGTGAAGACGGCCGCGCAATGGACCGGGGCCAGCGAACGGGCCGCCAAGAACTGGTTGGCCGGACGTTACGCGCCCAGCGGTGAACACCTCGTTTCGCTTGTCGAGCAATCCGAGGAGGTGCTGTTCGCGTTCCTCGTCCTGGCACGTCGGAAGGAGATCGTCTCCGCCGCCGCCGTGGCGGACGTGCGT…
	65034	66524	serine recombinase	orf00066	ATGTCGACCGAGCCGCAGACCTTCTCGCCGGAGAACCAGCTCGCGCTCATTCGGCGCTACGCTGAGGAGCGCGGGTTCGACATCGTTCGGGTATATGAGGATGCTGGCCGCAGCGGGCTGACGCTGGAGGGTCGGGACGCCATGCGCCGGCTCCTGGCCGACGTCGAGGGCGGACGGGCCGATTACGAGGCGATCCTCGTCTACGACGTCAGCCGCTGGGGCCGCTTCCAGGACGCCGACGAGGGCGCCCATCACGAGCACGCCTGCCGCAAGGCGGGCATCACCGTGCACTACTGCGCCGAGCAGTTCGACAACGATGGCAGCATCGGGTCGACGCTGCTCAAGGCGGTGAAGCGGGTCATGGCCGGCGAGTACAGCCGGGAGCTGTCCGTGAAGGTT…
	66521	67420	hypothetical protein	orf00068	ATGACGGAACGGGTCAGCAGACGGGTCGCCACGATCCCGGTCGACCGGATCACGGTGCTCAACCCGCGCGCACGCGAGAAGCGGCGCTTCCGCGAGATCGTGGAGAACATCGGGAAGGTGGGCCTGAAGCGCCCGATCACCGTCACGCGGATCCCGTCCGCGGACGGCACGGAGGCCTACGGCGTCGTCTGCGGCGAGGGACGGCTGAGGGCCTGCATCGACCTCGGTCAGACCGCGGTCGCCGCCATCGTGATCGAGGCGAGCGAGCAGGACTGCTTGGTGATGAGCCTCGTGGAAAACTGCGCCCGCCGCAAGCATCGCCCCGCCGACCTCCTCCACGATGTCGGGACCCTGCGGCGGCGCGGCTACACGGACGGCCAGATCGCAGCGAAGATCGGG…
	67417	68325	hypothetical protein	orf00069	ATGAGCGAGATGGGACGTAAGGCGTTCGTGCTCGGGTTCGAGCCGGAAATCGTGGTCGTGCCGATCGACGCCCTGATGCCGGTGAAAACCCTGAGGCCGACCGTCAAGGCAAGCCACAAGTACACGCAGATCGCGCAATCCATCCGGGAGATCGGCGTCGTGGAGCCTCCGGTGATCGCGCGCGACGCGGCGGCCCCGGGACGCTACCTCCTGCTCGACGGTCACCTCCGGGTGGAGATCCTCAAGGACGCGGGGCACACGGAGGTCGAGTGCCTCGTCTCCACGGACGACGAGGCCTTCACCTACAACCGGAACATCAGCCGGATCTCCCCCGTGATGGAGAGGGCGATGATCGTGCGCGCCATGGAACGCGGCGTGCCGCAGGAGAAGATCGCCGCA…
	68739	69212	integrase	orf00070	ATGCTGAGCTATCTTGCGGGCCTGCGCGTGGGTGAGATTGCCGCTCTCCAGTGGGGTGATCTCGTCGACGGCGACGGCAAAGTGCGCGGGCAGCTGAGGCTGAGCGCGGCCGTCACCAAGGGAGGGCATGCGCGGATTGTTTTCCTGAACGCGCGCCTACGACGGGAAGTCGAGCAATTCCGGACGAGCTTGTCCGCAACAGCGGCGGCGTCGCAACCCTTGCTGATCACCCAGAAGCGCACGAGATTCAGCGCCAATACCCTATGTCAGCTCATGCGCAGCTGGTACGACCAGGCTGGCCTGGACGGCGGTTCGAGCCACAGCGGTCGGCGCTGGTTCATCACTCGTCTGGCCCACGCTGGTATCTCGCCCAAGGCGATCATGATGCTGGCTGGCCAC…
	69495	69623	hypothetical protein MPPM_0110	orf00071	GTGCGCGCCCATAGTGCGGGCAAGGATGGTATGCGACCGCATTTCGAGCACCTCATCGGCCATTCTGATTGCTCTCTCGGCCACTATTTCAACGGAACGCAGACTCGCCACCACAAAGCTTTGGCGTGA
	69971	70906	hypothetical protein MPPM_0111	orf00072	GTGGTCGGCCAGATCCTCGATTACGCCAAAGAGCTGAGCCGCTGGTCGTCATCGGACCTACAGCGCGAGGTCTCTCGCTGTTTGAAGTGGAAACTGCCGCAAGATCCTGTCCTCAGCTTGGTGCGAGAGGCTGGCCACGAGGTGAATGAGATTGAGTTCAACGACAATCTCACCATCAATCTTCGTCGAGGCCGTTTCCTTCTGCTCATCGTTGGCGATGGCATCCGAGAGGGTGTTGAGGCCATCGCAGAGTACCTCCAGGCTCATGCTGGTCTACATTTCTCATTGGGTCTTGTAGAGCTGCCGATTTTCACGATGCCCGATGGAGGGCGCCTCGTCACACCGAGAGTGTTGGTACGAACGACGAATATCATTCGCAACATCGTTGCTGTTCCAGAG…
	71118	71876	alpha/beta hydrolase	orf00073	ATGCACGCCCGTGTTTCGGTCGATCCCGTATCGGACGACTGCCTGCCGGTGATCCTAGTTCACGGCCTTGGGATGTCGAGTCGCTACATGATCCCGCTCGCGGAGCATCTCGCCCCTCATATGCGAGTCTACGCGCCTGACCTGCCCGGCTTCGGCCTGAGCGATAAGCCGTCTGGGGCGCTCACGGTTGGCGAGCTTGCCGACGCACTGGCTGCCTGGATGCAGGAGGTCGGACTGGAGCGCGCGGCTTTCATCGGCAATTCGCTCGGCTGCGAGGTGCTGGTCGAACTGGCAGTCACTCACCCGCAGCTTGTCGACCGCCTTGTGCTGCAAGGGCCGATGCCGGACCCGGAGGCACGAGGCATCATCCGGCAAATCGCGGGCTTCCTCCTAATCGCG…
	71946	72119	hypothetical protein	orf00074	TTGGACGCTGCCTCAAGCCATAGCAGCCGGCGCTGGTTCATCACCCGTCTCGCACATGCCGGGATCTCGCCCGAGGCGATCATGATGCTGGCTGATCACCGGCATCTCTCGACCACGCAGCGCTACATCGATGTGAACGACGAGATGATGCGTGTCGCCGTGGAGGGGCATTAA
	72213	72344	--	orf00075	ATGATCACGGCACTGGCGAGCGAGATTACCGGTATGAATTCATTTCAGTCAGTCGAGGTTGCGCCCGAAGCACCGGCCGATTATCCATGCCTTCTGGCTTGTCTGTACCATGCAGAAGGGTTTCGAGGCTAG
	72344	73261	hypothetical protein MPPM_0113	orf00076	GTGGCGGCATATTGGCTAACGTTCAAACAGAAGGACCGAACGGCCCCACGCGGCTGGCCCCTGGAGGAGCTTCAAGCACTAGTTTCCCGCTTCGAAACTACCCCTTCAACTGCAACTGAGTGGTGGCGCATCTCCTCACATCGCTCCGCAAAGCCGGGTGATCGCGTCTTTATTTTCAAACAGGGACAGGGAGCTCGCGGGATCTTCGCGTCAGGTACGATTGTAGGTGGTCCTGAGGAGCGTGAAAGCATCAACGACAACGATGGCCTTGCGTGGCGTGCTCTCGTCTTGTTTGATCAGCTTGTTGATCCAACTAAAGACTTCCTGATCAGCTACGAGGACCTACAGCACCTCGTGCCGAAGGAGCTCGTTGAAGCGCAGGCAAGTGGAAATAGCGTT…
	74590	74754	--	orf00077	ATGATATCGAAGGCCAACCCCTTCGTAAGTTCTATCGATCGCGTACACAAAGCCAAGCGGGTGCATCCGAGCAGCCGTCGGAAGCAGTTCTTCCATCCGGACGCGGAAGAGTTCTGCCAGTCGTCCGAATACCGCCGGCTCGAGTCGCCTTATGTCCCTCCCTGA
	74777	75076	hypothetical protein MPPM_0116	orf00078	GTGCCAGTCTTACGATATGATCTGTCCTCAGCTGGCGGCCTTGTAACACGCGACGCAAAAAAGCTGCCCGCCATCCTGGTCAATGCGCACAATCCCTATTTCGACATGCTGCAGGACGCGGTCGAGAATGAATTGGCGCAGTCAAGACTATTATCCTGGGATGACGCCGCTGCCATGCCGGCCGACGCAGATGGATTCGCACCTGAGCTCCTATCGTCTGTCCGAGGATTGCCGATCTTCACCGACGAGGTCGTTGCGGCCGCCCGGGAAGCGATTTCGAAAGCGTCTCGCTATGTATGA
	76064	76189	--	orf00079	ATGCCCAAGCGTTCCATATTGTCCGTCCGTATCCCGCTCGTCGTGGAGGCCGAAGCTGAAGGTCCTCTCGCTGTCTGCCTACTGTTCGCGCTCGTGATCGGGCTCATTGTTGTCACTACCTTGTAG
	76271	76837	hypothetical protein	orf00080	GTGATCGGTGGCCTCGAGTCCATGTTCTACATGCGGGAAGAGTTTGAGCGTTACGGAATCGACCCTGATCTCCTAGGCGGCATCTTGGACGCCGACCCAGAGGCGGTCAGCGAGGTTTCGCTGCGCCTTATGGAAAAGATGATCGAGGCTCGGCAGATGGACGGCGCCGGCCAGACGCATCTTATCCGTCGAGGTATGGCTATCCCCGACCGCCTGATCGATTGGGTGATCAGCTGCTCCCTCGACGCAATGAGCTGGAACGATGAACTTGAAGTTCCTCGCGATCTCATCGTGCTGATCAGGGAGCGTTTGGGAGGTCCAAAGCCGCAGTATGAGCAGGAGCGCGAGGTTCGGCACAAGAAAAGCAGCGCTGAAATCCTTGCTGGACAGCTTAAAGCC…
	77117	78439	integrase	orf00081	GTGAGCACCCCTGCAAACGCCCAAGCCGAGCGCTACCAGCTGTTCCAGCGTGCCGGCAGCACCCGCTGGCAGGTGCGCTTCAGCATCAAGGGCCAGGGGCAGTTCAAGCGCTCCCTCGACACGGATGACCGCAGAGAGGCTGAGCGCAAGGCTGAAGCCATCTGGTACGAGGCCACCTACCGCGCCAAGCAGGGGCTCACAGCCAAGACCCATACCTTCGACAGCGTGGCTGAGGCCTATATCGCGCAGATCCTGCGGGAGGTGGAGCGCGGTGAGCGACGGCCCGACCAGGGCAAGAGCGAGCCCGCAGTGATTCGCCGCTACTTCGTGGGCTACTTCGGCGTCAAGCTCGTCGACGCGGTCACCGAGGCCGATCTCGAGCGCTACGCGGAGTGGCGG…
	78732	79091	hypothetical protein	orf00082	ATGGCCCAGATTTATGTCGATCCATCTATACGCAATTGCGCGCAGGCCCTCCTCATGCAGGCTATCGAGGATGTGAACCGTCGCGTTTCGTGCGGGGACTCGTTCTGGGCTGCCCGCACTCGTGTTTTGGAGATGCACGCCGACGAATGGGTGCGGCTTTACGGGAAGGATGCCGCCAATCAGGCCGTCCGTGGCCTTCACATGCTCGCGCCGACCGAGGTGCTGGACCGGGAAACTCGGCGCAAGCAGCGTGATCGGGAGATTGCGCAGTGCCGCGCCCATCTCGCCGCCTATGATCCGAAGCGGAACACGCGCCTCAACCGCCTGTGGCTCTCGTGGTTCGGGATGCGGCTGTATTGA
	79276	79527	--	orf00083	GTGCGGGGACCGCGTGGGGCGTCTTTTCTGCGCGGGCGAGCGAAAAAAAAATTCGACTGCAGTCTGATCATCTGCAATCTGTGCCTGCATCAGATGCCGGGCAAAGCCGACCAAGCGGCATGGGAACTCTTGACCGATTTCGTTGAAAAACTCGTCGGCGGCCGAGATCGGAGCGCGGGCGGGGCGAGCCCTCGTTCCCGGGCCGGGTTTCCCCTGCCGGTCAAGCCGAGCTCGGCTACGGGACCGGGATGA
GI2	109417	110226	universal stress protein A	orf00125	ATGTCCTACGCAAGCATCATGGTGGTGGTCGATCTCGGCGAGCATGCGCGCGAGCGCGTCAGGCTCGCCGGTCATTTGGCGGACGACTTCCGCGCTCGCCTGATCGGCGTCGCGGCGGAGATGCCGGCCTACGAGGCCGCTTCGGTCGGCCCGACGCTGGGGAGCGCGTACTGCCTCGCCTCAGTCCAGGAGGCCGTCCTGAACGACCTCAGGATGGCCCACGAGGCGTTCAAGGAAGCTGCCGGAAAGCGAAACCGGGTCGAGTGGCGCTCGAACCTCGACTTTCCGCTCGCCTTCCTGACCCGCCAATCAGCCGCCGCCGACCTGTTGATCATCGGCCGTGGCGACGATGGCAGCCCGCTCATGTCGGTGGACCCCGGGGATGCCCTAATGGGGCTT…
	110313	110960	OsmY domain-containing protein	orf00126	ATGGGCGACAAGCTGATCCGCCAGAACGTCATCGACAAGCTCGACTTCGACCCCAGCATCAATGCTGCCAACATCGGCGTCGCCGTGGAGAACGGCATCGTCACGCTCACCGGTCACGTCGGTAGCTACACGGAGCGCGTGGCCGCCGAGAAGGCGGCCCAGAAGGTGCGCGGGGTTCGGGGGATAGTCGAGGAGATCCAGGTGCGCTTCGACGGCGAAACGCCGCCGCGCGACGAGGACATCGCCCAACGCGCCGTGCAGATGCTGGACTGGTCGGCGACGGTGCCTAAGGGCGCCGTGCAGGTGAGGGTCCAAGACGGCTGGTTGACGCTCAGCGGTAAGGTCGATTGGCAGTACCAAAAGGAGGAGGCCTACCGGGCGATTCGGCGCTTAGCGGGC…
	111010	111462	response regulator	orf00127	ATGGAGAGCGGAAGAAAAGAACGGCCAGTCGTCCTCGTCGCGGAGCCGCAGGCGCTACCAGGCATGTGGCTGGAGGACGTCCTCGCAGACGCCGGCTGTGCTGTCAGCGGGCCCTACGCCACCTGCCAGGACGCAGCGGAGAGCCTGGACGAGACGCCGCCGGACTTTGCGGTCGTTAGCGTCGACCTGAACCAGGGACCTTGCTTTCCGCTCGCCTGCGCCCTGCGCCGCCGCGGCGTCCCCTTCGCGCTGATCTCTGGAAACGCACGCGTTCCTGACGCCTTCTCGGACGTGCCGAGGTTCGACCGGCTGTTCGATGCCCGGGACATGGTCTCCGCCGTAAGCGCCCGTTGCGCGGTCCCTGGCTGCTCCCGCGCTTGCCCGATGCTGGATCGGATC…
	111528	111764	iron transporter	orf00130	ATGGTGATCAGTCTGGGCGCGGTCGACCCGATCCATGCGCTCTACTGGAGCGTTGTGGTCAACGGCGTCATCGCGGTGCCGGTCATGGCGGTGATGATGCTGGCGGCGGCGCGCAGCGACATCATGGGCGCCTTCGCGGTGCGCGGATCCGTCAGGCTGCTCGGCTGGGTCGCCACAGCCTGCATGCTGCTCGCGGTCCTCGCCATGCTGACGACGGCCGCGCTTCCCTTGATCTAG
	111758	112366	iron transporter	orf00128	GTGTTGAAATGGCTGACGCTGAGCCTGTTCGCCTATCTCGGCGTAGTGATCTTTGCCCACGTCTCCTGGCGGGACCTCGGCACGGCGCTCGTCGTCCCGAAGGTCGGTTTCGGCGGCGGCGAGCTGACCACCCTGGTGGCCCTCTTCGGCACCACGATCAGCCCCTGCCTGTTCTTCTGGCAGGCGGCCGAGGAGGCCGAGGACCTGCACGCCTATCAGCGCCGGCGCGACCTCCTGCACGCGCCCGAACAGGGCAGCGCCGCGCTCCACCGCATCGAAGTCGATACACTAGTCGGCATGGCCTTCTCGAACCTGGTGGCGCTCGCCATCATGGTCACCGCCCGCCGCGGTGCTGCACCCGCGTGGTATCACCGACATCCAGACCTCGGCTCAGGCTGC…
	112373	112576	iron transporter	orf00129	GTGCTGCGCGAGCACTACCCGAACAGCCTGCTCCAAGCCGTGGTGCTGCTCCTGCTGGCCGCAAACATCCTGAACCTCGGGGCCGACCTCGGCGCCATGGCGGACGCGCTGAACCTGCTGCTTCCGGGCCCGCGCTGGCTCTACGTCGTGCTGTTCGCCGGCATCTGTGCCTTCATGCAGCTCGTCCTGCAGTACACGCGCTAA
	112703	112858	iron transporter	orf00131	ATGACCGCCGCGCCCTTTGCCGGGGCGGGGGAGACCGACGACCCGGAGGTGCCGAGCCCTGCCCTCGGCCCTTCGAAGCCGCGCCTGCTGCGCGTCCTCGGCCCCGGCCTGATCACCGGTGCTTCGGACGACGACCCCAGCGGCATCGCCACCTAA
	112855	113109	hypothetical protein	orf00132	ATGAGCCACGAACTCACCGAGCCCGTGCACTGGTGCGGCCGGCAATGGGCCGTCACCGGCTACGGCATCGAGGCGCTCGACGGAATGTACCACGTCCCCTTCAGCGACATCCCGGACGATGAGGCCGCCCGGCCGGGATGGCTGAACAACCTCTGCCAGCGCTACGGCACCGACGGCGACGACTTGGCCGCGGCCCTGAAGGTCGCGCGCTCGATCCAGGCCGCCGCGGACGGCACGTCGAAGTCGGCGGCATGA
	113120	113392	hypothetical protein	orf00133	TTGAAGGCTCTGCTCCGAACCGCAGCGGTCCGCACTGTCCCAGACCTGTGGCACACCATCCGCCAAGCCTTCGCTCGCTTCCACAAGACCGTCTCGGACGACACCGGGCACGACCATCGCGTCCTGCAGCGGCAGGCGGTCGTCATCGCCCGCTCGGACGTTGCCGCCGCCTACGCCGCCAAGGCGATGCTGTGCGAGGCCTGCGGCGTCGTCGACTGGCGGATGCGGGCTGACACCTGCGAGGTCGCCGAACTCAACCGGCAAGCAGCTTGA
	113444	113731	IS630 family transposase	orf00134	ATGGCGCGCCGCTACGGTCGAGCCCCGCGCGGCGCGCGCTGCCGCCTCGCCGTCCCGCACGGGCATTACAAGACCACCACCGTCACTGCCGCCCTGCGCAGCGATGGCCTGTGTGCCACCGCCCTGTTCGACCGAGCCACCAACGGCGCACGCTTCCGAGCCTACGTCGCCGACACGCTCGTGCCTGTACTCAGACCCGGCGACACCGTCATCCTCGACAACCTGCAGGCCCACAAGGTGACGGGTGTGCGCGAGGTCATCGAGGCTGCCGGGGCGAGACTGCTCTAA
	113821	114105	transposase	orf00135	GTGTCCAGTGCCAGCCGCTGGTCGGAACAGTTCCGCCAGGAAGGGCAGTTCGCGCCCAAGCCATCGGGCGGCGATCACGCCTCGCACCGGATCGAGGCGCAGGCCGAGCTGATCCTGACGACCTACGAGGCGCGGCCCGCCATCTTCCTGCACGAGTTGCGCGACGCCCTGGCCGAGCGCGGCGTACAAACCAGCACCAGCAGCTTGTCCCGCTTCTTCGCCCGGCACGGCATCACCCGTAAAAAGGGGCGATCCACGCCGCCGAGCAGGCGCGCGAAGACGTAA
	114984	118781	hypothetical protein	orf00136	ATGAACCCTGATAGTACTCTTCCGGCCCAAGCCGGTGCGCCGACGCCAACTTTGACCCTGACAGGCGCTTCCAACCCGCCAAAGACCGGCGTTGAGGAGGATGTGTTGATCGATCGTGCGCGGGGCGGTGGACCGCGCAATGAGTTCTCGCGGGCAGTGCTGAAGCGTTACATCAAGGCAAACCCTTCGATCACCGAGGATCCGGAGGGTCTCAAGCGTCTTCTTGCAACGCTCGCCTATAGTGAGAACTCCGTCTGGCCGACGTCGGAGAACCTTCAGCGCCAGCGCCGCGTGTCTAACGGGACCGAGTTTGAGCAAGAGGCCGCGCTCGAGGAGTTCAAAGTCTTTCTCGCCTCCGAGGCGACAGGTGCTCCCCTAAAGATCCTGCGGATCCGGACA…
	119797	120543	pimeloyl-CoA dehydrogenase	orf00137	ATGGACGTGACCAAGCTCAGACGCGGCGACCGCATGGGTGACCCAACCCGTGGCTTCGCCGTCGAGATCATCCGTCCCGGGCTGAGCCTCGGCGGCGGAGATAGCGGCCTAGGCGCCATCGGCCGGATCGACCGCGCCACCGTGGCGCCCGGGCACGTCATCGGGATGCACCCGCACCGCGACGACGAAATCCTGACCTACGTCCGGGCCGGACGGATGCTCCACCGGGACACGGTCGGAAACGCGGAGGAGATCACGGCGACGCGCCTGATGATGATGAACGCCGGCCACACCTTCCAGCACGAGGAGCGCATGCTGGACTACGGCCCGGTCGAGGCACTGCAGATCTTCCTGCGGCCGCGGGCGGCCGACCTCGGACCCAAGGTCCAGTTCCACGAC…
	120652	121518	LysR family transcriptional regulator	orf00138	ATGGACGTGGACGACCTGAGGACCTTCGTGGAAGTCGCCGACGCGGGAGGGGTCTCGGCCGCCTCACGCCGCCTCAACTTGGCGAAGTCGATTGTCAGCCGGCGGCTTCTGCGGCTGGAGGCCGAGCTCGGAACACAACTCCTCGCCCGTACTACCCGGGGCGCGGCCCTGACCGAGGCGGGCACGACGTTTCGGGAACATGCGGCACGGATCTGCACGGAGGTAGACGCCGCGCTGGAGGCGGTCGCAGTTGGCGGCGAGCTCCGCGGCCTCCTGCGGGTTGCCGTACCCTCCACGTTCGGCCCGACGCACTTCGCGCCGGCCATCGCGGAGCTGACCCGTCGCCATCCCCAACTGCATATCAACTGCCGCTACAGCGACCGCTACGTCGATCTCGTC…
	121686	122309	MULTISPECIES: isochorismatase	orf00139	ATGTCCTACGAGAGATTGACCGCCGAGAACGCCGCCGTCCTGTTCGTCGACCACCAGACCGGTCTTGCCAACGGCGTGCAGACCCAGACGCCCGCGGACTTCCTGAACAACGTGAAGGCGCTCGTCACCATCGCCCAGATCTACAAGCTGCCGGCCATCGTCACCACCAGCGCGGCCGACGGCCCGAACGGGCCGGTCTTGCCGGTCGTCGCCCAGGGCCTGCCCGACGCGACCGTCGTGCACCGGCCGGGCGAGATCAACGCCTTCGACAACGCCGACTTCGCCGCCGCCGTGAAGGCGACCGGTCGGAAGAAGCTCCTGATCGCCGGCATTTCGACGGAGGTTTGCGTGGCCTTCGCCGCGCTCGCGGCCCGCGAGGCGGGCTACGACGTCTACGCG…
	122484	123101	glutathione S-transferase	orf00140	ATGAAGCTCTACCATCATCCCCTCTCGGGACACGCGCATCGGGCCCGCCTGTTCCTCTCGTTGCTCGGCGTGCCGCACGAGGCGATTGAGGTCGACCTCAAGGCAGGCGCCCACAAGCGGCCCGAGTTCCTTGCCCTCAATCCGTTCGGCCAGGTGCCGGTCCTCGACGACGACGGAACCGTCGTCTCCGACTCGAACGCCATCCTCGTCTACGTGGCGCGCAAGCTGGGGCGGACCGATTGGCTGCCGGAGAATGCCGAGGGTGAGGCCGCCGTGCAGCGTTGGCTGTCGGTGGCGGCCGGCGAACTGGCCTACGGCCCGGCCGCCGCGCGCCTCGTCACCGTTTTCGGTGCCAATTTCCGGCCCGAGGAGGTGATCGGGCGGGCGCACACGCTGCTG…
	123085	123201	--	orf00141	ATGCCAGGGCGAGGACTTCGTGATGGTCGGACCGTCGCTCATGATACTCTCCCGTCCGGTTCGGTCGGGCGCGCGCACTGGCGCGCCCGAACAAGCGGGGTCACGCCGCGGCCGTGA
	123160	125223	FAD-binding oxidoreductase	orf00142	ATGAGCGACGGTCCGACCATCACGAAGTCCTCGCCCTGGCATCCGGGCGAGAAGGCCATCCAGCAGCAGGTCGGCGTGGCCGAGCGGATGGAGCAGGTCGGGCGCCGCGTGGTGCGGGACTTCATGCCCGACCAACACCGCGCGTTCTACGAACAGATCCCGTTCATCGTGGCTGGCAGCGTCGACGGTCGGGGCGACGCCTGGGCGACGCTGGTCGCCGGCGGTCCCGGGTTCATCGCCTCGCCGACGCCGACGACACTCGACATCGCGGTGCGGCCGGATCCGAGCGACCCGGCGAGCGCGGGCTTGCGCGACGGGGAGGCCATCGGGCTCCTCGGGATCGAGCTGCACACCCGCCGACGCAACCGCGTCAACGGCCTCATCCGCGCCGCGGCGGAC…
	125309	125773	hypothetical protein	orf00143	ATGTCCCGTCCCCCGCTGCCGCCGTTCACCGAGGAGAGCGCCATCGAGAAGGTCCGCCTCGCCGAGGACGGCTGGAACAGCCGTGATCCGGCCAAGGTCGCCCTGGCCTACACGACCGACACCCGCTGGCGGAACAGGGCCGAGTTCGTCACGAACCGGGAGGAGGCCCAGGCCTTCCTCACCCGCAAGTGGAACCGCGAGCTCGACTACCGCCTGATCAAGGAGCTCTGGGCCTTCACCGGCAACCGCATCGCGGTGCGTTACGCCTACGAGTACCGCGACGACAGCGGCCAGTGGTTCCGGGCCTACGGCAACGAGAACTGGGAGTTCGCCGAGGACGGGCTGATGCGGGCCCGCCACGCCAGCATCAACGAACACCCGATCAGCGAGGCCGAGCGC…
	125919	126164	hypothetical protein	orf00144	ATGTGCGGCGCCGAGGTCGACGCCGCGCGTCGCGGCCGGAGCTTCGACGCGCGCACGTCGCGGGCGCTGGTCCTAGCCCTGGCGGCGGCCTCCCGGGACGGCGGGTGCCTTCACGAGGCGCGTGCGCGGGCGGTCCGGTCAGGCATCCCCGCCGAGGTCTGCCGCGAGATCGAGAGCCTCGCCGTAGAGCTCGCTGGCGACGGAGCGGCGCCGGACCCGGATCCCACGGTCGCCCGCGAAGGCTAG
	126283	127173	LysR family transcriptional regulator	orf00145	ATGGACCGCTGGCAGGCCATGCGGATCTTCGCGAAGGTCGCGGAGACGGCGAGCTTCGCGGAGACCGCGCGCCTGATGCACATGAGCCCGCCGGCCGTGACGCGGGCCGTCGCCGCGCTGGAAGAGACCATCGGCGCCCGGCTGTTCGTGCGCACCACGCGCTCGGTGAAGCTCACCGAGGCCGGTGGCCGCTACTACGAGGATTGCCGGCGAATCCTTTCCGACATCGTCGAGGCCGAGGCCGCCGCCGCAGGTTCCTACGCGACGCCGTCCGGAACCCTCGCGGTGACAGCATCGGTCCTGTTCGGCCACATGCACGTGCTGCCCATCGTGACCGATTACCTCGACGCCTACTCGACCATGGCGGCACGGACGCTGTTCGTCGACCGGCAGGTGAAC…
	127372	128337	alpha/beta hydrolase	orf00146	ATGAAACACCTTCTGCTTGCCCTGATGCTCACGACGGCCGGCACCGTCCTTCCCCCTCATGCCAAGGCAGAGCAGGCCCTGGTCGCCGCCCAGACACCGGCGACGGTCCACTACCGTTCCGCGACGGTCGACGGCGTGAAGGTCTTCTACCGCGAGGCCGGCCCGGCCGACGGCCCGGTCGTGCTGCTCCTGCACGGATTCCCGACCTCCTCGCACATGTTCCGCAACCTGATCCCGACGCTCGCGGACCGCTACCACGTCATCGCGCCCGATTACCCCGGCTTCGGCCAGAGCGACGCGCCCGACCACACCCAGTTCGCCTACACCTTCGGCCACTACGCCGACCTTGTGGACGGCCTGCTCGGCCAACTCGGCGCCAAGTCCTACGCGATGTACGTG…
	128465	129304	short-chain dehydrogenase/reductase	orf00147	GTGGTGAAGATGGATAGGACCTGGTTCGTCACGGGCTCGTCACGTAGCCTCGGCCGGGCCTTGGCCCAGGCCGTCGTCGCGGCGGGCGAGCGGCTCTGCGCGACGGCGCGCGACCCTGCCGCGCTCGTGGACCTCGTCGAGGCCGGCGGCGAGCGCGTGCTCGCGTTGCCCCTCGACGTCACCGACGAGGAGGCGGCGCATCGGGTAGTCGAGGCTGCCGTAGAGCGGTTCGGACGCGTCGACGTCGTCGTCAACAACGCCGGGTACGGCGACGTCGCGCCCATCGAGGACACCGACCTCGCCTCGTTCCGGGCGCAGGTCGAGACGAACCTGTTCGGGGTCGTCAACGTGACCAAGGCGGCCATTCCCCTCTTTCGGACGCAGCGCCGTGGCCACTTT…
	129312	129467	hypothetical protein SAMN04488125_12932	orf00148	ATGTTGTCGGGCGGGCGCTGCGCCCACCGCTTCTCGACAAGGATGATAATGGACGACGGCCCCGATCTTTATTCCTCTCTCGGCAATGGAGAGGTTCGCGACGCGATGCTTGAGGGCAGCCGCTCAGCCACCGATCTCGGCGTCTTCGAAACATGA
	129491	130519	tellurite resistance protein	orf00149	ATGACCACGGTCTCTATCGTCGCCGGCCCACGCCTCCACCTCGCGCAGCGCATTAGGGAAGTCGCCGCGAACACGCCGGCCGCCTACTTCGGCATCGTCCTGGGGCTATCTGGCCTGGGCGGGGCCTGGCGCGCGGCCGCGCTCGCCTGGCACCTGCCCACGGTCGTCGGGGAGGCGGTCTACGTACTCGCCGGCGCAGTCTGGGCCGTGCTCGTCGTCCTCTATGCCCTCAAGGCCGTCCTCGCCCCGGACAAGCTGGCGGTCGAGGCGGCCCATGCGGTCCAGTGCTGCTTCATCGGCCTCGCCGGAGTGGCGACCATGCTCGTCGCGAGCGGGCTCATCCCTTACTCGGCCGGATCCGCAACCGTCCTGTTCGGCCTCGGCTTCCTATTTACGCTC…
	130857	130979	--	orf00151	ATGTCGCGCAACCTCGCTCGTCGCTTGCTCATCCATTTTGAGCGCCGCGCCGAAAACTACGAGGCATTCACCTTCCTTCGCCTCAGCCTCGTTACCCTGCACCAGATCGAGAGGTTCTGTTAG
	130978	131184	hypothetical protein	orf00150	ATGGGCCTGACCAGCGGCCTGGCCTCGTTCGATCCCCTCCGCGACGGCCTGCGCATCGTGCAGGCGCAGCGGGATCTCCGCTTCCCGCATCCGGTAAGCGGCGAGTTGCAGCCGGCCGTGGGCGGGTTCTGCCAGCACACCGTGATCACGGCCCAAGGGATCTCCACCCGCATCGTGGAGCGATGGCTGGCAGCGCAGGCCGCATAA
GI3	1368109	1368264	hypothetical protein	orf01336	ATGCATTTGCATCGTTTCGATTTCAGAATCCGGCAGCGGCCGCTGCAGCAATCTCTCGCACTGCGTCCAACCCATCCGTTGCCGCGACACTCGATATTCATGTCGCGCGTCGTCATGATCTGTCCCGGCCGGCTCATCGCCGCAGTTGAAGTATAG
	1368454	1368720	--	orf01337	ATGCCTCAGCTCGATCCGTTTGCTGACGCCGAGATGAATAACCACGTCGCCGTCGTGGCCATGGTGCCCAGAACCTCGGTGAGGCTATCGTCTGCACCTTTGTTGGGTCAGGGTGATAATCGTCGATCTCGACGGCGCTCCCGTGCCCTGAACGGCTTTTCGCTGCGGATGGTCCGACAAATTCTGGCGGCCGCAATGAGCAGTCTACGAAGCGTCTCGGTTCAAGCCTTGATTCAGCCAGATTTCATTCTTCGGCCAGTATTTTGA
	1368781	1369623	SDR family oxidoreductase	orf01338	TTGTTTTGCTGCACTTTCTTTCGACGCACCGGCACCCATTTCGTCGGAAAGCGCTCTAGCCTCGATTGGCGATGCATGGGCAATCTCAGATGTTTCGGGCTGGAGAGTGAGGTCGCTCTGGTGACAGGAGGCGGCGCCGGCATTGGCCGGGCGATCTGCGAGACCTTCGCTGGCGTCGGCGCTGCCGTCGTCGTCAGTGACATCGCGACCGAGGCAGCCCAGGCCGTCGCTGCTCGCATTATGAATGCGGGCGGGAGGGCTCTCGGGATTGGCTGCAACGTCACGAAGGAGGAGGATCTGAAAGCCGCCGTGCAAGCTGGAATCGACCATTTCGGTGCACTGACGATCCTGGTCAACAATGCCGGCGGCGGAGGACCGAAACCCTTTGACATGCCCATG…
	1370107	1370250	transposase	orf01339	GTGCGCTACGGCTACCGGCGGCTGCACATCCTGCTGCGACGGGAGGGCTGGGAGGTGAGCCACAAGCGCACCTACCGGATCTACCGCGACGAGGGGCTATCGATCCGGTCAAAGCTGCCTAAGCGTAAGCGAGCTTGGCGTTAA
	1370421	1370687	transposase	orf01340	ATGCCTCGCAAACGCTTCACGAACGAGCCGATCGCCTTCGCCCTGCGGCAGGCGGAGAACGGCGCCTCGGTGGACGAAGTCTGCCGGAAGATGGGCGTCTCTGAGCCGACCTTCTACCGCTGGAAGAAGCAGTTCGTCGGCATGGGCGTGCCGGAGATCCGACGGCTCAAGCAACTGGAGGACGAGAACAGCAAGCTCAAGCGGCTGGTTACCGATCTGACGCTGGACCGCTCGATGCTGCAAGACGTGCTCAAACGAAAGTGGTGA
	1370734	1370862	--	orf01341	GTGCCTGAAGACAATCCGGTGCGCGTCATCGATGTGCTCGTTGACGAACTCAATCTCAGGCTCCTGTGCTTTGCGAGCATGATGCCGGCCGGGACCGGGACCCTGACCCACCAAACTGGTCCGCGCTGA
	1371077	1371730	hypothetical protein	orf01342	GTGATCGAGGCGACCCAGCACCGGCTTGGAACGGATTGCCCTGCTTGGTTGCGAGCCGAGGCCGAGGCCGTTCTGACACCCGTGACAGGTCGCCGTACTTCGAAGATCTGGGACCGCGAGCAGAAAAAGGAGCGGTTCCGGGTGCAGCAGGAACTGCTGACCGCCGCCCAGCGCGCCGGCCGGGAGGTGACGCCGGAGCTGACGCGCGAAATCACCGAGTACGCCAACCGGGCGGGCGAAGCGGCGAAGCGGAACGAGGAGATCCGCGAGCGGATGCGCGACATAGACGACTTCCGCAGCGTCGGCTCCGACGGCGTGCGGTCGCTCGTGCGGGATCTCGGCGAGGCCAAGAGCGGGGCCGACATCCTCGGGAACGCCCTGGAACGCGTGAAGCAGCGC…
	1371727	1372473	hypothetical protein	orf01343	ATGACGGCGATCTTCATGGCCCGCATGCCGGATGGGATTATCGCCGCAGCAGACGGCGCTTTTTACGGGAGCGATGGCACCCTCTCGCACGTCACTTCGAAGCTGACACTGCTACCGGAGAGCGATTGCGTCGTCACTCTCCAGGGGCCTTGGTTCTACCATGCTGCGCTCCGGCTCGGCCTGCCGCACGCGATCGGCTTCGATGCCGTTCTCGATGGCATCGTGAAGCTTACGGCCAGCGCCTACATCGCGGCAGCCAACGACGAGGGCCACAGCCGCGCCTTCGCCATGCTGATCGGCGGCTTCTCAGAGGCCCGACAGCAGTGGGAAACCTACTGGCTCAACTCTGAGCCATGGGAGGCCGGCGGCACTCAAGACCGATACGAGGCTTGGGAGCTG…
	1372653	1374503	hypothetical protein MPPM_1329	orf01344	ATGTCCAGCATCTCGCTGACAGCAGCCACACGAAGCAATCTGCTCGCGCTCCAGAACGTCGCTGATCATCAAGCGCTTACGCAGAATGTCCTTGCGACCGGCAAACGCGTTACGTCTGCGCTCGACAATCCAGTCAACTTCTTCACAGCCGCGGGACTTTCAGACCGCCGAGCCGATTTGAGCGGCCTGCTCGATGGGCTGTCGAACGGCATACAAACATTGCAAGCAGCTAACCGCGGAATCGAGGCGATCCAGAACCTTGTACGGATGGGGCAGAGCATCACCGCGCGAGCCGCCGCGGCCCCGGATGCCGTCAGTGTACCTGCTTTCCTGCCATCAATAGGTGATTACACGGCTGCTGACGTGGTCGGGGCCCAACCGGCTGCTGCATTCGCCTCC…
	1374746	1376359	flagellar basal body FlaE domain protein	orf01345	ATGAGTCTCTTCAGCACGCTGCGCACCGGCGTCTCCGGGATGAACGCGCAGTCGAACCGCATCTCGACGGTGGCCGAGAACATCCAGAACGCCAGCACCACCGGCTACAAGCGCACCTCGGCCGAGTTCTCCTCGCTGCTGCTCGATGCGGGGAATGTCGGCAACTACAATTCCGGCGCGGTCGAGACCACGCTACGCCGGTCCGTGAGCGAGGGCGGCCCGATCGCCTCGACCAATTCCGACAAGGATCTCGCGATCCAGGGCAACGGCTTCTTCGTGGTGAGCGATGCCGGCGGCGCCCCCTACATGACGCGAGCCGGCAACTTCGTGGTCGACGGCAAGACCGGCAACCTCGTCAATGCTGGCGGCTTCACCCTGATGGGCTACAGCCTCGCCAAC…
	1376474	1376716	hypothetical protein	orf01346	ATGCCGATCAAGGCTCTGAACGATCGCAAGAAGCTGTCGAGCGACTTCAACGAGGCCAACGACGCCTTCATCGATGCGGTGCTCGGTGCCCTCCAGGCCGGCGAGATCCCGCTCGATCTGGCTCGGGCCTACCTCGCGCACCCCGTTGCCATGATGCACTCGGATGGCCCGCAGGCCGTCGCCAACTACTTCGAGCGGATCCTCTCACAGCAGCCCAAAATCGATTGGACGCCTGGCGATTGA
	1376905	1376981	--	trna23
	1377361	1377474	--	orf10347	GTGGCGAGCATGCTCTCGAACCGGTACGCCGCGTGGCGCGAGGACAGGTCACGAGAGACGTTTGTACGACCTAAACCGTTCCTCGGCGTCGCCAGCCTCCTGCAGCCTGACTGA
	1377464	1378699	MFS transporter	orf10348	ATGCTCGCCACCACTCACCTCGCCCTCATCAACGTCTTCACCGGCGACATCCAAGGAGGCCTCGGCCCGTTCCTGGGCACTTGGCTCGCAGAGTCCGGAGGCTGGTCGCCTGCGCGCGTCGGGTTCGTCACGACGCTGGTAGGGGTCGGCGCCCTGTTCCTGAGCGGGCCTGCCGGAGCCGTCGTCGACCGGATCGGGCGGCCCCGCTTGCTCATCGCGGCCGCCTGTGCGGCCATCCTCGCGGGCACGTTGCTCATCCTGCCAGCCAAATCCTTCGCGGCCGTGTTCGCCGCCCAGATGGTAGCCGCCGCCGGCGGCGTGCTGCTGTTGCCCGCCATCACCGAACTGACCCTCGGCATTGTTGGCAAGGACCGTTTTCCTAAACAGCAGGGCCGTAAC…
	1378910	1379134	hypothetical protein	orf10349	ATGGCGTCCCTTCTGGACCACGAAGCCGGCGAATGCCGGACGCCGGCGTTCCGCCGTGGCTTCGTGCACGGGGCGCAGGTGCTGTTCGACGTGGCGGGCGGCCTTCCTTCGGAGGAACAGGCGCTCCTGCTGCGAGATGAGCTGAACCGGTGGGTGCGGAGCTGGACCGCCGGACCCGGCGAGGCCGAGGCGCCGCCACCTGCCCCCTCGCTGCTGCCCCCATGA
	1379131	1379799	hypothetical protein	orf10350	ATGACAGCGCCTCGCCAGGAACAGGGCGACCTCGCGACCGACGCAGGCCGGCACGCATCCGCGGCAGCGGGCCGAGCCGAGCTTGACCGGGCGCTCGAACGGCGAAGTCCTGCGGAGCGCTCGGCCTTCTGGAGCGCGGTGGACCGCCTCTACACTTTCGTCGAGACCCATTCTCAGGGTGAGACCATGACGCCGCCGACAGCAGGAGAGCCCACACATTCCAAGGCGTCGGCGTCGCGCGCCTTCACCACCTTCGCGGGCAAGGTGGCCAAGTGGGCCGGCCATCCCCTCGCCTTTGCTTTGGGGAGCGCTACCGTCGTCGGCTGGGCCGTCAGCGGGCCGTTCTTCGGTTACTCGGAGACCTGGCAGCTCGTCATCAACACGGGCACCACCATCGTG…
	1379850	1380032	--	orf10351	ATGAAGGACATCGACTCGGCTGCGCTGGCAGGAACGGTCTATGTCTCGGCGGTCCGCGCCATGAGGGGCAGTTCGCCCCCCGGTCAGGGTTCGGAAGGCCAGTATCCGGCAACTCTCGCCACGTCGGCGACATCGCTGGCCGCTGTCGGCCGGGTTGCCGGCCTGCCTGCAGATCCCTGCTGA
	1380124	1380492	hypothetical protein	orf10352	TTGCGCGCCTCTGGCTCCAAGGCTGGCGGACCGGCCAACGATCTGAACCCGAGCGGCCAAGCCGAGGCGCCGGCACCGCCGAAAGGCGACCTCGGCCGGGTCGTCGCCGGTAAGGAACTGTTTCATGGGAACTATTGCGGCAAGGGTCAGCGCGGCGAGGGGCTGCCGCCAACCGACGACCTCGACGCCGCGTGCATGCGCCACGACGCCTGCTACGATGCGGCCGGTTACAGCTCTTGCGCCTGCGACGCCGCCCTGAAGCGCGAGACATCCGCCGTTTCGGATAACCCGAGCGCGCCCCTCGAAGTTCGACGCAGGGCGCTCAGCGTCTTCGAGGCGGCAACAGCGATGGAGTGCCGCGCGCCGTGA
GI4	1634370	1636781	hypothetical protein	orf01538	GTGCCTTGTCTAGGTCGCCATGCCTCGAATGCCCGATGGTGCGTCGGCGCTGCCGCCTGGGCGGCAGCGCCCGACCGGCCCGCGCCTTCGGACCGTCTCCTCCCGTCCGGGTCTGGCAGACCTTTCGACGGACGGGAGGCGTCGGGGGCACTGCTTCGAACCGCCTTCCGGAAAGAGACGCAGCCGAGAGCATCCCGATCAAAGCCGGCGCCCAGTCGTCGGCGTCCTCCGCATCGCAGATTAAGCCGAAGCCCATCGTTGGGAGACCTGATGCCCCTAGACTTTGACGACCGCTTTGCCGCCGTCGGTTCCTTTCGCAGCCACCATGCGGATGCCGAGCGAGAGCCTGGTCCGGATGGCCGGTCGAAGATCGGGAATCCGCCCACCGTTCTCGGCCGT…
	1636870	1637166	hypothetical protein [Methylobacterium sp. Leaf465]	orf01540	ATGCGCATGAACGGCCTCGTTCCGATTCTCGCTTCGGGCCATATCCGGACGATCAAGGACGGACACGGCCATCGCCTGCTCTGCCGCGCGGACGTCGACCGCTTCAAGGCCCGGTACGTATCGACGACGGAACTCGCCCGCGCCCGCGGAACGAGCGCGAAAGCGCTCCTTTCAACACTCGCCGCAGCTGGTATTCATCCCACAATCGAGGTGGCGTCACGGGGAAGGATTGAAGTCCGCCTCTTCGAGCGTGAAGGTTGCGAATCTGCTGGATACCATCTGTGGGCGCATCCCTAG
	1637249	1637392	--	orf01539	ATGTGTATCGCCCGGAAGCCCGGGCGGCCTTCGACGCGGCCGCAGGCGGCGATCCTGCCGTCGAGCAACGCTCTGCACAGGGGCACGATCCCGACGCTCCGGGCAGCGGAAGCGACCGAACGCGACTGGGGTGGTCGGGTTTGA
	1637934	1638227	hypothetical protein	orf01541	ATGAGCCTGCGTGACGAACTGTGGTTCAAGGCGCGCGAGTGGTTCGAAACCGGCAACGTCAGCATCCCGAACCACCCGGAACTGATCCGCGAACTGTGCCTGCCCAAGTACGAGTTTCAGGGCCTCAAGCACAAAGTGGAGAGCAAGAAAGACATTCGCCGCAGTGGCAGGCGTTCGCCTGACTTGGCCGATGCACTGTGCCTCACTTTCGCAAGCGACGCCAGGAATACCCATTACGGTAAATATGCCTGGAATAAGCCAATCGCCATCAACCGTGGCTGGAACATCTCTTAA
	1638265	1639791	hypothetical protein	orf01542	ATGGAAGAGGAAGCAACCAAGAAGCCCGATAGTGCAGCCGCAAAGCCCCTTAGCGAACAGGATATGCTCAGCCGAGTGGGAACCGCTTTCCCGCACACCCAGAATTACACGCTGGGCACATTGGAGCAGAAGCGCGTCACGGGTCTGGAACTGTATAATCGCGACCAGTTCCCCGGCGACGAGCAGATCACCGGCCGCAGCCGCTACGTCACCAGCGATACCTTCGACAACGTGGAGTGGACACTGGCCAATCTCATGGCGCTGTTCGACGGCCAGGAGAAGGTGGTTCAGTTCTCTCCCACCGGTCCCGAGGACGAGGCGCTAGCCGAGCAGCAGACCGACGTGGTGAACTTCGTGGTCACGCAGGAGAACAACCACGCCCTCGTGCTGCACGATTGG…
	1639960	1642368	hypothetical protein	orf01543	GTGGTTCGTGCCATGATGGGCGCGACCAAGCGTGCGTACAACCACGGCAATGCCATGGTGAGCAGCACGGGATCGGCAAACGCCTACGTGCTCACCTACGAGCAGCCCCTACAGAGCGGCTATGTGAAGGGTGAGGTTTTCCGCTTCTTCGCCCATGCCACCAATACCGGCGCCAGCACTCTCAACATCAACGGTGCTGGTACCCGTGCAATCCTTCGCGCTGATGGCAGCCAAGTTGCGGCAGGTGAAATCGTAACCGGTCAGGTGGTTACAGTCGTCTGCGACGGCGTGAATTTCCTCGCACAGAGCGTGGTCAGCAAAGACTTCAAGACCAACGTCAGCATCGTCAAGGATAACGACGCAATCCTCATCGTCGAGGACAGCAGCGCACCAACAACC…
	1642483	1643073	hypothetical protein	orf01544	ATGACATATACTATCATCAATCACGGCAATTGGGTGCCGTACACTCGCGATGCTGTGCTGAGCCCGGAGGGTTTTCCTCTGGTGCCAGCCGGGACCATGTTCTGCAAGCGCGAGAGCGATGGCGTGGATTGGTACGACTTCTCGCGCGCCGAGGGCTCGTTCGCCGAGGGCAGCGTTCTGGTGGCATGCCTCAACACTAATCTCGGCTACATCACCCAAGCGGTGTATGCCAATCCGCAGACCATGTTCCCGCAGAACTGCATGCTCATTGAGGTGCAGGGCTGGGAGGGCGAGAAGCCTCACAACGAGTTTGGCTTGAGGCTGTTCGATCCCGAGGCAGGCACGTTCTCGGACATTCCCGTGCCTGTGCAGCCGGTGATTACTTACAAGAAGGACATC…
	1643095	1644732	recombinase family protein	orf01545	TTGGTGCTGGATGACAGCCTGCGTGACATCGGCGTGAGCGCCTACAAGGGCAAAAACCGCAAAGAGGGCGCTCTGGGCCGCTTCCTCAGCATGGTTGAAACCGGTCGAGTGCGACCGGGCAGTTATTTGCTCGTGGAGAGCCTGGATCGGCTAAGCCGCGATCAGGTGCTGGAAGCGCTGAGCCTGTTCCTGGAGATCATCCGCTCAGGCATCGTGATCGTCACGCTGGCGGACAATCAAACGTACAGCCAGGAAACGGTGGGTAATGATTGGAGCAAACTGATCATCTCGCTCACCATCATGGCCCGTGCCCATGAGGAGAGCCAACGCAAGAGCGAGCGGGTGAGCCAAGCCTACGCTTCACGATTGGCGAGGGCTTGGCAGGGTGAGTACAACATG…
	1644857	1645180	hypothetical protein	orf01546	ATGAGCGCACAGAAGGGCAGGGACCTTTTGGTCCGGGTGAGCAACGGGGCCAGCGGCTTCGTCGCGGTGGCGGGCCTGCGTGCCCGGCAACTCGCCTTCAACGCCGAGACGGTGGACGTCACCAACGCCGATTCCGCCGGACGCTGGCGCGAGCTGCTGTCCGGCGCGGGCGTGCGCCGTGCCGCGGTCGCCGGATCGGGCGTGTTCCGCGACGAGGCCTCCGATGCCCGCCTGCGCCAGATGTTCTTCGACGGCGTGATCGGCCTGTTCCTGGTGGTTTTGAATGTGCAAACACTTTTCTGCGAGGAACCCGCGAATGAGTGA
	1645210	1645629	hypothetical protein	orf01547	GTGACGCGATCGAGCCCGCTTCTCGCCCTGCGCGCCGGCCTTCTCGCCCGTCTCGGCGGGGATGCGCGGCTCGCCGCGCTGATGGGGGGCCGGCTGCGGCTCTACGACGAGCCGCCGCGGGGTGCCGTCCCGGTCTACGCGCTGTTCGGACCCAGCGAGACCCGCGATGATTCCGTCGACGGCGCCCGGCGCCACCGCCACGCCTTCACGCTGATCGTCCTCGCCAAGCCGGGCTCGGCCCGCTCCGCCCTGGAGGTGGCGGAGTTCATCGCCGCCAGCCTCGATGAGGCCGACCTTTCCTTGAGTGGCCACGCCCTCGTCCTTCTGCGCCTCCGAAGCCTCGCCAGCCTGCGCGACGAGCGCACCGGCGAGGCGCGCGCGACCCTCTCCTTCGAGGCG…
	1645626	1645964	head-tail adaptor protein	orf01548	ATGACTCGCAGGCCGCTCGGCGCGCGACGGCGGCGCCTCGTGCTCGAAATGCCGGTGGACGAGCCCGACGGGTTCGGCGGCCGGTTGCGCCGCTACGTCGCCGGGCCCGTGCTGTGGGGCTCGCTGGAGGCACTCGGCACCGCCGCACCCCGCGGGGGGCGTCATGACCGCCCTAGTCTCTACCGCGCCAGCCTGCGCTATCGCCCCGGCGTCACCCCGGCCATGCGCCTTGCCGATGGCACGCGGCGCTTCGCGATACGCGCCGCCGACGACCCCGACGGCCGCCGCCGCGATCTCGTCTGCGAGGTGGAGGAGGTGATCGAGGAGATTTCCCCGTGA
GI5	3668662	3668793	hypothetical protein Mpop_3675	orf03598	ATGCCGCGCAACGCCCACATCGTCGCCCCCGGCGTGCCGGACTGCCCGCCGATGTGTCATTCCATCGGGTTCGCGTCGCATGAGATCGAAGAGGCTGACGACAACCTCAACCCATTCGATCGCGCTGAATGA
	3668852	3668983	--	orf03599	TTGCCCTTCGATCTCGAACTGACCTTCGAGGTGGCGAAGCAGCCGCCGGTATCAACGAATTCTCTAAATACCCGGCTGTCCAGAGAGTGGGACGGTTTCATGTCGGTCGCGTTGCCGGCGCGGATGACCTGA
	3669042	3669464	transposase	orf03600	ATGCGGCGAGGACAGAAAACGAGCGCGGAGCAGGTGGTGCTGAAGCTGCGCCAGATCGAGGTGCAGACAGCCCAGGCCAAGCGCTTGGCGCTGGCGTGCAAGGAGGCGGAGATCTCCGAGCAGAGCTACTACCGCTGGCGCAAGGAGCACGGCGGGCTCCAAGTCGATCAAGCCCGGAAGATGAAGGATCTGGAGCGCGAAAACGCTCGGCTGCGGCGGCTTGTGGCCGACCTGTCCTTGGGAGAAGCAGGTGTTGGCGGACGTCGCCTCGGGAAACTTGTAGCCCCAGAACGACGTCGGCAGGCGGTGGATGCCATCCAAGAGAAGTACGGCCTCTCGGAGCGTCACGCCTGCCGCATCGCCGGTCAGCATCGGGGCACACAGCGTTACATGCCCACG…
	3670455	3671144	hypothetical protein Mpop_3678	orf03601	ATGCTTACTCTCTACTCCTATCCGAGCCTGTTCGGTGTAGCCGACAACAACGGCTACGGCCTGAAGGTTTTTGCCTTTCTCAAACTCGCAGGGCTGCCCTTCAGGCACGAACACATCATGGATGCTTCGGCTGCTCCACGGGCGCAGCTTCCCTACATCGTCGATGGCGCGAACATGGTCGGCGACAGCAACCTCATCATCTCCTACCTCACTCACCACTATGGCTTGACCATCGACGCCGGGCTCAAGCCGGGCGACCGGGACATGGGTCACCTCGTCACCCGTATGCTGGACGACCTCTACTGGGTGATGTCCTACTCACGCTGGAAGGACGAACGGTTCTGGCCGGCGTTCCGGGATGCCCTGCGCCGCGAGCATCCCGAGCTTTCGGACGAGCAT…
	3672037	3672519	MULTISPECIES: molecular chaperone Hsp20	orf03602	ATGAGGACCTACGACGTTGCGCCCCTGTTCCGTTCGTCCGTCGGCTTCGACAGACTGCTTGATCTGCTGAGCCAAGCAGAACGGGCCGAAGCGACAACCGCTTGGCCGCCCTACAACATCGAGAAGGTGGCTGAGGACGAGTACCGCATCACCATGGCGGTGGCCGGTTTCACGTCGGACGAGATCGAACTTACTCAGCATGATACAGCCCTCCTCGTCTCGGGCCAGAAGAAGAGCCAGGAGAGCGAGCGCCAGTTCCTGCATCGTGGCATCGCCGCAGGCACGTTCCGCCAGACCTTCGACCTGGCCGAGCACGTGAAGGTCACGGGTGCTTCGCTGGAGAACGGCCTGCTGACCGTGGATCTCAAGCGCGAGGTGCCGGAGGCGCTTAAGCCCCGC…
	3672577	3673134	heat shock protein Hsp20	orf03603	ATGCCCTCAACCATGCTGATGGAGACGAAAGTCATGAATGTGAGAGATCTGATCCCCTGGGGCCGCAGCACGAACGCTCCCGCGCCGAACCGTATGCGGGATGAGCCCGCGAACCCGCTCCTGACGCTTCACCGCGAGATGAACCGTCTGTTCGATGATGTGTTCAGTGACCTCGGCACCGGAGCCTTCTCGCCGGCTCTACGCGGTCTCGGCTGGCCGAGCGTCGAGGTGGTCGAGACCGAGCAGGGTCTGCGCGTCTCGGCCGAACTGCCGGGCCTCGACGAGAAGGATGTCGAGCTCGTTATCGAGGACGGCATCCTGACGTTGCGGGGCGAGAAACGGTCCGAGACGAGTGACAAGGAGCGCGGCTACACGGAGCGTTCCTATGGCCGCTTCGAG…
	3673248	3673568	MULTISPECIES: hypothetical protein	orf03604	ATGCAGCAGATCGAGACACCCGCCGAACGGCTCGCCCCCCTAGTCTCGGCGATGCTCCAGCCATCGACTGTGGACGCGTTCAAGGTCTTTAGCGCTCCCGGGTATGTAATCGGACATCCACGCGACGAGGTGCTGATCTATCCCGGCCTTAGCACGGCCGATAAGCGCATCGTTCTTGCGTCCTGGACATCCGATGCCCGGGCTGCAGAATCATGCCCAACCCTGCGCTGCCTGCCAGGGTACTGGGCCGAGCCCGTCCCGCTCGATGCCATTCTGACCGAGCTGCAGGCGCCGGATGAAGGACTGATCGACCGATTGTAG
	3673667	3674011	MULTISPECIES: hypothetical protein	orf03605	ATGACGACCTTACACCTGAAGGATTGGCGCCGCCGGCCGACCTGGATGCAGCGCCGCTGGTTCATGGGTCCAGCACAAAATACGAATGCGGCGCTTCTGACGGACTGGCTGCTCTCTGTAAGCCTTTGCGTCTGTCTCGCATCGATCTTGCCGGCATCGACCGCGATCTGGGCGCTGTCCGGCCTGCTCTCGGTAGCAGGCTACGTCTGGCTCGCCTTTGCGATCACGCAAGCTGGTCCGCCGGCCGCAAGCCCGAACCTCACCGCCTGGGACGCAGCCCTGCTGTCGTTTGCCGCCAGCTTCGGTGTGCAGATCGCAGCGTATCTCGGAGCGTTCAGCCCCTGA
	3674037	3674789	MULTISPECIES: hypothetical protein	orf03606	ATGCAGGAATCCGCAATCGGCATTGGACACAACAATCCGCCGGTCGGGTGCAGCCCGGCGCCCTGGCTCGCTGGCGCACGTGCGATCATACGGCGCCGCAAGCGTCCGGTCGGAACCGCCGGTCGAGCTCGCGAGAACGACTGGATCCTCAGCTTCGAGCGACGCACGCCCCCGGAGATCGACGAGCTGATGGGCTGGACCGGGGGCGACGACACCCTGGCGACCGAGGTTCGGCTGACCTTCGCCTCGAGAGCCGAAGCCGTCGCTTATGCGGAGCGCCAGGGGCTGGACTACGACGTGGAGGCTGAGCCTGAACGCATATCGCGTACCAGCTTCGTTACGCCGCAATTTTGGACCCGGTGCGGCAGGCAGGCCTTCGGTCGGCCTTTGGGTGCCCAC…
	3675024	3675185	MULTISPECIES: hypothetical protein	orf03607	GTGAAGTGCAGAGCCCAAGGGGCGAGGATCAACCAGAGGCCGCCGAATAGGTTGGCACGTTCCGCCCGCAGCGGCGGCCAAGCCCAGGATACAACCGCCAAGCCTGCCACGACCATCGCGCTGATCCAGGCGCTCCATGACGCTCTTGGCATGTTCGAGTAG
	3675444	3676640	MULTISPECIES: MexE family multidrug efflux RND transporter periplasmic adaptor subunit	orf03608	ATGATCAAGCCGCGGAGTCTTATTGCATGCGTGCTCATGATCGCGCTCTCGGCCTGCAATCAGAAGCAGGCCGTAGCCCCGTTGCCGGCCGGCTTGCCGGAGGTAAGCATCGTCACTGTTCGGGCGCAGCCGGTCCCATACGTGAGAAGCCTTCCCGGCCGGGTCGCTCCGCTTCGGGTCGCGGAGGTGCGCTCCCGAGTTTCCGGACTCATAATCAAGCGTCTGTTCGAGCAAGGCAGCCACGTCAAGGAAGGCGACATCCTCTACAAAATCGATCCGGCTCCCTACGAGGTCGAGCTCGCGCGAAGCGAGGCGGAACTGGCCAAAGCCGAGGCAGCCCTCACCCTCGCGACACAGCAGGCGGACCGCCTTGGGCTTCTTCTCGCGCGAGGTACCGCG…
	3676879	3677439	MULTISPECIES: hypothetical protein	orf03609	GTGGACCGACGTACGACCGAAGATACAACCGATCTAAATCAGGGCCAAAGGCGCTTTCCCTTCTCGCGACACGTCTCGGCGGCGGCCGACACGCTGCGGGACACGCGCAAGGCGTGGCCAGGCCTGAGCCTCTACGAGCGTTTCGAAGAGGGGATCGTCGTGGTTCTGACCGGCCTCATCGGCCTCGTCATCATCGCGGCCGTGATCAATCTTTGCTTCCGCGTTGTGCTGCTGGTTGTCTACGGCTTGCTCGACCCGGCCGAGCACAGCGTGTTCCAGGCCGTCTTCGGCATGATCTTTACGGTGCTGATCGCGCTCGAGTTCAACCACTCGATCCTCAGCGTGCTGCATCGCCAGGAGAGCATCATCCAGTTGCGCACGGTCATCCTGATCGCGCTG…
	3677693	3677827	--	orf03610	GTGAAGAACCTGGCCCATAGCGCGTCCCTCCACTCCAGCGTGAAGACTGCACCATCAAACCCTGAGATCAAACATCTAGAATTGTTGGCTTTTGCTGTCCTCTGCCTCGCCGCAACGCTCGATTGGATCAAGTGA
GI6	3722938	3723051	Transposase	orf03658	GTGCCCGACCTCTGGGACGCCATACGGCTCGCCTTCACCCGCTTCACTCCAGACGAGTGCCGCAACTGCCTCGCCGCCGTCGGCTACGACAACGACTTGGGCGTCGCTACGTAA
	3723184	3723555	MULTISPECIES: transposase	orf03659	ATGGTCACCGCCCTTTTCGACGGGCCGATGACCGGAGCCCGCTTCCGCGGCTATGTCGAGGAGACCCTGGTCCCGGCCCTGAAGCGCGGCGACACAGTCGTGCTCGACAACCTGCCCGCCCACAAGGTCGGCGGCATCCGCGAGCGCATTGAGGCGGCCGGCGCGCGGCTGCTCTACCTGCCGGCCTACTCACCCGACTTCAATCCGATCGAACTCGTCTTCGCCAAGCTCAAGGCGATTTTGCGCGCTGACGCAGCCCGCACGGTCAGCGAACTCTGGGACACCATCAAGCGCGCATTCAGGCGCTTCTCAACGGCCGAGTGCCGCAACTATCTCGCGGCCGCAGGCTACGACGCCTATGATCCAACCTGA
	3723555	3724115	transposase	orf03660	ATGCCGTCTGCCCTGTCCGCCGATCTGCGTGAGCGGGTCGTCACGGCTATCGAAGCAGGAGCCTCGCGCCGGGAGGCGGCGCGGCGCTTCGAGGTCAGCCCAGCCAGCGCGGTGCGCTGGCACGAGAGCTTTGTGCAGGAGGGGCGGACACAGGCCAAGCCGATGGGCGGCGATCAGCGCTCACACGCCGTCGAGGCGCAGGCCGAGTTGATCCGACAGAGCTACGAGGCACAGCCCGGAATATTCCTGCACGAACTGCGCGACCGTCTGGCCGAGCGTGGCCTGCGGGTCGGGGTGAGCAGCCTGTCACGCTTCTTCAAGCGCCACGGCATCACGCGAAAAAAACACCGGCCACGCGGCCGAGCAGGATTGGGAGGACGTGAAGGATGCCCGCTTGGC…
	3724415	3724705	hypothetical protein METDI1626	orf03661	GTGCGACCCCAGAATGCCTGGATCGTTTTGCCCGAACTTGCCGAGGAGGTAGTGATGACGGACAGCGTGACGCGTGCCGAAGCCGCAGCGATGCTGGGTGCGGCAGACGAGCAGACACTCGTCGACGTGATTGCCACCGGCGCAACCAAGGCCGAAGTTGCCGAGGCCGTGGCCTGGGTGGCGAATGATGAGGCCATGTTGAACGAGGGGCGGCCCCTGCCCACCGGCCGCGTCCTCCAGGTCCTTGCCATCTTGACGCAGCACGAGGAAGAGGAAGCTACCGAACTCTGA
	3724809	3725213	MULTISPECIES: hypothetical protein	orf03662	ATGCAACTCGAATCTATACAGCCGGCCGAATCCAACAAGGCCTGCAGCCGGCGTGATCGTCGCATCACACCTGCTCCGCGCGCGTCTTCTGACCTCGCCGCATCTCCAACTCCTTCGGTCCCGGCTGATCCTCTCAATCAGCCCGGTCCAAAGCCAGCCGGTCAGGTCACGGGCACGATCTACGGCTATCGCGTCCACGGCCCCTACGAGCCGGAGGCCGGCCACCGCTTCAACCCCAACAAGCTGCTGATCGACCCCTACGCCAAGGGCCTCGTGGGCACCATCGAGTGGAACCCGGCCCTATTCGGCTACAAGATGGAGACCGGGGACGACCTCACCTTCGACGGGCGCGATTCCGCTTCCTACACCCGCCGCAGCAGAGTGATCGACCCGGCCTTC…
	3725235	3726116	glycogen debranching enzyme	orf03663	GTGCCGTGGGAACACACCATCGTCTACGAGACCCACGTCAAGGGCTTCACCAAGCTGCATCCGGCGGTGCCGGAGAAGCTGCGCGGCACCTATGCCGGCATGGGGCACCCGGCGGTGCTCGACTACATCAAGAGCTTCGGCATCACCTCGGTCGAACTCTTGCCGGTCCATTCCTTCGTGCAGGACGATTACCTGCAGCAGAAGGGACTGATCAACTACTGGGGCTACAACACCATCTCGTTCTTCACCCCCGCTCAGCGCTACGCCGCGGTGCCCGACTTCGCCTCCTCCGAGTTCAAGGAGATGGTGGCGCGGATGCACGGCGCCGGCCTCGAGGTGATCCTCGACGTGGTCTACAACCACACGGCGGAGGGCAACGAAAAGGGTCCGACGCTCTCC…
	3726313	3726504	glycogen debranching enzyme	orf03664	GTGGCCGCCTCCATTCAGGCCGGTGCCGATTACGACGTCACCGGGCGCTCGATGTTGGCGCTGGTGCTGCGCCCGGATGCCTGCGCGGCGACCTCCGCCGTCGAGCGCTCCTTCACCCACGTTATGCAAGCCTTTGAGCGCGCGAGCGCCGAGCGCGTCGCCTTCGGGCCGGTCCACGCTACGGCAGCGTGA
	3726611	3726730	--	orf03665	GTGGTGGCGCAGGCGGCGATTCATAAGGGTCAAGTTCTTGATCCGCGCCACCTCACGCCGGGTGGCCGCGCCACGGGCAAGGTAGACGTCGGCGGGAGGGATCCGCCCAGGATCTCGTGA
	3727171	3727311	hypothetical protein METDI1616	orf03666	ATGAAGGCGCGCGACCGGGTCGGCCCACGCGCCGTGCGGACCGAACGAGACATTGTACAAGCTCACGCGCTAAACGCTCATCAAGGTCTTGGAAAGCCGGCGACGTTCGAACCTTCGCAGCTTGATCGTGAACACGACTGA
	3728015	3728236	MULTISPECIES: hypothetical protein	orf03667	ATGGTGGTGGGCGCCATGGTCGCGCTCGCGCCCTGGGCTCTGGGGATGAACGAAGCCTCGCCGTTGTCCTGGCTCTTCCATCTCGTTGGGCTGATCACCTTCTCTCTCGCGGTGGCAGAGTTCTGGCCCACCCTCGCGGCAGAGGTTCGCTCGACACGCGTCGCTCGCTGGACCGAGGCGGCGGCACGCTTCCTGTTCGGGAGAGGGAGGCTGCCATGTTGA
	3729086	3729388	MULTISPECIES: raiA ribosome-associated inhibitor A	orf03668	ATGGGGGCACTGCCGATGATGAGCGGCGAGGCTGATCACAGGAACGCTTACGCCGCATTCCGGAGGGCTCTCGAGAAGGTCGCGAAGCAGCTACGAAGGGCGAAGCGCGAACTGCGTGAGGACAAGCCCCAGCGCCTCGACAAGGGCATCTTCCTGTACGAGCCGGGAGAGGTCGGACGTCGAGCCAATCGCCAGTCCGATGGAGATGCTCCAGCATTACGGCACCTCCTCGAGGATGCCAGCGGGTGGATGCCGCTGGAGGTTGGCAGCGGAGACGGAGCAGATAGCATTGCGGCACAGTGA
	3729739	3730650	MULTISPECIES: molecular chaperone DnaJ	orf03669	TTGAGCGACAATCCTTATGACGTTCTTGCAATCAAACGCGACGCATCGGCCGAGGAAATCCAGCGGGCGTTCCGCAAGCTGGCGAAGAAGCATCATCCCGATCTGAATCCCGGCGATCCAAGGGCTGCCGAGGCGTTCAAACGGATTTCGGGGGCCTACGACATCCTCGGCGATCCGGAGAAGCGAGCGCGCTTCGATCGCGGAGAGATCGACGCGTCGGGCACGGAGAAGCCGCCGCACCGGTTCTACCGCGACTTCGCCGACGCCAGCGACGGACATCCCTATGCCTCGGCGGCAGGTTTCGAGGACATGACCGGCACGGACGACCTCCTCTCGGAGCTCCTACGACGTCGTACCGGAACGAGCTTCCGCATGCGCGGAGCCGACCGCCACCTGCGA…
	3730614	3730868	--	orf03670	GTGCACCTGATCGAGGAGATCGAGAATGATCCCGATTCCCTCTGCGTTGACTCCGAACTCGTCGCCGAGGTGCCGGATCAGCTGCCCTCGCGCCAGGTCGATCTCCGACAGGCTCGCACTGGACGACCCGGTGTCATCCAGCAAGAGCCAACCCTCGGAAGTCCAGAGCTGGAGCGTTGCGCTCCGGATACCGAGACGACTGCAGAATTCTTCGCGCGTCATGCTTCGCGCTCCAGGTCGCGACGCGGATTGTGA
	3731167	3731439	MULTISPECIES: heat-shock protein Hsp20	orf03671	GTGGACGTTCTCGAGACCGACAGGGCAGTCCTCGTTCTGATCGCCCTGCCGGGAGTGGATCCAAACCAGGTCACTGCGTTGATTGAGGACGGATGTCTTCTCGTGCAGGGGAAGCGCGTGCTGCCACCCGAGTTGAGGAACGCCGTCATCCATCGACTTGAGCTGCCGCAGGGGCGCTTCGAGCGCAGGATCCTACTGCCGACTGGTCGCTACTCCGTCCGACACTTCGCGGCCGACGGCTGCCTCGTCGTGCAGCTCGATAAGATCCGCTGA
	3731453	3733864	MULTISPECIES: endopeptidase La	orf03672	TTGGCTCATCTCGACAGCCTCTGTGGAACGTCCAACGGCGACGCGAACGATCCGCATGCTGCGGTTTCAAATCCCACTCTTCCGGAAGACGGCCTCATTCTGGTGCCTGCCAGGAATACCGTGCTGTTCCCTGGCATCATCGGTCCGATGATCCTGGGACGCGCGAAGTCCATTGCAGCGGCCCAGCGCGCCGTGCGCGAGGAGCGTCCTATCGGCATTCTCATGCAGCGGGATGCCAGCATCGAAGATCCTGGCCCGGACGATCTCTACCATTTCGGTACGATCGCCAACATCGTCCGGTACATGACTGCGCCGGATGGAACCCATCACGCCATCTTCCAAGGCACACAGCGATTCCGCGTACTCGACTATCTCCCGGGCACTCCCTTCCCTATCGCG…
	3733933	3734118	MULTISPECIES: hypothetical protein	orf03673	ATGACGCCGAAGTTCGAGGCAGCGGGCCGCGACGTGGCGGCCACTCTCCCATGTCCTCCGACGGCCGTCCAGGCGCTGATCGCGGACGGGCACCTGATGCACACGGCCAATCGGAGCCCGAAGAACAACCGGCTGCGGAAGGTGATCTCGCCCACAGAGCTTCGGCGCGATGGTCATAATGACTAA
	3734635	3735753	MULTISPECIES: protease	orf03674	ATGGGCTGGTCACTACCAATTGGCGTCGTGAAGGGCACGGTGATCCGTGTCCACATCACCTTCCTGCTCTTCCTCGCATGGATCGGCGTGGTTGCCTTCGTCCGAGGTGGACAAGGCGCAGCGCTGCAGAGTGTCGTGTACATCGTCCTGCTGTTTCTCTGTGTGCTGCTGCACGAGTTCGGGCATGTCTTTGCCGCCCGACGCTACGGCATCCAGACGCCGGAAATCACGTTGCTGCCCATCGGCGGCGTCGCACACCTAGAGCGAGTTCCCGAGAAGCCGACACAGGAACTCGTGGTTGCACTTGCCGGTCCCGCAGTGAACATCGCCATCGCGGCGTTGCTCTTTCTTGTGCTTGGCGGTTTGGCTTCAGAAGCTGGTACAGAAGTTGCCAACCCC…
	3735803	3736555	transposase	orf03675	GTGCCGACCGTGCCGGCCGACGAGGATGCGCTGACCCGCGCCATCATTGCCCTGGCGTCCGATTACGGGCGCTATGGCTACCGCCGTGTCACCGCGCTGCTGCAAGCAGACGGCTGGCAGGTAGGCAAGGACCGGGTTCAGCGTATCTGGCGTCGCGAGGGGCTGAAGGTCCCCAGCCGACATAGACCCCGAAGCCGCCTCTGGCTGAACGACGGCTCGTGCGTGCGGCTGCGTCCGCTTCACCGTAACCACGTCTGGAGCTTCGACTTCGTTCAGGCGCAAACCCATGACGGGCGAAGCCTGCGCATCCTGACGTTGATCGATGAGCACCGCCGGGCATGCTTGGCGCTGAAGGTGGCACGGCGCATCAACAGCCTTGGCGCGATCGAGGCGCTGGCC…
	3736663	3736944	transposase	orf03676	ATGCGACGAGGACAGAAGACGAGCGCAGAGCAGGTCGTGCTGAAGCTGCGCCAGATCGAGGTGCAGACCGCCCAGGGCAAGAGTTTGGCTTTGGCGTGCAAGGAGGCGGAGATCTCGGAGCAAAGCTACTACCGCTGGCGCAAGGAGTACGGTGGCCTCCAGGTCGATCAAGCCCGGAAGATGAAGGATCTTGAGCGCGAGAATGCTCGGTTGCGCCGCCTCGTGGCCGATCTATCCCTGGAGAAGCAGGTGCTGGCGGACGTCGCCTCGGGAAACTTGTAG
	3737268	3737561	hypothetical protein; putative exported protein	orf03677	ATGCTCTGGAAACTTGCAGGTGCTGCCGTCCTTGCCCTGGGAATATTGGTCGGCACCGGCTCGTCGGCCGAGGCACGCGATGGATGCGGCCCCGGCTTTCACCGGAACTTCTACGGCTTCTGTCGCCCGAACTTCTACGGTCCGGTCTTCTATGGTCCGCCTTGGCGTCGACCCTGGGGATGGCACCGAGCCCGCTTCTACAGGCCGTACTGGGATCGGCCCTGGGGCTATCACGGAGTCGGATTCGATCGGCCGTGGCGCTGGCACTATCACGGGTGGCACCATCGGTGGTGA
	3739025	3739291	MULTISPECIES: transposase [Bacteria]	orf03678	GTGAAGAAGAGCAGGTTCACCGAAGAGCAGATCGCCTTCGCGCTGAAGCAGGCCGAGACCGGGACACCGGTCGCGGAGGTGCTGCGCCGGATGGGCATCTCCGAACAGACGTTTTACCGCTGGAAGAAGCTCTACGGCGGCTTGGGCACAGGCGAGCTGCGGCGGCTGAAGCAGCTTGAGGACGAGAACCGCAAGCTCAAGCAGCTGGTTGCCGATCTGAGCCTCGACAAGCACATCCTGCAGGACGTGCTCGCAAAAAAGCTCTGA
	3739342	3740124	transposase	orf03679	GTGAGCGAGCGGCGCGGCTGCGCCGCGCTCGGCGTCGGTCGGTCGGGCGTCCGCTACCGCTCGACCAAGCCCGATCAGGCACCGCTGCGGATGCGCATCTGTGATCTGGCCAAGAGCCGGGTGCGCTACGGGTACTTCCGGATCTACATCCTGCTGCGCCGGGAAGGTTGGCGGGTGAATCACAAGAGGGTCCACCGCCTCTACAGGGATGAGGGCCTCAGCCTGCGGCTCAAGCGGCCGCGCCGGCACGTCAGCGCGGCACACCGTGAGCGTCAGCCTGCTGCGCTCCGGCCGAACGAACGCTGGTCGATGGACTTCGTCTCCGACGCGCTGTTCGACGGCCGCCGGCTGCGGGCCCTGACGGTCGTCGATGCATTCACGCGCGAGGCTCTGGCGATC…
	3740136	3740381	hypothetical protein	orf03680	ATGCATGCGGTTTTCGATCGCCCGCTCACGCTCGATGAGACCAAGCAGCTCCGTCTGCCTGTGATCGGCGGCTTGCTCGCCGGCATGAACCACAACCATCCCTTCACGTCGGATGCCCGCATCTACTTCTACACGACGCCCATCTCGCCGACAGTGATGAGGGTCCCCCGGATTTTGGTCCGTCCGAAAGGTGAGCCTCCGGGTCTCTTTGAGGGTCCCCCGGATTTTGGTCCGGCCGGAAGGTGA
	3740924	3741208	transcriptional regulator	orf03681	GTGACCTTCCAACAGGTTCAGAAGTACGAAAAGGGCCTGAACCGTGTCGGCGCCGGCCGCCTGAGCGAGATTGCCCAGCTTCTAGAAGTGCCCGTTTCCGCCTTCTTCGAAGAGTCCGACGGCGCTGCCGCCCAGGGGCAGACGGAGGTGTTCGGCTTCCTGAGCACTCCCGGTGCCGTCGATTTGCTGCGCGCCTTCGCCTCGATCGAGGACGACCAGATGCGCCGGGAGGTACTGGCGCTCGTCCGCGGCCTTGCTCGTACCGTTTCAGCAAAAAGCTCGTAA
	3742145	3742504	hypothetical protein	orf03682	ATGACCGAGGATGAGCGCGCCGCTGCCGAGATGCGCGGCCTGCTCGGCTTCGCCCGGGGGCTCGGCCTGGATGAGACGGCCGTGCGGGAGATCTACAAGGCTGTTGGGCGGGAAGCTGCGGCTGCCGGCGCCAGCGATGACGACCGCATGGCCGAGGTGCAAAAGCAGATGCTCGCCACGAACATCAGCACTCGGCGACTTGTTTCGATTGCCCGACGGCTGACCGAAGGCAAGCCGCGTCCTCTCGGAAAGAATGCTATATGGGGCTCATTCCCAAAGCGGCTTCGCAACATGTCGATGAGCCCGCATAACCGCCATGCAACTTTTAATATTGTTTGGGACATAGTTACCGAACATTAA
	3742605	3743078	Na+/H+ antiporter NhaA	orf03683	GTGGGCAAGCCGGACGACCCGACCTCGCCGCTACATATCCTCGAACACGCGGTCCAGCCGTGGTCGGCCTACCTGATTCTGCCGGTGTTCGGCTTCGCCAACGCGGGCGTGTCGCTGGCCGGGTTCGCCCCGCACATGCTGCTCGACCCGGTGACGCTCGGCGTGGCGCTCGGCCTGTTCGTCGGCAAGCAGGCCGGCGTGTTCGGGCTCGTTCTCGCCGCGGTGAGGCTCGGGCTGGCGCAGCGCCCGGCCCATGCGACATGGGCGCAGGTCTACGGCGTCTCGCTCCTCTGCAGGGTCGGCTTCACCATGAGCCTGTTCATCGGCCTGCTCGCCTTCGCGGACGCGCCGGCCCTGGAGGCGGGGGTCAAGATCGGCGTGCTCGCCGGCTCGGTCGCC…
	3743167	3743646	magnesium transporter MgtC	orf03684	ATGCTTCTCGACGCCACCGCCATCTCGTTGCCGGACATCCTCCTGCGACTTGGCTCGGCCACGGTCTGTGGGCTGGCGCTCGGTTTCGAGCGGGAGCGCAAGGGCAAGGACGCCGGCATCCGTACGCACGCCCTCGTCGCCTTGAGTGCCGCGGTCATCACCACCTCGGCCCTGAGCCTCTACGCCGACGTGCAGGTCCGCGGCGGCGACGCCGATCCCCTGCGCGTCATTCAGGGGCTTGCACAGGCCATCGGCTTCATCGCAGCCGGTACGATCTTCGTCGCCAAGGGCGACGCCGAGCGGACCGTCCGAAACCTCACGACGGCCGCCAGCGTGTGGCTCGAGGCCTCGGCCGGCATCGTGGCCGGCGCGGCGCAGTTCACGCTGCTCGCGGCGGCC…
	3743713	3745011	MULTISPECIES: hypothetical protein	orf03685	GTGAGGGCAAGGATACGAGCCTGGATCGAGTTCCTGGGCGACCAGTTCTGGCTGCGGCCGGCGCTCGTCGTGCTCGCCTGCATCGGCCTGGCTCAGGTCGCCGTGTGGCTGGAGACGGCGCACATCGCCGGCTACGACCCGTCCTCTTCGGACGCGGACTGGGGCTGGGCCGGGGGCGCCGAAGGGGCGCGGGCGCTGCTCAGCGCGGTGGCCTCCTCCACCATCGGGGTGGCGGGCACCACCTTCTCCATCACCATCGCCGCGCTGACGCTGGCCTCAAACCAGATGGGGCCGCGGCTCCTGCGCAATTTCGTGCGCGACGCCCGCAACCAACTCGTGCTTGGCATCTTCCTCGGCACCTTTGCCTACGCGCTGATGGTGCTGCGCACGGTGCGAACC…
	3745096	3745761	MULTISPECIES: DNA-binding response regulator	orf03686	ATGGACCGTATCCGCGTCGTCCTGGCCGACGACCATCCGGTCGTCCTCGCGGGCATCCGGACGCTGCTCAACGCCGACCCCGAGGTCGAGCTCGTCGGCGAGGCCACCGACGGCGGCGAGGCGCTGCCGATGATCCGCGCCGTCGCGCCCGACGTCGCGGTGATCGACGTCTCGATGCCCGGCCTGAACGGCCTAGAATTGACGGAGCGGGTGACGGGCGAATGTCCCGGCACCCGGGTGCTCGTGTTGACCGTCCACGAGGACGCGGCCTACGTGCAGCCGCTGATGAGGGCCGGCGCGCGCGGCTACCTCCTCAAGCGCTCGGCCGCGGACGACCTGCTCCGGGCGGTCCGGGCCGTGGCCTCCGGCGGCGTCTACCTCGACCCGTCCATCGCCGGC…
	3745780	3747846	histidine kinase	orf03687	ATGTCCGCCGGACGTGAGAACGGCGATGCCGGCCGCCCCGAGATCCATCGCGGCAACGGCAGGACCTTTGTTGCGCTCGCGGTGGCGGCCGCCATTCCCGTGCTGCTGCTCAGCGGCTGGGTGGCGACGCTCATGGCGCAACAGGAACGTGAACTGACCCGCAGCGCCGCCGTGGCGAGCGCGGCCCGGGTGGCCGAGCGCGTCGCCTCCGACATCGCCACGCAGATCGCGGTCCTCCGAGCCGAGGCCGCCTCGGCGAGCCTCGACCGGCCGGACCTCACCGCCTTCTATGCCGAGGCCGAGCGGCTGAGGCGGGAGCACCCGCTCTGGGAGACCGTCGAGCTCGCCGGTCCCGACGGCGTCCAGGTCGTCAACCTGCTCCGCTCCCTCGACGATCAG…
	3747830	3748165	MULTISPECIES: hypothetical protein	orf03688	GTGGTCACCGCCCTGGTCGAGGCGCGCTTGCAGGACTGTGCGGCCGCGCCGCCGAACCTCGTCGAACGGCTGCGGGACCTGGAACGGAACGCCGCCACCGGGGGCGACCGCCAGGTCCTGCAGGTGATCGCGTCGGGACGTCGCCTCCTCGGCGACGAGCAGACGGTGACCGACCCGCGCGTGCTGACGGATGACGGCATGGCCGGCATGCCTGTCGAGGGCAGCGCGGTCTCGGCCGACCCTGTGGTGGAGAGCATGGCTCGGCCGGTCTCACCGGCGAACACGTCCGCCACGGCCCCGCCTGATCGGTTGCCCCCGCATGTCCGCCGGACGTGA
	3748306	3748521	hypothetical protein	orf03689	ATGCTTATGGACGTCATCAAGCAGGGTTCCCGCGCCCGGGCCCTCGGGCGCCCGCGGGATGCCTGTCCCTACCCGGCGGCCTCCCGCGAGCGCCGGGCCTGGTACGAAGGTTACGACGGATCGACCTGGGACTTCGCAGAGCGAGTTCCCCATCCGGCCGTGACGGCTTGCGGCCCCGCGACCCGGAACGGGGCGGTTGACCCGAACTTGGTCTAG
	3748708	3749214	MULTISPECIES: photosystem reaction center subunit H	orf03690	GTGAAATCGATGAAGAACCTCGCACTCGGCGTGTTCCTCGCGAGTTCCGTGCTCGCCAGCCCCGCGCTCGCCCAGGACAAGGCGGCGCAGCCGCCCGCCGACGCCCAGACCAACCAGATGAAGACGCCGCCGGCCGGCACCGCGATGCCGACCTCGGCCGGCGGCATGGGCGGCATGACCATGGCCGACACCGCGACCGCCAAGATCAAGTTCGTCACCGCCAAGCCGGCCGAGGTGACCTCGTCGAAGCTCGTCGGCAAGAACCTCTACAACAACAAGAACGAGGCCATCGGTGAGGTCGAGGATCTCGTCATCGACAACGGCAAGACGGTGACCGGCGTCGTCGTCAGCGTCGGCGGCTTCCTCGGCATGGGCGAGCGCTACGTGCTGGTCGACCCC…
	3749325	3749747	MULTISPECIES: hypothetical protein	orf03691	ATGAAACGTCTCGCACTGGCCCTTGCGGCCGTATCGAGCCTGATGCTGTTCTCGCCGTCGAGCGAGGCGCGGCCCTTCGGCAGGGGCCATGGCTTCCACCATGGCGGCTTCGCCGGCCACCACGGCGGCTTCCGAGGCGTCCGCCACGGCTTCCGTGGACACCGTTCGGTCGGCTTCCGTGGCTATCGCCGCGGCTTCGGCGGGTACCGTCGCGTCGGCTTCGGAGGTCCGCGCTACGGCTACGGGCGACGCTACGGCTACCGCCGCGGCTATCCCGGTCTCGGCCTGGCGGCCGGCCTCGGGCTCGGCCTCGCCGCAACGGCGGCCCGGCCGGCCTACTACGGGGGATACGGCGGCTACGGCTATGCCCCGGTCGGATACGGGTACGGCGCCCGCGGC…
	3750110	3750355	hypothetical protein Mpop_3741	orf03692	ATGAGGACAGCCATCGTTCGGAAGGCTTGGTTCGCTTGGGGAAGACGGGCGGAGACCGGAAGCGCGGTCGGCACGGGCGACGCCCAGGTGCCGACGGTCCCGGCGGACGCGTCCATCGAGGACTGGGCACGCCTCGGCGGCGGCCTGGCATCGGCCGAGGCGGATCTCCGGTGCGGCCTTGGCGGCACTGTCACGGGCGACCGCGGCACCCGATATACCGGTTATGTCGTGTCGCCATCGCCATGA
	3750622	3750789	hypothetical protein Mpop_3740	orf03693	ATGTCCCGTTCCATGCTTCGCAAGGGCCGCTGGCGGCAACTTGCCTTCGGGCCACGCCCTGCGGCGGCGCGCGCGTCCGATCTGGTCCTGGCCGTCGTCGCGACGTCCTTGCTCGCGGGCCTCTGCCTGCTGGCGGTGGCCAACGTCGCCGGCGACTTGGCAGGCTGA
	3750913	3751659	MULTISPECIES: glutaredoxin	orf03694	ATGCTCGACACCACCCGCAGGGCCATCGTCTACCGGATGGTGATGGAGAAGCACGTCTGCCCCTACGGACTGAAGACCAAGGACCTGCTCGAACGAGAGGGCTTCACGGTCGACGATCACTGGCTAACGACGCGCGAGGAGACCGACGCCTTCAAGGCCGAGCACGACGTGAAGACCACGCCGCAAACCTTCATCGGCGGGCAGCGCATCGGTGGCTACAACGACCTGCGGCGTCATCTCGGCAGGGCGGTCAAGGACCCGGACGCGACTAGCTACACGCCCGTCGTCGCCGTGTTCGCCATGACCGCCCTGATGGCGTTGGCGGCGAGCTACGCGGCCTACGGGACGCCGCTGACGATGAGGGCGGGCGAATGGTTCATCGCCTTCAGCATGTGCGTG…
	3752182	3752364	--	orf03695	GTGATGCCGAGCATTCCTCCATATCGGAGAACACCAACATGGACGTCGCTGAGATCCAGCGCGCGCTCTTGGCGCGCGGGTATGACCTCGGGCCTTCAGGAGCAAACGGCGATGCCGCTGCCGGCGGCGCACAAGCTGCCGACGACGATCGCCGGCGCGCGCTCGGGTGTGAGCGAGGCCTAA
	3753347	3753715	Transposase and inactivated derivatives-like protein	orf03696	TTGGCCGATGGTCGTGGCCGACCGGTTGCGTTCGCCCTGACGCCGGGCAACGTGGCCGACATCAGCATGGCGCTGCCTCTGCTGCAGGCCGTCGTGCCGCCCAAGCGCCTGATTGCCGACAAGGCCTACGACGCACAGAGCCTGAGGGATTGGCTGAAGAGCCGCAAGGTGATCGCCACCATCCCATCCACGGCCACCCGGACGGTCCCCTACAAGTACGGCCGGATCGCATATCGGCGGCGCAATCGGATCGAGCGCTTATTCGGCCATCTCAAAAACTGGCGGCGCATCGCGACCCGCTATGACCGCTTGTCTTGCAACTATCTGGCCGCCGTCGCGCTCGTGTCCTGCGTCGTTGCATGGACCTGA
	3753795	3754361	MULTISPECIES: hypothetical protein	orf03697	ATGACCCGTGTGCTTCTGCTCGCGGCGCTGGCGCTCGCCTGTTTCGTGTCGCCCGCCCTCGCCGCTGAGATCGCCACCGTCGGCGACAAGGCGGTGATCGCACCCTGGGGCGACTGGCTCGTTGCGCTCGCTGTGTCCCTGCGCGAGCCGATCCTCACCATCCTCATCCCGATCATCGCCGGCTACGTCATCCAGGCCATCCGCAAGGTCTACCCGTGGGCGACCCTGTTCCTCTCGCAGCGGCGCGTCGAGATGATGCTCGAGGCGGCCGTCGGCTTCGGTCTGAACGCGGTCCAGGGCGCGGCCAAGGGCAAGACCCTGTCGGCCAGTGTGGCGGTGCCGGTGATCGCCAAGGGCACGCAGTACATCATCGACACGGCCCCGCCCGCGGTCATCAAG…
	3754562	3754897	hypothetical protein Mext_0356	orf03698	GTGTCATCGCCTCGCTCATCAGCGAGTGGAAGGCGCGGCGCGCTGTGCCTGTTCTTCGGCTCCGTCCGTCTCCTAGCGCTCTGGATGAACGGGCGGCGCGGGCGCGAAACCTCGCTCATCCGCACCCTGGGCTGCCTCGGCGGCTTCGTGTTCTGGCTCGCGATCGCCCTCGGCTTCCTGCTCACAGCGCCGCCCATCACGACGGACGTCGCCGTCTACACCATCCTCGCCTTCGCCCAGCTGCACGCCTCAGGACGCGCGGCCAGCGACATGGCGGCGGAAGACACGTTCGGGTTCAGAGCACGCAGGAGGCAGAACGGTGGCGGCAGCTCCTGA
	3754881	3755273	MULTISPECIES: hypothetical protein	orf03699	GTGGCGGCAGCTCCTGATCCTCTTCCGCAGCTTGATACCTGGCCCGCGATCATCGTCGCGGTCAGCGCCGCAGCCGCCGCCCTCCTCGTCCCGCTGACCGGCTTCCTGATGACCTTCTTCGACTACCGCATCGAGACGCAGAAGGCGGAGGCGCTGAAGCCAGAGGTAGCGCGGGACGTGGCGCAGGTGGCTGGCACAGCGCTGTCCGACAGCATGGCGGTGGTCGACCTCACCGCGGCGATCAAGGATCTGACCGTGGCGATCCGGGCGGACACGACCTCGGAGGAGGCGCAGCACGCTAGCCAGTTCGCGCAGGTGCTCCAGCGGCTCACTGACGTACTGAACCACCACGACGACACGCACGAAAATCCGCCGCGAGGTGGGCGACGATGA
	3755527	3755817	MULTISPECIES: transcriptional regulator	orf03700	GTGGGCGTGACGTTCCAGCAGGTCCAGAAGTACGAGAAGGGCCTGAACCGCGTCGGCGCCGGGCGCCTGAGCGAGATCGCCCATCTCCTCGAAGTGCCGGTTTCCGCCTTCTTCGAAGAGGCCGATGGCGCCACTGCCCAGAAGCAGACAGAGGTAGTCGACTTTCTGCGGGTCCACGGAGCTGTCGATCTGCTGCGCGCCTTCGCCACGATCGAGGACGATCAGCTGCGCCGCAAGGTTCTAGCGATCGTCCGCAGCGTTGCTCGTACCGTTTCAGCAAAAAGCTCGTAA
	3756115	3756300	MULTISPECIES: hypothetical protein	orf03701	ATGCAGAAGCTCGCGATCCTCCTCGAAATCGTCATGCTCATCCTCCTTGGCATCGCGCTGTCTGCCGTCGGGCTCTACGTTCTAGAGGTGGCGTTTGGGGTGCCGCTTGAACAAAAAGACCCTGCGCCGGCGGACCGGGCGGGGCTGATAACACGGCGTCAGGTCGGCGCGGGCCTGCCGCTATAA
	3756631	3756744	--	orf03702	GTGGCGGTCGGGATTATTAATCTGTACTTCTTCCGCCTCACCCTCATTCGCAAGCCGGTCTTCGAGAACGCTCGCGTTCTGCTCAAACTCGTCAGCCATGCTGCGAAGTTTTGA
	3756983	3757177	transposase	orf03703	ATGGCGGCTGCCTTGTCCGTTGATCTGCGCGACCGCGTCGTGGCCGCAATCGAAGCTGGGGCCTCGCGCCGGGAAGCGGCACGGCGCTTCGAGGTCAGCCCGGCCAGCGCTGTGCGCTGGCACGGGGCCTTCGTGCAGGAGGGCCGATGGGCGGCGATCAACGCTCGCACACCATCGAGGCGCAGGCTGATCTGA
	3757129	3757923	MULTISPECIES: IS630 family transposase	orf03704	ATGGGCGGCGATCAACGCTCGCACACCATCGAGGCGCAGGCTGATCTGATCCGGCAGACCTACGAAGCACAGCCCGAGCTGTACTTGCATGAGCTGCGCGACCGTCTGGCCGAACGAGGCCTGCGGGTCGGGGTCAGTAGCCTGTCCCGCTTCTTCAAGCGCCACGGCAGCACGCGCAAAAAAAACACCGCCCACGCCGCCGAGCAGGAGCGGGAGGACGTGAAGGCCGCACGCCTGTCCTGGTTCGAGCACCAACTCGATCTCGACCCGGACAGGCTCGTGTTACTCGACGAGACCGCCACCAACACGAAGATGGTCCGCCGCTATGGGCGGGCCCCGCGCGGCGAACGCTGCCGGGTCGCAGTGCCGTTCGGCCACTGGAAGACCATCACGGTCACG…
	3758004	3758126	MULTISPECIES: helix-turn-helix domain-containing protein	orf03705	ATGTTGGGCAGCGACGCGGCTTGGGACAAGCTGAGGCCCTACGGGATCAAGCGGATCGTCGAGCGGCATCCGACAGAGGCGGCGAAGATCATCGTCGGCGAGCGCGAGATCCAGGTGCGCTGA
GI7	3777543	3778373	MULTISPECIES: hypothetical protein	orf03725	ATGGCGTCGACCAATGCCGTAGATTGGCGCAGCCTCGAACGTGCTTCGCTGACGAGAGCCTACGACAATTCAGAGGCGGTCCGGGACAGCGCCGCGCTTGTGGCGGGCTGGCGCACCCGCAGCGCCGCCTTCCGGGAGGCCAAAGTCGGACAAACCCTCGCCTACGGCCCCGTCCAGCGGCAAGCCCTCGATCTCTACCGCTGCGGCGCGGCGGGTGCGCCCTGCCTCGCCTTCGTTCATGGCGGCTACTGGCAGCGCAACGCCCGGGAGGATTTTACCTGCATGGCCGAGGGACCGCTCGCCCTCGGTCTCGACGTGGCGCTGGTCGGCTACACCCTGGCGCCGGAGGCGAGCCTCACCCGGATAACCGAGGAGATCGGGGCCGCGCTCCGCCTGCTG…
	3778373	3778666	MULTISPECIES: sulfonate ABC transporter ATP-binding protein	orf03726	ATGGACGAGCCGTTCGGGGCGCTCGACGCCATGACCCGCGAGCGTCTGCAGGACGAGCTCGTCGATCTGTGGGCGCGGACCGGCCTCACCGTGCTGTTCGTCACCCACGCCATTGAGGAGGCGATTTTCCTCGCCGACCGCATCGTGATGATGTCGCCGGGGCCGGGCCGGATCGAGGCCGTTCACACCGTCGACCTGCCGCGGCGCCGGGACGTGTCGAGCCCCGCCTTCAACGACCTGCGCCGCATGCTGTCGGCCCAGCTCCACAGCCACCACGCGCCGAAGGCTGCCTGA
	3778633	3779301	MULTISPECIES: hypothetical protein	orf03727	GTGCAGTTCAGCGCGACGCAGCGGGACGCGGGTGACGGCCCGCCAGGAGCGACGGCCACCTTCCCTTATGACCGCACGACCGTGGAGCGGTTCCGCGCGGCGTTCCCTCGGGCGCGGTGGCGCGACGACCTGGGCGCTTGGTTCGTGCCGGGCGCCACGGCGGAGCGGCGCCTGAACGCCTGGTCCGGCCGCGAGTGGACGGGCGTCCTGGCCCATGCCGACGAACGCGGCCGCGACGCCTTCGCGTTCGAGCCGCTCGCGAGCCCCTACCTGGAGGCCGCGGACGACCTGGTGGTCCGGACGCCGTATTCCCGCGTCGTCGTCGCCGAGTTGCGGATGGTACCCTGGGCGCGGTGGGACCCGGCATCGAAGGCGTGGCGCGTGCCGTTCCGGTCGCTG…
	3779487	3779792	--	orf03728	ATGCCTGGGCGCCGCCTCATGGGCGACGAGGTGGGAGCCCCCTGTCGAGGGTCTCGCGGAACGGGATATCGAACAGAACGGGCCCCGCCTCGTTCGCGACCAAGAAGCTGTACCCCCCGCGGGTGCCCCCCGGCGCGCACCAGCTCGGCCGTGAGGTTCGGGATGGCGGCGCACGCCTTCAGGGAGGCCGCCTCGGCGCTGGCGAGTTCGAGCCCGTCCTCGTCGGCCTCCAAGGCGGCCCTGGGCGCACACGTCGAAGAAGAAGACCGGCATGGAGGTGCGTGCCCGCGTCCCCTTCGGTTGTAA
	3779822	3781291	MULTISPECIES: hybrid sensor histidine kinase/response regulator	orf03729	GTGGCCAACTTCGACGGCTGCTTCGTCAGCCTCAACCCGGCCTGGCGCCTGACGCTCGGCTGGACCGAGGCCGAGATGAAGGCGCGCCCCTTCCTCGACTTCGTCCACCCCGATGACATCGCGGCCACGCTGGCGGCGGCCGAGGGCTTGGCGCGTGGGGAGGCGCAAACGACCTTCGAGAACCGCTACCGGCACCGGGACGGCAGCCATGTCTGGTTGTCCTGGAATGCGGTGCCGCGCGACGGTCTGATCTACGCCTCGACGCGCGACGTGACGGAAACCAAAAGGCAGGCCGAGGCGCTCGCCAAAACCGAGGAGGCGTTGCGGCAGTCGCAGAAGATGGAGGCGGTCGGACAGCTCACCGGGGGCTTGGCCCACGACTTCAACAACTTGCTCGCG…
	3781322	3782542	MULTISPECIES: signal transduction histidine kinase	orf03730	ATGACTCGCGAGGAGCTCGAAGCGGAGGTCCGCCGCCTGCGCGCGCACTCGGCCTCCCTCGCGCAGATGTTCGAGCAGGCCCCGAGCTTCATCGCCCTGCTGAGCGGACCGGAGCACCGCTTCACGCTGACGAACGCCGCCTACCAGCGTGCCATCGACGACCGCAACGTGACCGGCCGCACCGTGGCCGAGGCCCTGCCGGACGCCGCCGCCCAGGGCTATGTCGACCTGCTCGACGAGGTCTTCCGCTCCGGCCAGACCCACCGGGCGACGGGCGCCAGATTCGACGTCCAAGCCGTCCCCGGCGGCCCCGTCAACGAGCGCTACCTCGACTTCGTGTATCAGCCCATCACCGACGCGCACGGCACGATCAGCGGCATCTTCGTCGAGGGCCATGAC…
	3782599	3783015	Transposase and inactivated derivatives-like protein	orf03731	ATGGGTCGCTCGCGCGGCGGCCTGACGAGCAAGATCCACGCGCTGGTGGATGCCGAAGGTCGTCCCGTGGCGCTGAAGATCACGGAAGGCCAAGCGCATGACGGGCGTTCGGCCGCCGACATGCTGGGCGGGTTGGGTGCCGGTCAGATCCTGCTGGGGGACCGAGCCTACGACAGCAACGCACTGCGGACCCGGATGGCCGAGCAAGGTGCATGGGCCAACGTGAAGCCAATGCCCAACCGCAAACAGGTGCTGGCCTTCAGCCCGTTCTTGTACAAGTACCGCAACCTCGTTGAGCGCTTCTTCAGCAAGATCAAGCACTTCAGAGCTGTTGCCACGCGCTACGACAAGGATCCCGATAACTTCCTGGCCAGCGTCAAGCTCGCAGCCCTGCGGGTC…
	3782991	3783356	MULTISPECIES: transposase	orf03732	ATGGCGCGGTTTGACCTGACGGATGCGGAGTGGGCGGTGATCGAGCCGCTGTTGCCGACGGACGTGCGCGGCAAGGAGCGCGTGGACGACCGGCGGGTTCTGAACGGGATCTTCTGGCGGCTGCGCACGGGCGCACCCTGGGCCGATATCCCGGCGCGCTATGGCCCACATACGACCTGCAGCAACCGCTTCCGGCGCTGGCGCAAGCGTGGCATCTGGGATCGGCTTCTGGACGCGGTGTCAGAGGCTTACGAGGGCGACCTGCAGATGATCGACGCCACGAGCGTGCGGGTGCATCAGCATGCCGCCTGCGCCCAAAAAAAGAGGGCGGATCCGGTGGCATGGGTCGCTCGCGCGGCGGCCTGA
	3783676	3785802	integral membrane sensor hybrid histidine kinase	orf03733	ATGAACGTCGTTCCTCGAACGCGGTGGATCGCATGGGCGAGCGGCGGCTTCGGTGTCGCCACCGCGCTGACGGTTCTGGCCGGCTGGTGGTTCGACATACCCATCCTCCGGCGCATCATCCCCGGGCAGCCGCCGATGGTCGTCCTGACCGCCGTCGGCACCCTGTTGCTCGGTTGCGCGCTGCTCGCCACCCGTCCCGGCACGTCCAGACCCATTCGTCAGGCTGGCCGGTGGCTCGCGGCGGCGGCGGCGGCTGTCGGGCTCGCAGGGCTCCTGAGGTACATCCCCCCGGGACAGTTCCAGCTCGATGACTGGGTGCAGCGCCTGGTCTTCGGACCGCTCAAGCCGGATACCGGCATGGCCCTGGCGACGGCCGCGAGCGTCCTGGCGACCGCGGTG…
	3786015	3788438	MULTISPECIES: hybrid sensor histidine kinase/response regulator	orf03734	ATGGGCACGGCTACCGCGAGCCCCGCGCTCGCAACCCTCGCAACCGCCCGGGCCGGCAAGACGCAGCGCCTGACCGCCGGCCTCGTCAGCCTCGCCTTCGGCGCTGTCACGCTCGCGCTCCTGCCCTTCGCGAGCCGACCCATGCCGCCGATGCCGGGCTTCGTGCCCGTGTATCAATCGGCGCTCATCGTGGTCTACGGGCTGACCACCTACCTCTTCCTGGTCCAGTATCGCCGCACCCGCTCGGGCTCGCTGCTCGTGCTCGCGACCGGCAGCCTCTACGTGACGCTGGCCGTGCTCCTGCAGATGCTGTCTTTCCCGAACGTCCTGGCGCAGGGACGCATCCTCGGCAGCGGACCGGACACCACGACCTGGCTCTGGACCTTCTGGCATCTCGGC…
	3788465	3788785	MULTISPECIES: DNA-binding protein	orf03735	ATGGCGTTCAAGGAGGTCGTGAACATGACCGCTTCGGCGCTGGAGAAGCATCTCAAGACCGAGGAGAACCAGTTGGTCGGCCAGAAGAAGGACGGAGCCGGCGAGGCGACGGGCCACGTCGAGGGCCGGCGCGTCGTCGAGATGCTGCACAAGAAGAAGTCCGGGCTCTCGGACGAGGACTACGGGCACATGCGCAAGGTGGTCGGCTACGTGCACCGCCATCTCAAGCAGGGCGGCCCGAAGGACAAGGACGTAGTGAAGGATTCGCCCTTGCGCCTCTCCCTGAGGAACTGGAGCCACGACCCGCTCAAGAACGCGTAG
	3788876	3789388	MULTISPECIES: hypothetical protein	orf03736	ATGGCCAGCACGGACATCGGCACGATCTACGCGGGCGCGCTGCGCAACACCCGCGCCCTGGAACGGCAAGGCCTGGAGCAGATGGAGCGCCAGCTCTCCGGCCTGGAGCGCTACCCGGATTATGCCGCCGTCCTGCGCCGTCATATCGAGACTACGAAAGGTCAGATCGACCGCCTCGACAAGGCGCTGGACGCCGTTGGCGACAGAGCTTCGACCCTGAAGGCGACTGCGACCAGTGTCGCCGGCTCCATCGGCGCGGCCGTGCACGCCGTTGCCCAGGACGAGACCCTGAAGAATCTCTACGCGGGCTACGCCTACCAGTACGACCGGATTGCCGCCCGCCGCTCGCTGGCCGTCATCGCCGAGCGGGCCGGCCAATCCGACAAGGTCGAGGGCTTC…
	3789738	3789896	hypothetical protein Mpop_3798	orf03737	ATGAACAACGACGCTCTCAAGACGCTCGTGGCCCAAGGGCTCGCCGCCATGAAGAACGGTGGCAAGGTCGCCGCGCAGGTCACCGACGAGATCCGAAACGACGCGCGCCATCCCGACCTCAGTAGAAACGCAGGCCGGCCAACCAGACCTCATAAATGA
	3790397	3790639	peptidoglycan-binding protein	orf03738	GTGATTCATCCATTCCCCCGCTCCCAGCAGGTCTGCCGGGAAACTTTCACATCGGAGAATACCACCATCACCGTCGTTGAGATCCAGCGCGCGCTCCTCGCACGCGGGTATGACCTCGGACTTTCCAGAGCGGACAGCGATGCCGGGCCGCGCGCCATCGCCGCCGTGACCGCGTTCCAGCGCGAAGCCGGCCTCGTCGCCGAAAGCATCGCTGGGCCGAAGACGCGGTCCGCCATACAGTAG
	3790687	3790890	TIGR02594 family protein	orf03739	GTGCTGGAAGAGGGCGAATTCGGCGTGCGCGAAGGCGCAGGCGCTGCCAAAAATTCGCGCGTTGTGCAGCTCTTCGCCGATGCGGGATTCTCCAGCATCAAACAGGTCTCAGCGGCGTGTTGCTCGGCGGCCGTCGGCGCCATGCTGAAGCGGGCCGGTCACAAGCCCTTGGGCAGCCTTGCGGCGCGGTGCTATGAAGGATGA
	3790894	3791091	peptidoglycan-binding protein	orf03740	GTGGGGCTGAAGGAGCCGGCGCTCGGCGCCATCGCCACGAAGAAGCGAGGCAACTCGTCTTGGCAGGGCCATGTCGAGTTCGTAGTCGGCGCGTGCCCGACGCAGATCTTCCTACTCGGCGGCAACCGGGGCAATGCGTGGTCGATCGCCGCCTTCCCGCGCAAGGAGTTCACCGCGTTCCGCTGGCCGCCCGTCTGA
	3791549	3793870	MULTISPECIES: TonB-dependent siderophore receptor	orf03741	GTGATCGCCTATTCGCTCAAAATATTGGTGCAGATGAAGTCGCATGACGACTTGAAGCAGCTCTATGGTCCTGCGGGAGCGCGCTCCGCTGGTCATTGGACTAAGGACGCAACGGTGTTCAATCCTGGATATCAGCTTACTTCAGCCTCAATCTGTGCGCTGATCGGCGCCGCATCACTCGGCATGGCCGCCCCATGGTCGGTGACGAAAGCGTGGGCGCAGGACGCGGTGCAGCTCGACGAGCTCGCGGTCCACGGCCAGGTCGGCAATGTCGGACGGGTCGGTCAGGGCGTTGGCCTCCAGAAGGACCTGCCCGCCCCCTATGCCGGCGGTCAGTTTGCCCGCGGCGGCTCCCTCGGCGTCCTTGGAACCCGGGATGCGTTGAACACGCCGTTCAGC…
	3793997	3794134	small heat shock protein	orf03742	TTGGAGGATGTGGTTATAAGGACATTCGACGTTGCGCCCCTGTTCAGTTCGTCGGTCGGCTTCGACAGGCTGCTCGATCTGCTGAGCCTAGCCGAAAGGGCCGAAGCGACAGCCGCTTGGCCGCCCTACAACATCTAG
	3795489	3795986	MULTISPECIES: hypothetical protein	orf03743	GTGGTCGGGCTGATCGGCTGCCCCGGCGCCGGCAAGACGACCTACGCGCGTCGGTTCGAGCCGTCGAAGGGATGGGTGCACCTGACCCTCGACGACTTCCGGCAATCGCTCTGGCCGCCGGATCGACAGGTCTACTGGGAGGTGCGCCGCAGGGGCTGGGACGGACCGGCTCATCGGCTCCTACATGCGGTGAAGGTGGCCGCCCTCGACACCGCCCTGACCCAGGGCTTCAGCGTAGTGATGGCTGACACCCACCTGACGCGCACCGTGTTCGAGGAAGAGCTTGAGGTCGTCGTTCGGCATGGCCTCAACGTCGAGTGGAAGGTGTTCGACGTGCCCTGGAAGGTGCTCCAGGCCCGCAACGAGGAGCGCGCCGCCCACGACCCGTCGCATCGCCAA…
	3796031	3796996	MULTISPECIES: hypothetical protein	orf03744	ATGACGCCATCATCCCAGGCTGAGGCGGTCGCGGCCCTGCTGCGCGAGGCGCTGTCCGACCCCAGCACCGCCTGGAGCCTCGGCAGCTTCGGTGCCATCGCCGAGTTCATGCGCGACCCGGACGAGGCGGTCTCGGCCCTACCGGACGACCGAATGGGCATGGCGACCGAGCGCGGCGCCATCGCCCTGACTGCCTGTCCCGACTTGCGCCCGGTGGCCTACGAGACCGCGGTCGCGTCCGGTTGGAACCACGCCGTCGCCCTCTGCCTGCCGCAAGACGACTGCGCCATGAGCCGGCGGGGCGTGGTGACGGAACTCGGTCCGGACCATCATGCCGCCCGCGAACAGGATCGAGACGCCCTCCTGTTCGACCTGGGCCTCGACCTGCTCGCCGTCGAT…
	3796974	3797789	MULTISPECIES: ABC transporter	orf03745	ATGAGCCTCGACCTCAACGACGTCCGGGTGACGCTGGATGGCCGGACGATCCTCACGGACATCGACCTCGCCCTGGAGCGCGGCCGCTTCGTCGGGCTCGTCGGTCCGAACGGAGCCGGCAAGACGACGCTCCTGCGCGTCCTGACTGCGCTAGTCGCGCCGAGCCGGGGCGGTGTCACCCTGGAAGGCCAAGCGCTGTCCGGCATGAGCCGCGAAGTACGGGCCCGCCGCATCGCCGCCCTGTTCCAGGGGGCCGGCGTTGGCTGGCCGATCACGGTGCGCCAGATCGTGGCACTCGGCCGGCTGCCGCACAGGCGCGCCTTCGCGGGATTCTCGGAAGCCGACGAGGCCGCGGTCGCGCGTGCGATGGCACGCACCGATGTCGGACACCTTGCCGGC…
	3797786	3798832	MULTISPECIES: ABC transporter permease	orf03746	ATGAACGCGCCCGTTCGGACCATCGCCAGCCCTGCCGCGCGGCCCCTCGGCATGCCGCGCGCACGGCGGGCGGTCATCGCCGTCCTCGCCCTCGCCGTCCTCGCGCTGACACTCGTCTCGGTCGCCATCGGCTACGCGCCCTTCGACGTGCCGGCCGCGTTCGCAGACCTCGTCGCGGGCCGGACCACGCTGCCGGCCATGGTGCTGTGGGAGTTGCGCGTCCCGCGGGCGCTGCTGGGCAGCCTCGTCGGGTTCAGCCTCGGCCTGACCGGCGCGGCGATGCAGGGCTACCTACGCAACCCGCTGGCTGATCCCGGCATCCTCGGCATCTCCTCGGCCGCGGCGCTCGGTGCCGTGATCGTCTTCTACGGCGGTCTCGCCGCTTCCTTAAGCCTTGCC…
	3798829	3799674	MULTISPECIES: ABC transporter substrate-binding protein	orf03747	ATGCGGTTGCGGGCTATCCTCGCTTTCTGGGCCATCCTGGCCGCGATGCCCGCGGCCTGTGCCGCCGGCTCGGCGGAGGCGCCAGTGCGCGTGGTCTCGATGAACCTGTGCGCGGACGAGCTCGTCCTGCGGCTCGCCGACCGAGACCAGGTACTGGCGGTCACCTACCTCGCCCGGGATCCGCGCGGATCGACGGTCGCGAGCGAGGCCGCAGGAGTGCCGGTGACCCGTGGCCTCACCGAGGAGATTGTGGCGCTCAAGCCCGATCTTGTCATCGCGGGCGCCTTCACGACGCGCGCCACGGTCGGCATGCTCAAGCGCGTCAGCTCGCCCGTGCTCGAACTCGGCGTACCGGCCGATCTCGACGGCGTGCGCGCCCAGATCCGGCAGGTCGCGGGG…
	3799682	3801649	TonB-dependent receptor plug	orf03748	GTGCCCCATCCCTTCCGTTCCGCTCTCCGGAGCGTGCTGGCGCTGTCCTGCGCCGGCCCGGCCCTGCTCGCCACGCCCGCAGCCCATGCCCAGCAGGTCGCCGCACCCTTCGCGGACTTGCCGCGCGGCGGCGAGGCCGCCGTCTCGCTCGCCGAGATCTCGGTCTCGGCCACCGGCGTGCCGACGCCGGTCACCCAGACGGGCTCCAGCGTCACGGTGCTGACCTCGGACCTGCTCCGAGCCCAGCAGGTCCGCACCGTGCCGGACGCCCTGCAGCAGGTGCCCGGCCTCAACGTGGTTCGCACCGGCGGCGCGGGCGGCCAGACTTCGGTCTTCATTCGCGGCACCAACTCGAACCACGTGAAGGTCCAGATCGATGGCATCGACGTCAACGACCCC…
	3802416	3802550	--	orf03749	GTGGCAGGCGCTGACCGCCTGCTCTCGCGCAAGCGTGCCTGGAATTGCCCTTGTCCGGTCAAGGGCTTCTTCGATGCCGCGCCGGTCAGGTCTCACGCTCTTGGAATCATTTCGAGCCGCTCGCAAGCCGGGTGA
	3802516	3804714	MULTISPECIES: TonB-dependent siderophore receptor	orf03750	TTGGAATCATTTCGAGCCGCTCGCAAGCCGGGTGACAAGGTCGGTCGTGCTGCCGCATCCGGCCTCAGCCGGGAACAGGCACGGTCGTGCACGGTCGCCCTGGCCACCTTCCTTGCCGTCGGCCTCGATCCGGTCGTCGCGTCCGCGCAACTGGCCGCCGACGCGACCCAGGAGGTGCGGCTGGACGAGCTTACGGTCCAAGGGACTGCCGGGCCGCGTCTCGTCGCGGACGGCTATCTGGCGAAGCAGAGCGTCAGCGCGACCCGCACGGATACCCCCCTGCGAGAGGTTCCCCAGACCGTCGTCGTCGTCCCGAACCAAGTGTTCGAAGACGCGGCCGCGACCCGGATCGACACCGCCCTCGACCTCGCCGGCGTCGGCCGGGCCAACAACTTCGCG…
	3804741	3806306	MULTISPECIES: ABC transporter substrate-binding protein	orf03751	ATGCTGTTCGTGCCCCGGCCACGCCGCGCCGTCCTCCGCGGCTTGATTGGCCTTGCCGGCCTCCTCGCACTGGCCCCGGCCGCCGGAGCCGCCGAGGGTCGGAGCGCGCCCGAGCGCGCGCTGACCGTCGTCGGCCCCTGGGAGGTCGGCGGCCTCGATCCGGCGAGCAACGGCCACGCCTTCACCCGCCTGCAGGTCGCCGAGACCCTCGTCGGCGTCGATGCAGCGGGCGCCCCGGCGCCCGGCCTCGCCACCGGCTGGACGGTGGCGCCGGACGGCCTCACCTGGCACTTCCTCCTGCGTTCGGGCGTCAGATTCCATGACGGCTCGCCCCTGACCGCGGGGATCGCCGCCGAGAGCCTGCGACGCGCCCGGGCGAATGTCGGTCCGCTCTCGCGC…
	3806303	3807241	ABC transporter permease	orf03752	ATGACGCGCCTTCTCCTCGGACGGTTGGTCCAGGCCGCGCTCGTCGCGCTCGTCGTCGGCGGCCTGTGCTTCGCCCTCGTCCGGGTCCTGCCGGGCGACGCAGCCTTCCGCATCGCCGCCGACCGTTACGGCCCTGACGCGCTCACCGCCCAGGCCGCGGAGGCTGTCCGGCAGGAGCTCGGCCTCGACCGACCCTGGCCGGAGCTGCTGCTGCGCTGGTTCGGCGAGCTCGCCCAGGGGCACCTCGGCAACTCCCTGGTCAGCGGCGAACCGGTCTCCGAAGAACTCGCGAGCCAGCTCGGGCCCAGCCTGTGGCTCGCCGCCAGCGCCCTCGTCCTGTCCCTGTTGATCGGCTTGCCGCTCGGCCTCGTGAGCGGCCTGCGAGCCGGATCGGGCCTC…
	3807250	3808074	binding-protein-dependent transport systems inner membrane component	orf03753	ATGCAGGACCTCGCCGGTACGACGCCCCCGCGTTCGGACCCTTGGCCGATCTCGCGCCGGATCGGCCTCGGGCTCCTCGCCCTGCTCGCGGCCTTCGCGCTCCTCGGCCCGGTCCTCGTCACCGCCGATCCCGCTCGTCAGGACCTGTCCGCGAGCCTTGCGCCCATCGGCAGCGACTTCCTGCTTGGGGCCGACCATTACGGTCGCAGCATGCTGGCGCGGCTCGCATACGGCGCCCGGCTTTCCTTCGGTATGGCGCTGCTGACCATGCTGAGCGCCGCGGCTCCGGGCCTGCTGCTCGGCGTGCTGGCGGCTTGGCGCGGCGGCGTAACGGAGCGGGCTCTCGTGGCCTTGTCTGACATCGTCCTCGCCCTGCCCGGGCTACTACTCGTGCTGCTC…
	3808071	3809459	MULTISPECIES: ABC transporter ATP-binding protein	orf03754	GTGACGTCAGCCCTGCGCATTGAGGACCTCACGATCCGAACGGCGGACCGGATCCTGGTCTCCGGCTTCTCGGCCACGGTCGGGCGGGGCGAGCCGCTGACGTTGCTCGGCGAGTCCGGCTCGGGCAAGTCGCTGGTGGCCCAGGCCATCATGGGGACCTTGCCGCCGGGCCTCCTTGCGAGCGGCCGTATCCTCTTCGACGGCGCGGACCTCCTATGCCTCGACGAGGTGGCCCGACGAAGCCTGTGGGGACGGCGCATCGGCCTCCTGCCCCAGGAGCCCTGGACCGCCCTCGATCCGACCATGCGGGCGGGCGGCCAGCTCGCCGAGGTCCACCGGTACGTGCACGGGCGCCACGACGCGGACGGCCTCGCGGCCGCGGGGCTCGGCGAGGTCGGC…
	3810491	3811099	MULTISPECIES: glutathione S-transferase	orf03755	GTGGAGATCTTCATGCGTCTCTATCTTTATCCCGGTGCGTGTAGCCTAGCCGATCACATCGCGCTGATCGAGGCCGGCCTGCCTTACGACCTGATGCCTATCGATCACGCCAAGCAGACGCAGGACGGTCGCGACTATCTGACAGTCAACCCGCGTGGCTACGTTCCCGCGCTTGAGGTTGAGGACGGGACCATTCTCACGGAGAACCTCGTCATCCTCGCCTACATTGCCGACAGGAGCGGCGCCCTGCTTCCCGCAGGTGAGTTCGGCCGGTGGCGCGCGCTGGAGGCGCTGTCCTACATGGCGACGACGATCCACGGTAATCTGGGGCCGTTCTTCAAGAAAGCGCCCGACACGGAGAAGGACGCGGCCCGCAAGGCGCTGGCGAAAGGTTTCGCC…
	3811349	3811582	MULTISPECIES: HxlR family transcriptional regulator	orf03756	GTGGGCGGCATCTCGCAGCAGATGTTGACCTCCACGCTGCGGACGCTGGAACGGGACGGTATGGTCGAACGGACCGTGCGAGCCACCACGCCGCCTCAGGTAAGCTACGCACTGACCGATCTCGGACGCTCGCTGTCGGACACCGTGCGGCAGCTCGCCGAATGGTCGATCACCAACCTCGCGACCATCCATGACAACCGAAAGCGCTATGACCAGCAGCGGGCGTCGCTGTAG
	3811846	3813282	DDE transposase	orf03757	ATGACGCGGTTCGTTAGTGGCGCAGATCGTCACCAGATCGCGCTTCTGCCGCATCGCCTGGACGACTACGTGTCTGAGGACAATCCAGTTCGCGTCGTCGATGTGTTCGTGGATGAACTCGATCTTGCAGCCCTTGGCTTTGCTGGCGTGACGCCGGCCGCGACCGGACGGCCCGGCTATCATCCCGCGACACTGCTGAAGCTCTATCTCTACGGCTACCTCAACCAAGTCGCCTCGAGCCGCCGCCTGGAGCGTGAGGCTGGCCGCAACGTCGAGCTGATGTGGCTGACTGGCCGCCTCGCCCCCGACTTCAAGACCATCGCCGACTTCCGACGCGACAACGGCCCAGCGATCCAGGCCGCCTGCCGCCAGTTCGTGGTCTTGTGCCGACAACTCGGC…
	3813393	3813887	N-acetyltransferase	orf03758	ATGCGCGTCGCCATGCTGATCCGTACCGCTCTCTCCGATGACGCCCCCGCTATCTGGTCGATCATCGAGCCGGTCATCCGTGCTGGTGAGACCTACACTCTCGACCGGGACATGACTGAGGAGCAGGCGCTCGCCTACTGGATGGGATCGGACAAGGAGACCTTCGTCGCAGAGGAGGAAGGGACCATCCTCGGGACCTACTACATGCGTCCGAACCAAGCGGGCGGTGGTCGCCACGTCTGCAACTGCGGCTTCATGGTGAGCGCCGCTGCCACCGGGCGCGGCATTGCAGGACGCATGGGCGAGCATGCCCTAGCTCACGCCCGGTCTCGCAAATACCGGGGCATGCAGTTCAACTTCGTGGTGAGCACGAACGAGCGAGCGGTGCGCCTTTGGCAA…
	3814412	3814651	--	orf03759	GTGCCCTATCAGCAGACGGAAGTATATAGCTCCGTAGATCATATCGATGACAGTGTCGGCGTCTGCCTCGAGTGTGAACTCTCCGCGCTCAATGCCCTTGTCGACGACGGCTCGCACCTCGGCTCGACGATTTACGAAAAACCGGCGGCGGAACTCGGTTATGATCTCAGGATCGAACTGCCCTTCCGCCAGTATGCCCGCAGCGATCCTCCCCGTCTCTCCACGATAATGCGTGATTAG
	3814971	3815603	MULTISPECIES: carboxymuconolactone decarboxylase family protein	orf03760	ATGAGCAACGACGTCATCGACGGTGGTCGTCTGCCAACCCTGAGGAGAGCGGATCTCGATCCTCAGCAAGCCGAAGCTTACGAGTACATCGACACAACCTTGATACCCTGGGCAGACAAAGCCGGTTTCAAGGGCAAAGCGGGGGATGGTTCGTTCTATGGCCCATTCAACGCTTTCCTGTACAGTCCCGTGGTCGCACAGGGCATGTTCCGGTTCATGGAGGCGGAGTCGAAGGGCACCGCGCTCACTCCCCGCGTCCGCGAGGTCGTCATCCTGAGCGTCGCGTCTGTCTGGCAGGCCGCCTATGAAATCTATGCACACTCGGCCATTGCCCGGCGGAACGGCTTCTCGCAGGAAGCCATCGATGCTTTAGCCGTCGGCAAGCCGAGCCCCGAACTC…
	3815612	3816562	MULTISPECIES: hypothetical protein	orf03761	TTGTCCGGATTCTACGCCGTACCAGGGACTGGCCTTTATCCCGAAGGCCTTGCGTTCGACGCGCGATCTCGAACGTTGTTCACCACCGCCATGCTGAAGGGCACGGTTTTTCGCGTTGCGCTCGATGGACGAGCCTTTGAGGTTTTTTCTGAGGCCGGCGCGCACGGTTTGACCTCCTCAACAGGTCTCAAAGTAAACGAGGCGACCCGGCAACTCGTGGTTTGCGGTGGTGTGACTGGCCTCGTCCACGTATTCGATGTGGACACGGGCAGGGTGATCGGCCGCTACTCGAATGGGTTGGTCAACGCAGCGCCAGACACGGTGGTCCCCAACCCTGCGGCCCCCACCTTCGTCAACGACGTTGCCTTCGCACACGGCGATGCCTTCATCACCGACTCC…
	3816631	3817242	MULTISPECIES: glutathione S-transferase	orf03762	ATGCTGCTGTACCAGTTTCGCAAAGGCACCAACCCGCGCCGTGTCATCATATACATGTCCGAAAAGGGCATCGATGTCCCGCGCTACGAACTCGACTACGAAAATAAGGAGCATCGCTCCGAAGCGTATCTGTCCATCAATCCTTCAGGGCGGGCGCCGACCCTGGTGACCGATGCAGGCGAGGCGATCACAGACTCCGCCGCAATCGTAGAGTATCTTGAGGAGCTCTATCCCGAGCATCCGATGTTCGGGACGGAAGCGGCCTCGCGCGCTCGCGTCCGATCGCTCGAGCGTCTCGCGGCCGACCTTGTCGGACGCGGCCAGCTGTGGCTGTGGAATCGCACCGATGCCTTCCTCGGAAAGGAGCCGGCACCTTCGCTTGAGGTCGCAGACCGAATC…
	3817570	3818337	MULTISPECIES: alpha/beta hydrolase	orf03763	ATGATCGACCGTCGTAAGTTCTCGACCTTACTCACCGTCGCGGCTCTGACATCCGCCGTTCCCAACGCGCCTCGCGCCGAGTCACGTCCAACCGCCAAGAACGTCGTGTTGGTCCATGGCTTGTTCGCCGACGGTTCATGCTGGACCGAGGTCATCGCGCGACTGCAGGCTGCGGGCCTCAACGCCACTGCCGTTCAGAACCCCCTCACCAGCCTGGAAGACGCCGTAGCTTCGGCCAGACGCGTGCTGGCTCGGCAGGATGGCCCGACCGTACTTGTCGGTCACTCATTCTCCGGCATGATCGTCACGGAGCTCGGCGTGGATCCGAAAGTCTCCGCTCTCGTCTACGTCGCAGCGCGGGCGCCCGACGCCGGAGAAGACTATGCCGCACTGGCCAAG…
GI8	3831876	3832151	MULTISPECIES: transposase	orf03780	ATGGGAACGAAGTGGCATAAGCCGGAAGACGTGGTCGCCAAGCTGCGGCAGGTGGATGTTCTGGTCTCGCAGGGCCAGAGCGTGGCGGAGGCGATCCGGGCCATCGGCGTGACGGAAGTGACCTACTACCGCTGGCGCAAGGAGTACGGCGGCCTGAAGAGCGATCAGGTTCGGCGGATGAAGGACTTGGAGGTTGAGAACCAGCGGCTGCGCAAGGCGATTGCGGATCTCACCCTCGACAAGCTGATCCTACAGGAGGCCGCTCGGGGAAACTGA
	3832216	3832527	hypothetical protein Mpop_3783	orf03781	GTGACGACCGCGCCAGCCGTACTGGCCGAGGCGCCCGGCCGCATCCGCCGTCTGGCCGCCGACAAAGGCTACGACGCCGACTGGCTGCGCACCGATCTGCGGGAGGCAGGCATCACGCCCGTCATCCCGGGCAAGCGCGGCCGAAAGCGGAAGATCCGCCACGACAAGCGCCGCTACCGCGAGCGCTGGCGCATCGAGGCGACCTTCAACCGCCTCAAGGACTTCCGCCGCATCGCAACCCGTTACGACAAGCTCGCCCGCAACTACGCTTCCGCCCTCGCGCTCGCCGCCGTCATCGCCTTCTGGTGCTGA
	3832548	3832973	MULTISPECIES: transposase	orf03782	GTGGCGGATCTGTTCTGGCTCTCGGATGAGCAGTGGGCGGTGATCGAGCCGTTCCTGCCCCGCAATCAGCCCGGACCCGAGCGCAAGGACGACCGGCGGATCATCTCCGGCATCCTGCACGTGATCACCGCAGGCTGCCGCTGGTGCGACTGCCCGGATACCTACGGCCCGTCCACCACGGTCTACAACCGCTTCAACAGGTGGTCCCGCCGCGGCTTTTGGCGCGCGATGCTGGCCGCCCTGGCCAAGGCTGGATGGGCTGGGGACGCGGCCGCCCTCGACAGCACCTATGTCCGGGCCCACCGCTCCGCCCACGGTGGCAAAGGGGGGCTCGCACGCAGGCCATCGGCCCGTCGCGCGGCGGCCAGACGACCAAGGTCCACGCGCTCACCGACGTCC…
	3833045	3833263	MULTISPECIES: transposase	orf03783	TTGACCCTAGGCGTTTCCGAGCGCCGCGCCTGTCGGGCGCTCGGGCAGCATCGCTCGACGCAGCGCAAGGTGCCGCGGGGAAGAGAGGATGAGGCCGCGCTGACAGCCGACCTCGTGGAACTGGCTCGCCAGTACGGGCGCTACGGCTACCGGAAGATCGGTGCATTGCTGAAGGCAGCGGGCTGGTTCGTCAACGACAAGCGGGTCGAACGGATCTAG
	3833342	3833761	transposase	orf03784	TTGCGGGCGGAGCGTCGCGATCACGTCTGGTCCTACGACTTTGTCGAAGCCCGCACGCACGAGGGCCGCAAGTTCCGGATGCTGAACGTGGTCGATGAGTTCACGCGGGAGTGCCTGGCGATCCGCGTCGCACGCAAGCTCAGGGCGGCGGACGTGATCGACGTGCTGTCCGACCTGTTCATCCGGCGCGGCGTGCCCGGCCATATCCGCTCGGACAACGGTCCGGAGTTCATCGCCAAGTCGGTGCAGGCCTGGATCGCCGGTGTCGGCGCCAGAACAGCCTACATTGCACCCGGCTCGCCATGGGAGAACGGTTACGTCGAGAGCTTCAACGCACGACTACGGGACGAGCTTTTGAACGGTGAGATCTTCTACACGCTCAAGGAGGTGACGTCCCCC…
	3833809	3834075	MULTISPECIES: transposase [Bacteria]	orf03785	GTGAAGAAGAGCAGGTTCACCGAAGAGCAGATCGCCTTCGCGCTGAAGCAGGCCGAGACCGGGACACCGGTCGCGGAGGTGCTGCGCCGGATGGGCATCTCCGAACAGACGTTTTACCGCTGGAAGAAGCTCTACGGCGGCTTGGGCACAGGCGAGCTGCGGCGGCTGAAGCAGCTTGAGGACGAGAACCGCAAGCTCAAGCAGCTGGTTGCCGATCTGAGCCTCGACAAGCACATCCTGCAGGACGTGCTCGCAAAAAAGCTCTGA
	3834126	3834908	transposase	orf03786	GTGAGCGAGCGGCGCGGCTGCGCCGCGCTCGGCGTCGGTCGGTCGGGCGTCCGCTACCGCTCGACCAAGCCCGATCAGGCACCGCTGCGGATGCGCATCTGTGATCTGGCCAAGAGCCGGGTGCGCTACGGGTACTTCCGGATCTACATCCTGCTGCGCCGGGAAGGTTGGCGGGTGAATCACAAGAGGGTCCACCGCCTCTACAGGGATGAGGGCCTCAGCCTGCGGCTCAAGCGGCCGCGCCGGCACGTCAGCGCGGCACACCGTGAGCGTCAGCCTGCTGCGCTCCGGCCGAACGAACGCTGGTCGATGGACTTCGTCTCCGACGCGCTGTTCGACGGCCGCCGGCTGCGGGCCCTGACGGTCGTCGATGCATTCACGCGCGAGGCTCTGGCGATC…
	3835122	3835472	--	orf03787	GTGTACTTTTCTGCGATTTCAGTTTCGATATCAATAGAAAATAATTATCAAAATGATGTTAGAAATATACTCAGTGATGCGATCATTGATATTGTTAGCTCTGAGAGAAAAATGTGTGCCATCAATTCTGATTGGCTGCAGCCCGATTTTTCGTCTGAAGTGTATAAAAAACACATTGGTCGAAAAGGGATAATTCTGGAAAATGGTTCGGTATCTTCAAGCCTGCCCCGCTCTTCTCCTGAAGAAAGAAATTTGCTTGGAAGCTTGCCCTGTAATCAAAATGACGCCAATGATTATATAAAAGAATTGATTGAAAATATCAGGGGGGGGCAATCGCGCCTGGAAGGATGA
	3836111	3836224	--	orf03788	GTGAGCTGTTGCAAGCACGCACTCGATCTGAGCGTCGGATATGGCACGACGACGGTCAATCAGCACGGGCGGGACATGTTCGTGCTCGACGGCTCGATGGAGGGCGCGCCTTAA
	3836926	3837237	hypothetical protein	orf03789	ATGCGCCGCAGCGCCCAGAGGTCCGTCGAGACCCAGAACGTGATCGGCATCGACGATCGCGCGTTTCGCTGCGGGCAACGCTACAGCACGCTGATCTGCGATTTGGAGGGGCGGCAAGGCGCCGTCCTCCTGCCGGATTGCGAGAGCAGCACCGTCGAAACCTACCTCTCCGCCCATCCAGAGATCGCCATCCTCGCCCGTGGCCGCGGCTGCTACGGCGAGGTAGCGGCGCGAGCATTGCCCAACGCGATACAGGTCGCCAATCACTGTTGGGGCGGACGGTCCCCGAACGGCATCGCTGTGCCAAGCTGA
	3837448	3839328	MULTISPECIES: resolvase	orf03790	ATGCCCATCGAAATCGACCCAGACGATGGATTTCGTCCGTGTCATGGAAATCTCGATCTGCTTCCCGAGGAGTGGGTAGCAGGTCATGCCGCCTCCGCGATCGGCAGGCAGCCGGATGCGCGGAGACGTCTTCGAGCGGCCATTTACTGCCGCTATTCCTCGGACCTTCAAACGGAAGGCAGCATCGAACGTCAAACTGAAAACGCTCTGAGATATATTCAAATTATCGGCGCTGAACTCGCGGCTCCGCAGTATCTCTACGCCGATCGGGCGTTGTCCGGCGCCTACATGCAAAACCGACCAAATCTTGTTCAGCTTCGGAAAGATGCGGCCGCCGACCTCTTCGACATCGTTGTCGTCGAGGACGTGGATCGGCTCTCTCGGGATATTGAGCATCTA…
	3839443	3841566	Resolvase domain	orf03791	ATGGAAAGGGATGGCAACGAAGAAGGCAGGAAAGACGAACGTCAGCTCGACAAAGTTCTTCACCTTGCCGAGATGCTCTCCCCTGAGTGGGTCACCGCAGTATCCCGCAACATGGACCAAGAAGTCTTCGTCGAGCGGACAGTCGCCATTTACTGCCGCTTCTCGCTCGGTCCGGGCGATCGCGAACTGAGCTTCGTACGACAGTTGGAGAACTGCAGATCGGCAATTGCCGCACTGCGCATCCGGACAGGCGCAAGCTCAGCGGTATATGTCGACCGCTACCTGAGTGGAGCCCAGATCACCAACAGAAGCAATCTGCTGCGACTGATCGAAGACGCCAAGCTGAACAAGTTCTATATGGTGGTTGCGGAGAGCCCGGATCGTCTGAGTCGGGATCCT…
	3841986	3842117	--	orf03792	GTGTTCCATTCAGGTAGATCGCGTGCTCTCCGGCTGCCGGATCTGCATGACGAGCGACTTGGCTTCCAGTCATACGTGACCGACGGCGCGGCGCGGCGTCCGACGCAGAACGGCGCCTTCTTCGTTGCTTAG
	3842480	3843022	hypothetical protein Mpop_3844	orf03793	GTGCCACTGTCGATCAGGCTGAATGAACTCACCGGCAACGACGACGAAACGGTCGGCCGGTTGACCGGGCTGGCACATGATGGAGTCATCACCCCGGCATCCTCAGCGCGGCTGGCGATGCTCCATGCGGACGAGTGCGGGAGCGCTCAGCCTCGACGCCGATCGAATGTGGACGATGCTGCCGCATACGATCTGACTCTTGTCGGTGATCCGTTCGGACGCTTCGCCTTCCGGCTACGTGGTAGGAAGGCCTGGGTCGTATTCGCTCCGGCGGCGGGCGTCGGCCTTGTGGCGGAACTCTGTCTCCGCGATCAGATCCATGCTTGCCTGCTGATCGGCTGTGGAGCTGGGCGACGTTCCACCGTCCGACTCCTGACCTTGGCGGATTGGCACCGACGC…
	3843468	3843623	--	orf03794	TTGGCAGGCATCGAGCGGAGCTTCGCCGCCAAACTGCTTGATGCAGCGGGTCACCGCATGGACGTCGCCGCAAGCCGGAACCAATTTCTCGTGAAAGACATAATGAGCATTGGCGAACCGTGGTTTCCGCTGCACATCCGCCGGCGGAACGACTAA
	3844369	3844857	MULTISPECIES: hypothetical protein	orf03795	GTGGTGATGGTCGGCGAGATCCGCGATCGCGAGACCGTCGCGGTCGCGATCCAGGCCGCGCTTACCGGCCACCTCGTCCTCGCCACCGATCACACTAACACTGCTGTCGGAGCCCTGCCCTGCCTCGTCGACATGGGGGCGGAACCATACCTCGTCGCCTCGACCGTGCGCGCCGCCCTGGCGCAGAGGCTCGTTCGCCGCCTCTGCCCGGACTGTTCCGCGCCGGCCCCGCTCGACATGGCTCTCGCCCATGCCATCGGCATGCCATGCTCCGAGCCGGTGCAGGTGCGCCGGCCCGTTGGATGTGCCATCTGCGGGGGTACCGGCTTCAAGGGGCGCGTGGCGATCTCCGAATTCATGAAGCTTTCCCAGCCGGTTCGCGACCGCCTGCTCGGCGGC…
	3844851	3845096	hypothetical protein Y590_25850 (plasmid)	orf03796	GTGCGCCGAGCACTCTCGGCCCCCCATGGCCTGATCCTCGTCACCGGTCCGACCGGATCGGGCAAGACCACCACGCTCTACGCCGCACTCAAAGAGCTCACGGGGCCTAGCCGCAACATCGTCACCGTCGAGGATCCGATCGAGCACCACTCGACGGGGTCAACCAGTTCCAGGTCGCCCGCGAGGTCGGGCTCGACTTCGCCGGCGCGCTACGGGCGGTCCTGCGCCAAGACCCCGACGTGGTGA
	3845739	3846038	MULTISPECIES: hypothetical protein	orf03797	GTGAAGGTCGATAGCATCCTCTCGATCACCGACGGATTGGGAAGCCATCACTACGTCTACCCCTACTTCGCAGAAGCGCCGGCAGTGAGTGAGGAGGCCGCCAGGCTCGGCCTGTGGGTGCTAGGCCGGGCTTTGCCGAACGTACCGCCGGAGCAGTTTCGGTTGCTCGATGTGTTCCGAGGGCAGGCCTTCTCGATCAAGGAAACGCCTCTGCAGGGGGATGAGGAGCAGCTGTTCCACCGCATGTATGCCGGCCTCGTTCAGGAGCGAAATGGCCTGCGTGGACCTGAAGCGCTCTAA
	3846912	3847172	hypothetical protein BK022_01735	orf03798	GTGGACAAGGCCAAGCCGCCCCGGAACGGCTGCATCGTCGTCGCCTGTCGCAACGGCGATTTCACGATGAAAACCTACCAGCGGCGCGGCGAGCGCGTGATGCTCAAGGCCGAAAATCCCGCCTTTCCGAACATCGAGGTTCGGCTGAGGCCGACTGCCAGGTGTGGGGCGTCGTCACCGACAGCTCGCGGACGTTCTGAGCATGGAACCGCGTCTCAGCCTCAGGCTGGCACAAAAACATGGAATTCCGTGGCTCTATGA
	3847533	3848138	MULTISPECIES: hypothetical protein	orf03799	ATGTCCGACACGTGGACCATAACCCAAGCGGCGATGATCATCGGCAAGCCTCCGGAGGCCTTCCAGAGGACGGTCGAGCGCGCCCCTTTCAAGCCGGCGCAGACCCAGCGAGGCAACAGGCGCTTCTACGTCTTCACGATGCGGGACTTGGTGTTCTTCGGCGCTCTCGACGACCTGAAAGACGATCTCACCAAGCAGAAGCAAGCTGAGATCTACAAGGCCCTCAAGACGATGCCTGACGGTTCGCCCATCGGCAGCGTCGAGGTGGGCCAACTGAGGTACAATTTCAGGCTGGTCGCGCAGAAGGTTCGGAAAGGCATCGAGGCGACGGAGAAGCTGTACAAGCTTGTCGACAGCAGCGGCGAGGAGCCCGTGATCAAGGGCACCGACATCAGCGCT…
	3848135	3848569	MULTISPECIES: plasmid stabilization protein	orf03800	ATGATCCGCTACCTGCTCGACATTGGCGTCACGAGCAAGGCGAACAAGGCGAAGGGGGACAAGAACGTTCAGGCATGGCTCGGCTCAGTGAGCGATGACGAGCTGGCCATCAGCGTCATCACGCTCAGGGAGCGCCCCGAAGGCGCCGAGAACGCCAAGTACAAGGGCTCGCCAGCGGCGGCGGACATCGCCGCCGACGTGGAGGACCTGGCACGAGCATTCGCGGGGCGCATCCTGCCGCTCGACGAGGACACCGGGAGGCACTGGGCACGGTTGCTGGTGCCCGACGGCTCCAAGGCCGATGACAAGGCGCAACTGGCCATCGCCATGGCTCGTGGGCTGACCCTCGTCACCACGAACTGGAGGGATGTCGCAGGGCGCGGTGTTTCGGTGCTCAAA…
	3848862	3849149	MULTISPECIES: hypothetical protein	orf03801	GTGCTGGCCCTGGCCGGCGAGGAGTTCACGCTCGTCCAGGCTTTCGGCGCCCCGAGCCGGAGCCCGAGCCGGAGGTGGTCCTTCTACGAGTTGCTGTTCACGGCGGTGAGTTTCGATGCCTCGGCCGCAGTCGCGGCCAGGAGTGACGATCCGAGCACGAGGCTGGTCCTCGATCAGGCCCGTCCGGCCGATGGCATCGGAGAGGCGACCGGCCGGGTAAGCGGTCAGGCCCTAGACGGCGTGCATGATGACGAGGGTAATCGGCATCCAGGTCAGGGAAACCAATGA
	3849234	3849413	hypothetical protein Mpop_3852	orf03802	ATGAACGTGCGGCAGGCCGCCGACTTCCTAAACTTGTCCGTCAGTCAGCTCAACAAGATTCGTCTGGTCGAAAAAGGGCCGGTGTTCTATAGGGTTGGAAGGCGTATCGTATACTCGAAAGCTGATCTCGAGAAATATTTGGACCAATGCCGGATGAATGTGTTTGAAGTCCGCTCCTAA
	3850073	3851575	MULTISPECIES: integrase	orf03803	ATGAAGCGCGGGAACTCAGTGCGGCTGACAAGAGCAGTCGTCGACAAGGCCAAGGCGCGGCCTTCGAGCTACTTCGTCTGGGATCTGGATCAACCGGGCTTCGGACTGCGCGTCCAGCCTTCGGGCGTGAAGGCCTTCTATGTCCAGTATCGTGTGGGACGAGGTCGAACCGCAAAGCTCGACAAGCTCAAGCTTGGCGATGCCGGGACCATGCGTGTCGAAGACGCTCGGAACGAGGCCCGGATCAAGCGTGGGCTCGCAGCGGACGGAAAAGACCCGGCGAAGGAACGCCGGAAGCTCCGAAACTCGTCGCTCGTATCGGAACTGATCGACCTTTACGAGAATGAGGGATTGTACTGCCGGACAGGTAAGCGGCAGGGGCAGCCCTTCGGAGAGAAG…
	3851667	3851891	--	orf03806	TTGGCTAACGAACCGTTAACACCGCCCCGACAGCGCGTTACGGCGGCCAGAACGACGAAAGCCGCCCATGGGCGGCTTCTCGTAGGTCGGTCAGTTTTTGTGAGGAAACTGGAGCGGGCGAAGGGATTCGAACCCTCGACCCCAACCTTGGCAAGGTTGGGACATTCCGTTTCATTGCGTTTCCTGGTGTGTCACTGCGTGTCATTGTGTGACCTAAGTGATTGA
	3851714	3851782	--	trna42
	3851899	3852021	--	orf03804	GTGCCTGCGGCCTCTGCAGCGCGGCGGGTGCAATCGGCCGGCGCCATGGCCGCCACCGATCCGGCCGAGCGCGTTCTGCGATGTTCGAGCATGCCCGGCCTTCCTGCACCGGCCGGACGTTAG
	3852051	3853316	transferase	orf03805	ATGCGAACCGCGCCGCTTGATCCCACGCCCGGGGCGGATGCCCCCGCGCTCGCCGCGCCTCCGGGCGTGCTGCCCGTGCAGGAGACCCTGCGACGGCTGGAGCAGGAATTCGCGCGAATCCTCGATTCCGGGCCGCAAATGGCTCCGGATGCGGAGAGAGCGGCCGAGCCTGTCTACGTCACCCGGCCGTTCCTGCCGCCGCTCGAAGAGTTCGAACCGCTGCTGCGCCAGATCTGGCAGACACGAATCCTGACCAATGGCGGCCCGTTCCACCAGGAGCTGGAAGCGCGGCTGAGCGGTCATCTCGGCGTGCCGCAGGTCGCCCTGTTCAACAACGCGACGACCGCGCTGATCATGGCCCTGCGGGCGCTCGATCTTACGGGCGAGGTGATCACGACG…
	3853430	3853630	--	orf03807	TTGATCGAGGCGCCGACGAAGAGCCTCGCGCCGACCGCACCGCTTCAGCTTGACGGCAACCGTAGCCGACCGGGGCGCCCCCCAAGATACGATGTCGAGTCTCGGCGCTCGCGCCTCATACCGATGCCCCAGCAAATATCGAAATGTCGGAAACCATACCGAGCGGCGGACCGGCTTACATCGCGTCGCATCGATGCTTAA
	3853842	3854600	cyclic nucleotide-binding protein	orf03808	ATGGGCACAATGAAGGTCGTGCCGGGCGGCGGAACGGCGATGAGCGGACCCGTCCTGCGCAAGCTGCAAGGGTTCGGCCGGTTGGACGATGCGGATGCGGCGGCCCTGGCGATGCTCGAGGCGGGAACGCGTCCGGTCCCGGCCGGCGCGGACCTGATCTGTGAAGGCGATCGGCCGGAGGGCATGATCGCGGTGATCGAGGGCTTCGCCTGCCGCTACAGGCTGCGGGAGAACGGGGCGCGCCAGATCATGGCCTACCTCGTCCCGGGAGATATCTGCGACTTCGACAGCTCGATCCTGAACCGGATCGATCACGCCGTCGGCACGCTCTCCAACTGCCGCGTCGCGCGGGTCGCCCCCGAGGCCGGCCGGGATCTGCGTTCGCGCCCCGCCCTGGCC…
	3855194	3855457	hypothetical protein	orf03809	ATGATGAGGATCGGAAGCCGCACGGCGCTGGCTCTGATCGCCTTCTCGGCCGCCGGTACGACCAGCGTGCGGGCCGGCGAGGAGGAGCAGGCCGCTCTCTGCCGCGATGACGTCATGCGGCTGTGCCTGACATCGATCCCCGACCGCGGCCGCATCGTCAGTTGCATGAAGGCGCAGCGGGCGAGCCTCAGCCCCGGCTGCCGGGCCGCCTTCGACGAGGGAATGACCGCCTCGGCCGGGCGGCGCTCCGCGAGCCTCCGCTGA
	3855582	3856031	hypothetical protein	orf03810	ATGACCCGTTCCATTCTTCCCCTCGTTCTGGTGGCCGGTCTGACGGTCCCCGCCTTCAGCCAAACCGCGGCCGCGGTCGAGGGTCCCCCGATGCTGCTGCACGGCAACTATTGCGGACCCGGCAACAACGCGCCGGCGGCCCCCGTCGATGCGCTGGACGCGGCCTGCGCCCGCCACGATGCCTGCACCCCGGACGGTGCGCTCGCCCCGAAAGCCTGCAACCTGCGCCTCCAGGTCGATGCCGAGCGCGTGGCCGACGATCCGCGTCAGCCGACCGACCTGCGGATGCTGGCCGGGCTCGTCGCCTCGGGCGCGGCGATGATGCCGTCTGCCCCATCGGCCGGGCCGCGCGTCCGCGCGGTTGCCCCCGCTGCTGCCCCCGCGGCAGTCGACGTGCCG…
	3856074	3856403	hypothetical protein	orf03811	ATGGATCAGGGCTTCCAGGTCCTGATGCGGGTGATCCCGCTGAGGGAGCCGGACGCGGAGGCCCTGATCCGCGAGAGCGACTTCTCCGACATCGTGGCACGGTTCGGGGTATCCCGGTCGCATGTCCGCGACATGCTGGCCACGGCCGAGGCGAGCGGCCTCCTCGCGCGGGGCGACCGCGGCCGGAAGCATCTCGGCCCGACGCCCCGCGGCCTGGCAGCGGTGGACCGCTTCATCGCCGACACGCTCGCGTCCCACGACATGACCGACCGCATGGCGCTGGCGAGACTGGATGGGGAACCGCCTCCGCCGACGGGTCCCGCGGCCTGA
	3856424	3856681	--	orf03814	GTGGATCAAGCGGAGACGATCAAGTCGTCGCGCCGAGCCGCGCCGAGCGAAGAGCACGGGCTGCTTCACTCCTCTCGCGGGGCGATGAGGGCGATGCATCGCCGCCCGCGTGGAATCGCGCCCGGTCCCTTCGGAACGGCGCCGGGCCGGGTCTCGACCTCGGCTCCGCCCGACGCGGCGCTCGCCGAGGCCGAGGCCGAGGCTCAGGCGCTGGCGACGCGCAATGCGACGGCCAACCGCTCGCAGCGGGCCTCCTGA
	3856757	3857227	heat-shock protein Hsp20	orf03812	ATGAATCTCAAATCGCTCCTCACGCTCGGCCACCGCTCCCCCTCGACCGATCCGGGCGCCACGCCGCTCCCCTCGCATCATCTCGCGGAGTCCATGCTCGGCGATCTCCGCCTCGGATTCCCGCTCTTCCAGGGCGGCGCGGTGCCGCGCATGGATGTCGTCGAGAAGGACGGAAAGGTCGAGATCACCGCCGAGCTGCCGGGGCTCACGCGTGACGACGTCAAGGTCGAGCTCGCCGACGACACCCTCGTCATCAGCGGCGAGAAGCGGCAGGAGAAGGAGCAGACCGAGGGCGCGCGCAAGGTCACGGAACGCAGTTACGGCGCCTTCGTGCGCAGCCTGGAACTGCCCGCCGGCATCAACGCCGAGGAAATCCAGGCCAGCATGGACAAGGGCATT…
	3857331	3857459	--	orf03813	ATGGGAGAGCTCCTGCCGCAGGAGGTTGACGGTTGGCGCGCGCCGTGCGGCCGGCGGATCGGCCTCGTGCCGGCGGAGCCCGAGCCGGATCCGGCGTCGCAGGCCCCGTTCGGTGGAAGCCGAGGCTAG
	3857458	3858270	universal stress protein A	orf03815	ATGACCTATGCCAGCATCATGGTGGCCGTCGATCTCTCGGCCGGCGCGCGCGAACGGGTCCACCTCGCCGGACACCTCGCCGACGACTTCCGGGCCCGGCTGATCGGCGTCGCGGCGGAGGAGGCGTCCTATGCCGTCCCGCCGGTCGGCCCGATCCCGGCGAGCGCCTATGCGCTGGCAGCCAACAACGAGCTCATCCTCAACGACCTCAAGCGCGCACATGCCGTCTTCGAGGCGGCGGCGGGCGGGCGCAGCCGCGTCGAGTGGCGCTCGAACCTCGATTTTCCGCTTCCGTTCCTGATCGGGCAGGCCGCCGCGGCCGACCTCGTGGTCGTCGGCCGAAAGTCCCCATCCGGCCCTCTGCTGTTCTCGGTCGATCCCGGCGATCTCGTCATGCAT…
	3858296	3858745	host attachment protein	orf03816	ATGACCGAGGCGTTCAACCTCAAGATCCCGCACGGTGGATACGTCCTCGTCGGCGACGGCCGCCGCGCCCTGGTGCTGCGCAACGAGGGCCACGCCCTGCATGTCAGCCTGAAGGTGCAGCATCTCTTCGAGGCGCCGCCCAACCCGCCGACCCGCGAGCAGGGAACCGACCGGCCGCCCCGCGTGCGGCAGGGCGAGCACCGTAGCGCCATCGCGCAGACGGATTGGCACGAGATCGCGGAGCACCGGTTCGCCGAGGAGGTCGCGGCCACGCTGGACCGCATCGCCGACGCCATTCCCGCGCTCATCGTCGTCGCCCCGCCGCGCGCGCTGGCCTCCCTGCGGCACGCGCTCTCGGACCGCCTGAAGCACGTCGTCATCGCCGAGATCGACAAGGAT…
	3858833	3859657	universal stress protein UspA	orf03817	ATGGGCATGACGATCCGCACCATCACGGTCTCGGTCGATCTCGGCGCCGCAGCCGCGGATCGTGTCCAGCTTGCCGCCGGGCTCGCCGAACGTCTGCGGGCCTGTCTGATCGGCGTCGGCGCATGCCGGGTCCCCAGCTACCTGCCGGTGGGCGACATGCTGGCGGTCGAGCGGATCTACGAGGACGAGGAGCGGCGGGCACGGGAGCAGCTCGAACAGGTCAGGGCCCTGTTCGAGCGCGAGGCGGGGACGATGCCGCGGACGGAATGGCGCTCGGCGCTGACCGATCCCCTCGCCTACCACGCCGAGCAGGCCCGGGAAGCCGATCTCGTCGTCGTCGGCCGGCAGGGACCGGCGGACGGCGATCCGGGTCCGACGGCGGCGCCCACCGGCGCCCTC…
	3859778	3860422	OsmY domain-containing protein	orf03818	ATGGACGACGTCATCGTGCGTCAGCACGTTCTCGACGAACTGGAGCTCGCGCCGATGATCGACGCGGCGCAGATCGGGGTCACGGTCGAGAACGGCGTCGTGACCCTCAGCGGGCATGTGCGGAACTATGCCGAGAAGGGGATCGTCGAACGGGTCGCCCTGCGGGTTCGCGGCGTCCGCGCCGTCGTCGAGCAGATCGAGGTCCGCTATCCGGACAACCCGCGGATCGGCGACGAGGCCCTGGCCGACCGCTGCGCTCGGGTGCTGGAATGGGATGTGCAGATCCCCGAGCGATCCGTCTCGCTCAAGGTCGAGCGCGGCTGCGTCACGCTCCATGGCAGCGTGCCGCACTACTATCAGAAGGCGGCCGTGGACAAGGCGCTGCGCCGCCTCGCCGGC…
	3860455	3860670	hypothetical protein	orf03819	GTGGTGCTTCAAACCATCGACATCGAGACGGTGCGCTACGTGCGGGTTCCGGCCGGATCGGTGCCGCACGACGATGCGGCCTCCAGGGCCGGCACGCGGGCGGCGGGCGTCGTCACGGATCTCGCGCGCTATCAAACCCTCCCCAGTTTGCAGGCGCTCGCCCTGGCCATCGTCGCCGCTGTGGCGACGACGGGGCTGATCCTCCTGGGGCTCTGA
	3860955	3861815	universal stress protein A	orf03820	ATGCCGAACCCACCGTCCGCCGCCCTCGCGGGCCTGCGCGACATCCTCGTCGGTCTGACCGAAGAGGGCCGCGGCGACGAGACGGCGAGCGCGCTCGGCTTTGCCCTGTCGCTCGCCGGGCTGACCGGCGCTCACCTCACCGTCCAGTCGGCCGCCCGGCGCCTGACCCTGGTCGGCGGATCGGGGTGGGGTTTCGTCAACGATCTGGTCGCGCAGGAGAACCGGCGCCTGAGCGCCCGGGCCCGGGCCATCGCCGAGCGCGCCGCGACGGAGGCCTCCCTCGAAGGGGTGACCTGCTCGATCGAGGTGCCCGCTCTGGCCTATCCGGAGCTGGTCGGGCGGCTCACCGCCCGCGCCCGGCTCTCGGACCTGACCCTTCTGGACGCCGAAGCGCGGGAG…
GI9	3907627	3910272	NHLP bacteriocin export ABC transporter permease/ATPase subunit	orf03860	GTGGAAGCGCGGCTTCTCGCCTTTCCGGCGCCGGGCTCACGTTTGTCTTCCTTCGCGATCGAACCGTTTCTGAAAAGCCTCGATGCCGGCGAACCCGCCGCGATCGAGGCGGCGGAGCGCTGGATCGAGGGCACCTCTCAGGCCGCCGGCCGGCCTCTGGCGGGGACCAGCCTCCTCCTCAAGACCGGAGAGGCGATGCTGGAACCCGGTCGCGTGGCGCGGCCGGCGCAGGGGATTGTCTGGGCCTCGGCCGCCGATGCAATACTGCTGACCGAATTGCCGGGAGCCTCGCCGGTTTCTCCGGACATGCCCGCAGTCCCGGTGACGGCGGCCGGCGTGGCCGTCGATCGCATGGCGGCGATCAACTGCCGCTCGAGTGTCGCGCTGGCCCTGGAAGGC…
	3910323	3910568	hypothetical protein	orf03861	ATGACCGACGGCAACAACCGCAAGCTCGACGACACAGAACTGGACCACGTGCATGGCGCAGGGGCCGATGGGCATTGGGACCATAGCGGCAAGGCTTCGATGTGGGTGACGAGCGTGCCCGGAGACGCCCACGGTCTCTTCAAGCCGGCCGACAACAGAAGCTCCGTCCGCCCGGACGGCAATGGCGGCTATATCCGCTGGGACCGGGTCAATAATTGCGAAGCCCCAGCCATCCGCAGGAGCTGA
	3910601	3910801	hypothetical protein	orf03862	ATGGACAATGAGAATGCGAAGATCGACGAGCAGCGCGAGGATATGAGGCTGTCCGACGACGATCTGGAGGCGGCGGTGGGTGGCGTTGGACAAGCGCGCGGAGCCGTCAATGTCGAGGCCTCAGCACGCAAATACGCCGTGCGGGACCCGCTCTATCGCCCGTCCAATGTCAAGCTTGCAATTGAGGTTGGCCATGACTGA
	3910794	3911276	hypothetical protein	orf03863	ATGACTGAAGCAGTCGAAAATTTCCAACAACATATTCGCTCCATCGCCGGCAATCAGCCGAAGCTGGAAGCTTTTTTCACGCAGGTGAAAACAGCCAATGATCTCGTCGTCTATGCCGCTGACGCAGGCTGTCCGCTCGATCAGGTCGAGGCCGAGAGGTTATTCGAGAAAGGGCAGGCCGCTTATAGCCAAATGCATAGTCGGCTGAGTGACGATGATTTGGAGGCGGTGGTCGGTGGCATCAGCTTCGCTGCCATCGGTGCCGGCCTTGGGGCGGCGATCGGCATCGCCGCCATCACGATTTTGACGGCAGGCGTCGGGACCGCGGCGATGGCCACAGCGGTGGCTTACGGTGCCACGACGTGGGGTGGCGTGGTTGCTGGCGTGGTCACATCAGCC…
	3911467	3911955	--	orf03864	ATGACAACCCTAGCCGCAACTCCTAACAGCAGCCGCTTCATCCAGTTCCAGGGCGTTCTGTCCAGGCTCGCCTCCGATTCAGAAGAGGCAAAGCAATTTGCTTCAACTGTAAATAATCCAGCGACCTTTGCTTCCTATCTTTCCGAGAAGGGAATCGCCGTCAGCGCCAGTGAAGCAGATACTGTGTATGGAGCCCTGCGCGATCTCGCTGCGACGCTGCCGGATCAAGGCCCAGCAGAAGAGCGGCCGCTCGGGGACAATGAACTGGACGAGGTGGTCGGTGGGGGATGGGGCTGGGTCGCGATCGGCGCGGTCGCCGGGCTTGCCCTTGGCGCGGTGACGGGCGGTGTTGGTCTCGCACTTGCCGGCGCAGCCTTCGAAGTGGTTGGCACCGCCACG…
	3912312	3915020	autotransporter domain-containing protein	orf03865	ATGGGCAAGAGCCCTCTGTTTACTCTCTGGATCGGTGGCAACAATTTTAGGCAGGAAGTCGAGGATCGTTGGACGTCGTGGACGGTCGATATACCACGTGCGTCACGAGCGCTGCTGGACAATGTCCCCGCCGAGCTAGCAAAACTCAGCAATGCCGTTAGGAACAACCCAGCCGTTGCAGAGCAGGGCGCGACATATTACGTCAATACCGTACCAAATATCGCCACTACCCCAAAGATTGCCTCAAAATATCCCTCTTATGTCAACGAGTTGAGCACAAGCATTGTCAGCACTAACAGGCATCTGAAGCGCGAGCTCTATGCGATGCAGGATCGCTTCGACGCCAACAATCGATCTGAGAGGATTGTGATCGTTGATGCTGCGGCACTTTTGAAAGAG…
	3915827	3916156	hypothetical protein	orf03866	ATGGCGCTTCAGGATCTCGTCACCGGGGCCGAGGCACGGCTGCGACAGCTCGATCGGGCCGTCGAGCAGAGCCTGCTGTCAGGATTGAGCGCGGCAACCAGCGGGATCGTGCGGAAAGAACCGGGTGCCGATCCCGTCGAGGTGGGTCCTCTCGGTGACACCGAGGACGACGCCCTCCTAAGCAAAGCCTTGGCGCTGGTGATCGCAACCGACACGGGCTGCATCGTCACCAGCGCCCAGGATCTCTCAGCGGGCCTGCCGCTGCTGCTGCAATTCCCGGACGGCGCCGTACCCGTCCGGGTCGAACCCTTCTCTTCCACCACTCACTGA
	3916180	3916365	hypothetical protein	orf03867	ATGTCACATCCCCCCGAGACCCCGAGCTTCCTGGCCGCGGTCAAGCGCATCGAATCGCTGACCCAGGAGATCCGCCGCGACGGACTGGCCGCCTTTGAGAAAGCAGAGGCCGCCTATGCCGAGGTCCAGGAGCTGCGCGCCGTGTTGAACGCGCGGATCTCCGACTTACGCCGCCGGAACACATAG
	3916626	3919883	hypothetical protein	orf03868	ATGACCCGCGCTTCGCTCGCTCGCACCGCACCGATCGACACCGCCGAGCACATCCCGCCGTCCGTGCTGCGCCTGTTCGGACGCGCCCTGCCGGCCACCGAGGAGAGCGAGGCGGCGCGCACGGCCGTGCCGACGGCGCGCGCCTACGTCTACGGACCGGACACCGCAGACCTGTTCGAGCGCGCCAGCGAGATCGTTCCGCCAGGTGAGGGCGGCACCGCGCTGCAGCCGCAGATCCGCGAGGGCTGGCGCACCTACAACTTCGAGGTCGAGGAGCTGCACACCTACATCGCCGGCGGCCTGCGCGTGCACAACACCTCGGTCTTGGACCTCCTTCCGGCTGGGGTGTCCAACATCCGCATCCAGGATACGGACGGAGACGGGAAGTACGACTACGCG…
	3919906	3920286	IS630 family transposase	orf03869	TTGTGCGCCACTTCCCTGTTCGACGGCGCCACCAACGGCGCGCGCTTCCGGGCCTACGTCACCGATACGCTCGTGCCCGTGCTCAAGCCCGGTGACACCGTCATCCTCGACAACTTGCAGGCCCACAAGGTGGCGGGTGTGCGTGAGACTATCGAGGCCGCCGGGGCGAGGCTGCTCTACCTCCCGCCCTACAGCCCGGACTTCAATCCGATCGAGCAGATCTTCGCCAAGCTGAAGGCTCTGCTCCGGACGGCGGCGGCCCGCACCGTCCCTGATCTGTGGAACGCCATCCGGCAGGCTTTTGCTCGCCTCACGGCAGATGAGTGCCGCAACTCCCTCGCTGCCGCCGGCTACGATACCGACTTGGCCGTCGCTACGTGA
	3920484	3920873	transposase	orf03870	ATGCTGATGCCTTCACCCTTGTCCATCGATCTCCGCCAGCGTGTCGTCTCTGCTGTTTCGGAGGGCGCGTCTTGTCATCAGGCGGCCGCCCGGTTTGGGGTCAGCGTGTCCAGTGCCAGCCGCTGGTCGGAACAGTTCCGCCAGGAGGGGCAACTTACGCCCAAGCCCTCGGGTGGCGATCACGCCTCGCACCGGATCGAGGCGCAGGCCGACCTGATTCTGACGACCTATGAGGCGCGGCCGGCGATCTTTCTGCACGAACTGCGTGACGCTTTGGCCGAGCGCGGCCTGCAGACCAGCACGAGCAGCCTGTCCCGCTTCTTCGCCCGGCACGGCATCACCCGTAAAAAGGGGCGATCCACGCCGCCGAGCAGGCGCGCGAGGACGTAA
	3920986	3921111	hypothetical protein	orf03871	GTGAAGCGCAAGGGCGCGCGCCTCGACGGAACGCTCACCATGGCCGATCCGACGAAGCTGCGTGTCATGCGCGAGATCTACGACAGCCAGCGCTTCCCGGCGCTGATGGTGGCAGCTGGCGGCTAA
	3921212	3922018	hypothetical protein	orf03872	GTGGTTGCTATCATACGCGGGACTTCTGCATCAGAGACTTTCAATCCAACATATCAGGAAGGTTCAAATCCTTTTGGACCGTCCAGCAGCCTAACTTACGGCAATGGCGGCAACGATACTTTCAATGTCATCGGAACGAGCACGAGCTTTAGGCTGTCCGATGTAGTTGCAGGAGATGGCAACGACACTTTGAACGTGACTTTCGGCACCGGCTATTTCCTTGCTGGAGGCGGAAATGACACGCTCAATCTTCACAGCGGCTCCTATATGTATGATGCGGGCCCCGGAACCGATACGCTCGCTTTTGACGGGGCAATCGGCAGTTATTCCATTTTCCCGGCAGGAGTTGGTTCGACAATCTTTTCAAATGACCTTTTTGTTCAGAGCGCAGAAGTCGAA…
	3922211	3922630	hypothetical protein	orf03873	ATGATCAGCCGCACGACCTTCCTCTCGGACCTAATCGGCCGGCCTTACCGGATCGGCGCGACGGGCCCGGACGCCTTCGACTGCTACGGGCTCGCCCGGCACATCCAAGCGGCGCTCTACAACGTGCCCATGCCGGAACTGCCCTTCGTCGCGGCGACCACCCGGCAGCAGGCCGAGGCGATGCTGAACCACGCCGAGCGGCAGAACTGGCGCGAGATCCCGGAGCACGAGGCGCGCGACGGCGACCTCGTGCTGATGGGGAACGTGGCGAAGCGAGATTTCCACCTCGGCACCTACATCGTGCCAGGCACGGCCGGCGTGGTGCTGCACATCGCCGAGGCCAACGGCGTGGTGGCGGACGACCTGCCGTCGCTGCGCGCGATCGGCTTCCACTACCTG…
	3922635	3924377	hypothetical protein Mext_3534	orf03874	ATGCACATCGCCGTCCGGCATAACCTCCAGGTCTTCGACCCGGCGGACCCTTCGCTCTGTGAGGGCGGCGCTATCGTGCTGCCGATCGCCGAGGCGCAGGCCGCCATGGGCGAGACGGTGGCCGCCTATCTAGCGCGCGTCGCATGGCGGTTCGATCTGCCGACCGTGTGCCGCATCAACGGCGAGTTCTACGCTCGGGCCGAGTGGGAGACGCGCTCGTTCGGCCTCAACGACAACGTCGAGTTCGTCAGCCGGCCGCTCGGTGGTGGATCGAGCGGCGGCTCCACCGGCAAGAGCATCTTGTCCGTCGTGGCACTTGTCGCCCTCTCCGCGGTGGCGCCCTACGCCGTCGGCGCCATCGGCGGCGCGCTCGGGACAACTACGCTGGGCACGGCGGCA…
	3924374	3925705	DNA polymerase V subunit UmuC	orf03875	ATGAGCGGCGCCGAAGCCCGCCAGCGTGATCGGATCGGCGGCGGCCGCGCCCTCGCGCTGATCGACGGCAACAGCTTCTACTGCTCGTGCGAGCGCGTGTTCGACGCGAAGCTCGCCCGCGTGCCAGTCATCGTGCTGAGCAATAACGATGGCTGTGCGATAGCTCGCACGCCCGAAGCCAAGGCGCTCGGGATCAAGATGGGCGACCCCTACTTCAAGATCCGCGGGCTCTGTGAGGCCCAGGGCGTGCGTGTGTTCTCCTCGAACTACACCCTCTACGGAGACATGTCGGCGCGCATCAACGCGATCTACCGCGACGCCACGCCCGACGTGGAGGTCTACTCGATCGACGAGAGCTTCCTTGATCTCACCGGCTTCGTGCGCCGGGATCGGGTTGCG…
	3926402	3926566	hypothetical protein	orf03876	ATGACCATGACCGAGGATGATCGCGCGGCCGCTGAGAAGCCAACGCCCGAGGAGCAGAAGCGGCGCTTCACTGAAGCCGCGCGTGAGGCTGGTGCGAGCGAAAGCGAAGCTGACTTTGATGCGGCGGTGAAGAAGATTGTATGTCCGCCGAAGAAACCTGCTTGA
GI10	3940467	3940670	Transposase DDE domain-containing protein	orf03894	ATGCCCGCTTGGGCGGTTGAACGGACCGGCGCTTGGTTCAACCACGTCCGCCCTCTGTCCGTCCGCTACGGGCGACGGGCCGACATCGACGAGGCTTTCACCAGCCTCATCACCCTCAACCCGATCAGCCGGTTCCGTTCGGCACACTCAGCCCGAGACCGGCCGTCGGCCCGTCTCACGATCGGACGGCAACCCCTGCCATAG
	3940756	3943290	TonB-dependent receptor	orf03895	ATGCGAGCGCTTCGCAGCGGCCTCGTTGCCTCGGTCGCTCTCCTGCCCGGCGCTGCGTTCGCGCAGGGGGCTGTGAGCCTCGATGAAATCAGCGTCGTGGCGACCACGCCGGTCGGCGCGGCCGGCTCGGGCGCGAGCCGGGGCGGACCGTCCTTCGGCACGGCGCCGACGGGTGCCGCGGCACCGCGTCTGCGTGGTGGTGAGCAGCCGCTCTTCAAGATCCCCAGCACCGTCGAGACGGTCACCGCGGCCGATCTCGACATCGACCGGGGCACCTTCAACGCCGTCGCGACCCTGGCCCGCCGCGTCCCCGGCTTGAACCTGAGCGACTCGCAGGGCAGTGCGGGTCGCGTCGATGTCACCTATCGCGGCTTCACCGCCTCGCCGGTCCAGGGCGTG…
	3943294	3943959	hypothetical protein	orf03896	ATGTCCAGACCCGCGTTCGTGTTTCTTGCTGCCGCGGAAGGGCAGGGGCCAAATCTGTGCGCAATCGCGAGGATCGGCACAACGACCGGCAACGCGCTTAATCCACACGACCTCGGGAGGATGCGTCTTTTCAAGGCGACGTGGCCCACCAGCAACAAATTGCAATTCTACCCGACGCAAAGACAGCAAATTCGGCAATTCCAAGCGGGAACTTTCGGCAATTTCGGTCTAAACCGCCGAGTTGCTCGCAGCGGACGGCCACGGCGGTGTTCCGCCGAACTGCGGAGGAAGACGCGATGTGACACGTCGGCCGCATGCTCAAAGCGTGGTAGGCCGCCCCGCATGACGAACATCATCCGCCCGGATTTCGGCGGCCGGAACCGGGGCGCCGAAGCGCCC…
	3944110	3944820	L,D-transpeptidase	orf03897	ATGACGATGGATGGTGGGCACGCCGAGGCCGGCGGTTCGGAGGAGGCCGCTCCGCGCGGGGGGCAGGGGCGGTTTCTCGGCCGCCGCTCGTTTCTGCTCGGCTCGGCGGCCACCTTGGGTGCGCTCGGCCTCGGCGGCTGCGTGACGTCCGACGGAGCGATGCTGGCCGAGGCGGCGAAGGTCTACGGACCGATGCCGGACGAGAGGTTTCCGATCCCGGCGGTCGATATCAGGAAGGTCGATCCGAAATATTATCGTCGCACGGTTCGATACGAGACGAAGGAAGCTCCCGGAACCATCGTCGTCGATCCGCGCAACTACTATGTCTATCGCATCGAGGATGATGGCTCCGCCACCCGATACGGCGCCAATGTCGGGCGCGACGGGTTCCTGTGGAGC…
	3945635	3946021	hypothetical protein	orf03898	ATGCTGAAGGACGAAGAGGGGGCCGTTGCGGTCGAGATGGCGTTCGTCGCACCCGTGTTGTTTGCATTCCTGATGGCTGTTTTCGAGTTCGGCCTGATCCTATTTGCCTACGAAGCCGAGCAGCATGTCACGTGGAACGTCGCAAGACAGGTGGCGGCCAATCGTATCGGCTCTTCGGACGTGCCGGCCAAAATCATGGAGGGCCTCCCGAAATGGGTGTCTTCCGAGAAGGTTTCCGTGACCGGCCCCGTTCTGAACAATGGACAGTACACCCTCACGGTCTCGATGCCGGCCTCAGCCGCTAGCCCAACGGCCTTCATGAGCCATTTCTACGGTGAGGTGGTCCTTAGCTCGACCGTTGTGATGCAGAAGGAGCCAACCCCGTGA
	3946069	3947250	aminoacyl-tRNA synthetase class I	orf03899	GTGGTCCTGGCTGTCGCTCTTCCGTCCGTGATCGGAATGACATCGCTCGTCATCGACGGATCGAACCTGCGTCTCAGCCAATCACGGCTGCAATACGCCGTCGACAGTGCATCGTTGGGAGCAGTTCAGGCCCTTCCCGACAGCACGACGGCGATCAGCCGAGCTCTCTCTCTCGTGGCGCAAAACCTTCCGTCGCATTACGGGCGCGTCACGACAGAAGCAGATGTGGAAGTGGGGACCTATGACGCCGGCACCAAGACCTTCACGGCCGGCGGAACACAGCCGAACGCCGTGAGAGTCACGGCTCAACGCAGTGCCGCTCACGGCAACCCGATCCCGGCCTACTTTGCCTGGATCTTCGGCTATCGAAGCTTCGAGACGCAAGCAGCGTCAGCGGCC…
	3947510	3947698	hypothetical protein	orf03900	ATGCTCCTTCCCGAACCCGCATCCGATCCGCTCCCGCCCGAAGCCGCCGAGTGGCGCAAAGCCTTCGGCATGCTCCGCCCGAGGAGCCCGCCGTTCCGCTACGTCAGCGCGCCGGCCTGGGCGAACATCCATGAGGACTGCACGGACTTCATCGAGCGCTTCGGCGCCGAGGCCGGGCGCTTGGGCTGA
	3947755	3947874	MULTISPECIES: hypothetical protein	orf03901	GTGCGGAGTGATGTCACAGGCGGTCACAAGGCGATCGGCATCGAGCCGAACCGAACTTTGTTCGGCAACGTGAGCGGCTACCGGAACATGCCGGGCGCGCCGACCTGCATCCCGATCTAG
	3948362	3948580	hypothetical protein	orf03902	ATGCTTTCTCCCCGCTGCGTCCACTACATCGGCTTCAGGGACGACCGCTACTGGAACGCCTTTCGGATCTGGGGCGGACCGGTGATGATCCATCGGCGCTGGGATCGTATCGCTAAGCACGACATCGGCCCCGACGACGTGGCGATCTTCGCGGAAGGCGATGAGCATCAGCCGCTGGCCGACTACAACGCGACCGACATCGACGAGCGATGGCTATGA
	3949033	3949206	Hypothetical protein MexAM1_META1p5340	orf03903	ATGAAGAAGGTCCTCACGCTCACAGCGGCATTCGCGCTCGCCGCCATGGCTTTCACGATCACAATGCTCACCAAACCGCCCAAGTCCGAAGCGCGGCCGGGCATATCCATCGATACCCGAGCTCTCACGAACAGCGCTGGGTTGCTGGAAGAAGCACAATCCGACGCGAACTGA
	3949302	3949427	--	orf03904	TTGCTTGATAGAGCCGCCGACCATAATGAACGAAAAATTGCCATCATCTGGGCAATCATTCGCACGCGCGTTTATTTGCAGGACATAATTCTTCTTGAGCGCGAGGCGCGATTTCTGATTTTTTGA
	3949679	3950092	hypothetical protein	orf03905	GTGATCCGTCTTGCTCAGACTACCAACAAGCGTCAGCCGCCCGTGAAGCTGCCGGCGAACGTCCCGGCCCGCCTTCGCGTCTGGTCGCAACTTCCGCGCAAGGGCGGCACGCTGCCCGCGTACGTCGTCGAGTGGAAAGGCAAGCCCGTGGCGTCCGTGAAGACGGCGTTCGCTACAGCGGTGCGGCTCGTCGGCCTGGAGGAAGACGCCTGGCCGCACGTCCTCCGGCACACGGCAGCGACTTGGCTCATGCGGCAGGACGTCAACCTGTGGGAGGCCGCCGGCTACCTGGGGATGACGCCTGAGATGCTGCAGGGTCTACGGCCACAACCATCCCGACTTCCAGAACGAGGCGGCAAGCGCCTTCAAGAACCGACGTCGAAAGCCGCGATCGTTGGT…
	3950162	3950265	--	trna44
	3950326	3951726	phage integrase (plasmid)	orf03906	ATGCCGCGCAGGAACTCGGGACCCCGCCTCTGGCTACGGCCAGCGGAGCGGGGCAAGGACGGGGGCGTCGAACGCCTCGCGCAGTGGCACATCAAGGACGACGGCGGGGTCCGCAGACCCACTGGCTGCTTTGAGGCTGATGTCGGCCGGCTTGAAGGGCAAGCCCGGCACGACGCACTAGCGTACAACCGGGCGGAGCGGGCCAAGGCCGACGCCGCCCTCGCCGAGTACATCACCGCCAAGCACCGCCCCGCCGTCCAGAAGGGCCGCGGCGCGTCCGACGTCCAGGTCCTCGACGTGCTCCTCCTGTGGGGCGAGAAGGTCGTGCCCGGGCTGGCGTCCGCCGCCAAGACCGGCCAGCGCCTCGTCCAACTGGGCGAGTTCTGGCAGGGCAAGACC…
	3952107	3953621	hypothetical protein	orf03907	ATGACAACCGCCGCCCCCCGTCTCCTCAACGCCGTGTTCCCGCAGGCCATCGCCGTTGCGGCCGGCGTCGCCACGGTCATCGAGGACGACCGCGCGGCGGCGTGGCTCGCCCGGCGCCTGCCCCAGGCCATGCCCCCCTCCGGAGAACTCCTGGCCATGACGCCGTGGCCCCTGAGCGAGGAGCTCGGCGGCCTCGGGACCGCGCCGCGCCTCCCGGCGGTCGAGGGGCGCGCATGGCTCGACGACGCCCAGGAGTGGGCCGAGCGGTCCGCCCGCGCGCTCCTCGCCGCGTCCCGGGCCGGGGATTCCGTCATCCACCAGGGCCTCACCCTGCCGAGGCATTTCGGGACCGTGCGTGACTGGCTCGCCGCTCTCCCGGAGACGGACCCGCGCATGCTG…
	3953618	3953875	hypothetical protein	orf03908	TTGCCTTCTGAGACGCCCGCATTCCCGGACGACTGGTCCGGCGCCATCGCGCGGACCTACTGCTTGCCCAACTGCGTCGTGCGGGTCGAGGTCCTCGGCCAGGGCGAGGCGATCCGCGTCCACCTCCACAACCGCCGGACGTTCGAGCTCACGGCCGCCGAGCTCGCGCCCCTGGTGACGGGCGGCGACGCGCAGCAGGCTCTCACAGACGCGATCTACCGCGAGACCCTGGCGAGGCAGTGGACCCAGCCCCGATGA
	3953865	3954110	hypothetical protein	orf03909	ATGCGTACCGACCACGCCAACCGGACCCTGCGCACCGGCGAGCACACCTGCCGCCGGGCCCACGCCTGCCACTGGTGCCCCCTCGACCGGTCCATCGCCGCCGGCGGCCGCATGGTCGTCGTCGTCTCCCTGGAGGACGGCGAGCTCAGGCAGCGGCGGTACTGCCTCGACGGCGGCGCGGGGTGCTGGGCCGAGCACCACGAGGCCGAGACCCGCCCGCTCAGGGAGGACGAGCTTGCCTTCTGA
	3954110	3954943	hypothetical protein	orf03910	ATGGCACGCTACCGCGCGCGGCGCGACTACCGCTACCTGGAGGGGCACTCGGCCTACAGCGCCTTCGACCAGGCGTACCGTGACCGGAACTACGGCGCGGGGCTGCCGCTCTGGCCGGTCCATGTGAACCTCCGGCTCATCCGTATGTTCGAGGGGCGCGAGGGCCTCGACCGAGGGGAGGCCATCGCGCTCGTCCTCGCCGACCGCGTGGCGGAGGGGCGACGGACGAAGGGGTCGTTCGCCGGCGCGTTCGAGGGCGACGTCGCCGGCAACAACCTCGGCTGGGGCGTCCACCTCGGCCTCCTGACCGTCACCGAGGAGGCCGGCCGCCGGACGTGGGCCATGCCCGACCGGGAGCCGTGGTTCGTCGTGGACGGCAAGCGGGCCCGCCAGGTCCGC…
	3954956	3955123	Conserved hypothetical protein	orf03911	ATGACCGCCGCGGAGGCCAGGACCCGGGGCGCCCGGCTCGCCGCGGCGCTCGACGACGCGGATCCCGTCGAGATCCGCTCCATCCTGCGGGGGCTCACACCCAGGCAGGCTCTCCGCGTCGTCAGGGCCGCCGCCGCTGCCCAGGGCGGGCGCCTTCGCATCGGATGA
	3955120	3955332	transcriptional regulator	orf03912	ATGACAGACCTGGACCACGATGACGTCCGCGCCCTCCTGTCGGCGGCCATCCGCGAGGCCGGCTCTCAGCGCGAGTTCGCCGCCCGCGCCGGCGTGAGCGCGGGCTTCCTCTCCGACGTCGTGCACGGCCGCCGCGCCCCGGGCGAGCGCGTGCTCAGCGCGCTCCACCTGCGGCGGGTCGAGCGATTCGTCAGCCTCCGGAGGCCGGCATGA
	3955329	3955799	hypothetical protein	orf03913	ATGCAGTTGAGCCTGTTCGACTGGAGGCCGCCGCCGGCGCCCCCGCGCGCGGTCCGCCGGGATGTCGCCGAGCGGGCGATGGACGTCGCCCTGCACGAGCGGCCCGACCCCCGGCGCGTCTACGCCCTGACGGTGAGCCACGGCTACGAGGCGGCGGCCGAGCGCTGGTGGTGGTGCAGCAAGTCCGACCTCAGCCGCCTGATCTCGCAGGGCCGCGCCCTCACGGTCGGGACCCGGTCTGAGCGGGTCCGCCGCAGCCTCACGCCCGCGGACGAGCAGCGCGTCGTCGACGCCGTGCTGGAGCTCGGCGGGATCCTCTACGCCGCCGAGGGGTGCGGGATCCCGGAGAGCATGGTCCGCCAGATCCTCCGCGAGCGCGGGGTCGCCTACCCGCGCGCC…
	3956085	3956624	hypothetical protein	orf03914	ATGGCGTACACGCACGAGAACCCGAGGCCCGCGCGCTACAAGTGGGAGGCCCGCCAGGCGGCGTCCCTGGTGGAGGAGACCCGGAAGACGCTGGCGGCGCGCGGCTGGTCGTTCGCCCGCGACCGCGAGGCGGCCGAGGCCATCGCGGCGTCGGGCAACCTGGGCCCGCACACGCTGGAGGAGGCGCAGGGGATCCTGCACCGCGCGGGCCGCATCTACGGCTCGACCCGGCGGCGCCTGGAGGAGTGGCCCCTGGGCGCGGCGTACGTCGAGCGGGCGTCCATGCCGGGCGTGCCTGCCGCCGCGCGCGAGGCCTGCCAGTACCTGACGGCCCTCGACACGGACCGGGCGCAGGAGCCCAACAGGCGCGGCTGGAGCCCGTCCACGACGTACGCCGGG…
	3956621	3957511	DNA methyltransferase	orf03915	GTGAGCGCCGAGGTGATCGCCCTCCGCCCGGCGGCCGCGCCCCGGCGGCCGATGGTCCGCTGGCTGGGGAGCAAGTGGCGGCTCGCCCCGTGGGTGATCTCGCACCTGCCCCCGCACGAGCTCTACTGCGAGCCCTACGGGGGCTCGGCGAGCGTCCTGCTGCGCAAGGCCCGCGCCCCGGTCGAGGCCCTGGGCGACCTCGACGACGAGCTCCTCTGCCTCTACCGCGTCGTCCGCGACCCGACGGCGGCGGGGCGGCTGTTCATGCTCTGCACGTTCACGCCGTTCTCCGACGGCGAGTTCAGGTTGGCCACGCGCCGCCTGCCCGCTGACGCGGATCCCGTCGAGCGCGCGCGCCGGATGATCGTGCGCCACGCCATGCAGCTGAGCCCGGACGTC…
	3957508	3957630	hypothetical protein	orf03916	TTGCCGGGCGGCGACGTGGCGGTCGAGCCCCCCGGCGAGCTTGGCTTCGCGGTCCCGGTCGCGCTGGCGCCGGCGACCGCCTCGTACTGGGTGATGGTGTCGCCGCCGCGGGTACGGCTCTAG
	3957691	3957813	--	orf03917	GTGAAGTCGCCCCAGATCCGCGGCGAGCGGTTCGAGGGCTGGGGCATCGAGCGCCTCCTCGCCGCCCTGGACGCCTGCGGCTACGAGGCCGTCATCGCCGTCCGGCCCAAGCCGGCCGCCTAG
	3958234	3958347	--	orf03918	GTGCTGCTGCCATTTATCTGGGCAACCGATGCGCCGTCGGGCAGCCAGCCGCCTACCGAGGTTTTCTGTTCATGCTCGTCGTCCAACCTGACCGATCTCGACGCCTCTGAATGA
GI11	3974528	3974653	--	orf03935	ATGGTCCGCCGCTTCTCTGACAGTGATGCGCCCGTAGCGGAGATCGCAGGCCAAGATGTTGGAGGCGGACACTGGGATCGCTTCTATCCGTCACCCGCGGCAACCTTCGCGTCGTATTCGGACTGA
	3974611	3975249	hypothetical protein	orf03936	ATGGGTAGCTTCTACACGCCTGAACAGAGGTCGCTGCAGGACCGCTTCGGCACGCGGCGGCTGGCGGATACGCAGGAGCGCGCGATCGTCAGCGAGCGGCTGTCGGAGGCCAATCGGGCCTTCATAGCGGATCGCGACATGCTGTTCCTGTCGACGGTGGATGCCACGGGCCAGCCGACCGTGTCCTACAAGGGCGGCGTGCCGGGCTTCGTGCGGATCGACGGGGATGACCTGCTGCTGCCATGCTACGACGGCAACGGCATGTTCCTGTCGATGGGCAACGTCACGGAGGAGGCCCGCGTGGGCCTCCTCTTCATCGACTTCGAGACGCCCCGGCGGCTTCGAGTGCACGGGATTGCGCGCCTGGACGAGACCGTTCCGGCCCCAGGCGCAGCCATG…
	3975261	3976127	sodium:solute symporter	orf03937	GTGACGCACCCCACCCGCTTCAACCTTCCGGCCCGCCTGCTGCACTGGAGCATGGCGGTGCTGATCCTGGCCATGCTGTTCATCGGCGTCGCGATGGTGGGCTCGCTGGCCGATTACGGCACGCTGGTCGCACTGCATCGCCCGCTCGGCCTGAAGAAGTCGGCCGCGCTTGCCGTACCGCTGACCTTCCTGTTCGGGGTGGCGCTGCTGATCTTCGGCATGCTCGCCTCCAAGGTGCCGGAGGCTGTCGCCAAGCCCGACGATGTGTGGTTCATCGTCTCCGAGCAGGCCGGCGGCCTCGTGCTGCTGGGCCTCGCCGGCGTCGTGCTGCTGGCGGCCTCGATGGGGCACACGGACGGCAACATCCAGGCCTACGGCGCGCAGCTCGCCAACGACCTC…
	3976124	3976345	hypothetical protein	orf03938	GTGGGCACTCTGACCCTCACCGGCGCGACGCCCGAGGAGGCTGGCAATTGCCGGGACGTCAACTTCGACCCGCTCGTCCTGCCGGACGGCATCGCCCCATCTGACGACCCGCTGCTGAGCGCCCGCTCGGCCGCCTATGCCCGCTCCTTCACCCGCCGGGCGGGCGAGGCGACGCGCCCCAGCGCCGTGGCCGCGACGGCCAACCGAGGAGACGCCCGGTGA
	3976682	3976798	--	orf03939	ATGGAGGGCCCTTCCCGCCGGGGCGAGTACGACCGCAAGGGGCCGGGCCTGGCAAACGGCCGCGCCCTCAGGGCCGAGGCCAGCCGCCTCCTCGACGTCCACGGCAGGGGCCGCTGA
	3977434	3978669	hypothetical protein	orf03940	ATGGCGGAACATGGCCGTGACGCGGACGGCCTGCGTGCAGCGCTCGTGAAGGAGGTGGCGACAATCCGAGACGACCCCGGCAGCGACTTAACCGAGGCTGAAGCGATAGCGATGGTCGATGCCGTCACATCTTGGACAATCAAGAACTTCGATCCCGGACGACGCCTTCGGAAGACGGCTCGGCGCACGCGGATTGATCGGGCGGTTGAAGCAGGCCTTATCGTCATGATGGCCGACATGCTCAGCGGAGGCCCGAAGGCGGGACGGCAGCGAAGCGGTTCCATCCGCTCGCTTGAGCGCCTCACCGGCCTTAGTAAGAGCAAGATCGCTCGCGTTCTCGCCGCGGAACGGACAAGACAAAGCTTCAAAGCCTCCCGATCCTCGCTCGCTCTGCGGTCC…
	3980071	3980196	--	orf03941	ATGACCCAGAGCCAGACCTCGACCTTCAACCCGTACGTCCCCCCGACCAACCTCGTGGACAGCAGGCCCCCTACGGACACGGAGCTCGCCGGCCGGACCGGCGACTGGACTGCCTCGCAGGCGTAG
	3980350	3980700	hypothetical protein	orf03942	ATGACCCCCGCGACCCTCTCGAAGCTCGGCGAGCTCCTCTACGGTCCCCGGTTCGCCACCCCCCTCGCCGAGGCGCTTTCTGATGACGATCACCGCGCGCAGGTCTCCCACGTCTCGACATGGTGCAAAGGCACGCGCCCGATCCCCGCCTGGGTCGCCATCAGGGCGCGCGAGCTCGCAACTCAGGGTCAGCACGACCTCGTCAAGCGCCTCGCCGCTCTCGGCGAGCTCCTGATCCACCCGACAGCCCTGCACCCGTCGCCCCGTGCCAGCAGCATCGCCCGCCTCCGCCAGCCCCACCCGGACGACCGCCCCGAGGAGCCGGGGCCGCCCGAAGAGCCTATCCCTTGA
	3980819	3981079	hypothetical protein	orf03943	ATGAAGGGCATCGATCCGGATACTGGCAACTGGGTGGGTGCGGGGCCCCTCTCCGCCGAGCAGGAAGCGGCACTCGAGCGCAACGAGGATGCTGCCGCGGCGGCTGAGGCGTACGTTCTCGAAGAGGAGGCGGCGCATGCGAAGGTAGCGCTCGAAGAGGTGCTCTTGGAGGTCGACAGTCTTCTCGCTGACCTGCGCGAAAGGCTTATCTTCAAGGGCATGTACGAGCGCGGATTTGATTGGGCCCTTCGCGACCGATAA
	3981163	3981276	--	orf03944	GTGGTTGGATCCCGATCGTCAGTCCGCCGGCCGCACGGCACCAGCCCTCTCGATCAGTGCTCGGGCCAGAAGGCCTCGACGGTGAGCAGCGTGAACACGGCCATCACCGTCTAG
	3981290	3981688	hypothetical protein	orf03945	ATGGACCTGAACTACCGCGGCACGCCCTACGCCATCCTCAACGATGGCACTGCCGGAGAGATTTGGGTGACCGACGACCGCCTCGACAGGGACTATGCCTCGTTCCGGCACTGGTTGTTCCACCAGGGCGACGAGCTCGTGCTCCAAGTGAGCAAGGACGCCGTCGGCGAGGAGCCCTCGACCGCGCTCCTGCTCGCCCTGCTCGACGCCCGCGCCGACGGCTACCATGCCGGCGAGCGCCAAGGCTTCCGGGACGGGCGCGCCGCGCTCCAGCGGACCCTACGCAAGGCCCTCGGCATGCCGGCGCCGGAGGACGACGCGCCCGCCATGCTGGAGCTCGTCAAGGCCGGATACGTGAGCCGGGATCAGGCGGCCACCGCCCTTCGGATGACGGTCTGA
	3981691	3981957	hypothetical protein	orf03946	ATGCTCGCAGGCCGCCTGATCCCGTGGCACCAGTACGTCGAGCGCCGCCCCGCGATGGCGGGCTGCCCAAGCAACGCAGTCCTCGCCCTGCGCGTCGGGTCGGAAGGCAGCGGCGAGGTCGTCCGCATAAGCGGACTGGTCACCGGGCCCGCGCGCGAGGTCGTGTTCGTCGACCGGATCCATGACCCGGCCATCCTGTCCGAGTGCGAGATGGACGCGCAGGTCCGCGCCGGCGTCCTGGCGCTGGGCGCGGAGGCCTCCCTGTGA
	3982272	3983069	transposase	orf03947	ATGGGTCTGGCGCGCTCCACCTACTACGATGCCCCAACGCGGGCCGCCGACGACACCGCCCTCGTCGAGGCCATGGCCGCGGTCTGCGACGCGTTCGAAGCCTACGGCTGGCGCCGCGTCCAGGCGGCCCTGCGCCAGCAGGGCTGGCGGGTGAACCATAAGAAGGTCCGCCGCCTCATGCGGGAGCACGACCTGCAACCGCGCGTCCGGCGCCGCTACGTCACGACCACCGACAGCGATCAGGACAGCCCGATCTTCCTGAACCTGGCCCGGGACATCGTGCCGGACGGGCCCGACCAGCTCTGGGTGGCGGATCTGACCTACGTCGCGGTGACGGACGGCTTCGTCTACGTCGCGATCATCCTGGATGCCTGGTCGCGGCGGGTGGTCGGCTACGCG…
	3983113	3983454	transposase IS3/IS911	orf03948	TTGACCGGCTGGCTGGGTCTTCGAAGGATGAAGACCATGGCACGACACCGTTCCCACAGCGTCGCGTTCAAGCGGCAGGTCGCGCAGGAGTACCTGTCGGTCGAGACGCTGCACGGCTTGGCCAAGCGCCACAATCTCTCGCGCAACCTCGTGCGCGTCTGGGTGCAGAAGTACGAGACGGGCGCGTTCGACGACGACGCGGCCGCCGCCGACACGATCCAGACCTATGAGGCTCGCATCGCCGCGCTCGAACGGCTCGTCGGGCGGCAGGCGCTTGAGCTTGAGTTTTTAAAGGGGCTCTGCGCAAGGGACCGCCGCCGCGAAGCGGACCTATGTCGGTGA
	3983796	3983945	--	orf03950	ATGCTCGCCGGGCAAGCCGATTATAGAACGAACGACGAACAAAACCATACGGCGTCATTACGCATGGAGGGTGTCCGCGCTGAGCTTAGCCGTCGATTCGGTGATGAACCAGGGTTCCGGGTGCCGCCCCGCACGGGCTTCCCCACTTAG
	3984096	3985484	hypothetical protein	orf03949	ATGTCCGGTGGTTTCGGTGACGTCGTCGTGATGCTGCCGGGGTTGATCGGCTCGGTGCTGTGCAAGGACGGCAAGCCGCTCTGGGGCACGTCGCCGGGGGCGCTCTGGGGCACGGTTGCCGGCAGCAACCTTGAACAACTGACGCTGACCGGCGCGGACAACGGCGAGGACGATCTTGGCGACGGCATCGTCGCGACGGCACCGGTACCCAATGCCGAGATCATCCCTGGTCTCTGGAAGCAGGGCGGGTACTCCCGCCTCGCCACCGACCTTGTCACGCGCCTGGGACTGACACCGGGCGAGAACTTTTTCGAGTTTCCCTACGACTGGCGTCGCGACAACAGGGTCTCCGCGCGTAGGCTGGCGATGGTAGCCCCCAGTTGGCTCGCGAACTGGAAG…
	3985481	3987349	hypothetical protein	orf03951	ATGACGACGGACGGCCTCGGACACTGGAATTGGGCATGGCGCAAGGGTGGCGTCATGGATGCGGGCACCTACGTCGCGTTCGGGCTCGTCGATACCGACGGCCCCCCGGTGGAGGACCAGCCGTGGTCGGGGATACGCTCGTCCGTCTACAAGCTGGCCCGCGAGATCTTCGCGCTGGACGTGCGGCTCGCCGGGAAGGCACTCACACTGAGCGGTCGCGTCACGAGCGAGAAGGTGAAGGCTAGGCTTGAGGCCATCTTCCGCACGGTCGCCGACAACCTGCGCAACGAGGTGGAGGTGACGGCGCCCTTCGAGTGCGCGAGCCTGGTGACCGACCGGACGGCATCGTCGGTGACGTCAGGGTCGCTCTGCCGCTACCCTTCGGTCACCCTGGAGGAT…
	3987362	3989917	hypothetical protein	orf03952	GTGACCATGGTCGAGCGTACCCCCTACCGTCACATCCACGTCAGGGGCCTCGGGGTCGCCTCCGACGCGTTCCGGGCGGTGGTCGGGGGAGGCTCCGAGAAGAACGTCCCGCTGGTCGACAACAGGGCGGCACACGCGGCCAAGCTCAGGAAGGGCCTGGACGCCGCCACCAAGCTCATGGCCGATTACCGGTCCGCGCAGCAAAGAGCCGGCGTGCCACTGAACAAGCGTGGGATGCCGGTCACGGTGGAGGCCCGGCCCGACATCGCCCTGCGGGTCGGGCAAGGACGATCTGGCCAGGGCTTCGCCCTTCTGAACGTCCGAAGGGGGCAGACGGTCGATCCGGAGCGTGGCCCCGAGAACGACCAGGCGACGTTCTTCACGACGCCGGGCACCTTG…
	3989975	3990949	hypothetical protein	orf03953	ATGACGAGCTCGCGAAACCTCCTGGCGATGATCCGCAGCCACGCCGCCGGGGACAGCGCGCACTTCCTGTCGATTGCCGAGCACATCGCCGAGGAGGCGGCCCGCTCGGGCAAGACGAAGGTCGCGAGCGACATCTCCGCTGCCGTGCAGCGGGCCAGGGTCCGCCACGAGCCCGCCGTCCGTCCGACGCCCATCGCCGCCGCGCGCGGCGAGCTGGCCGGCCTGATGCGGGTCACCTACCCGGAGGTGCGGCTCGCCGACCTCGTGGTGAGCGGCGACCTGCAGCGACGCCTGCGTCGCTTGGTGCGCGAGCACGAGGAGGCCGACGCCCTCAAGGCGATGGACCTGCTGCCGCGGCGCAAGTTCCTATTTTCTGGACCTCCGGGGACCGGCAAGAGC…
	3990946	3991098	hypothetical protein	orf03954	ATGCGAAACGACGCCGGCAAGGCGCACGGGAACGATCCGGACCCCCTTCAGCGCGCGTTGCTTTTATTGCTCGAATTCAATAAGATGGTTCCGGATCTCGAAAGGGCGCTCGTAGCGGTCCGCCGAGCAGCGAACGCCGAGGAAATCCCATGA
	3991465	3991758	hypothetical protein	orf03955	ATGTCGAACTTGGCCTCGAACAACGCCCAGAAGCGAGCCCTTGCCGCGGCGTTGTCAGCGATGTCTGGATCGGGGCTGCACGTGAAGGAGGACGGGTGGCTCCAGCCCGGCTGGGAGAGGAGCCGCGAGGGCCACTTCGTCGTCCGGACCCGCAAGGTGGGTGGGCTGCACGTCTCCCAGACGTACGTGACGCGCGCGGGCCTGGTCTGGCTCAGGCACCGCTGGCTCGCCAAGCTCATCGTCGACGCGCGCGACGCCGAGCGGGCCCGGATCCAGGCCACCCTCGACCTGTGA
	3991830	3992351	hypothetical protein	orf03956	GTGCCGGGCATCGACTTCGAGGGCGTGGGGACGGCCATGGCGTTCGGCCGGGAGATCCGGGCGGCGCGCGAGACCGCGTGGGCCTGGCACGACCGCGCGGACCAAGCGGAGCGCGAGCTCGCGGTGGCTCGGGCGGAGCTCGCGGCGCATCAGGCTGGGCTCCTCGCGCGGATCCGCAGCCTGCGGGTCGCCCTGGAGGCGGTCGCCCCCTTCGACCCGGTGCTCGCCCGGACGGGGCGGACGTACGACGACGGGCACCCGGAGAGGGTCTGGGACGCCTCGTACTGGGACGCCTATGACGACGTCGCCCGGCGAGAGGGCCTGCCGCGGGCCCGGCGCCCGATGACCCATAAGGAGCGCGCCGAGGCGGCCGAGGCCGAGGTCCTGGCGGAGCCCATC…
	3992563	3992802	hypothetical protein	orf03957	ATGACCCACCCCACCCAGACCCCCGCCACCGCCGAGAGCCTCGGGTACGTCCCCCCGGCCGGCGAACCCTGCACCCCCGAGGAGTTCGAGGCCTGGTCCTGCCCTTGGCTGGAGATGAGCCGCCGGGCCACCGAGGCCAGCCTCGCCCTCCGGGGCGGCCGGCGCCTCACCGCCGAGGAGATCGCCGCCAAGGTCCGGGCCAGCGAGGAGGCTCTGCCGGTCCCCTTCACCGACCTCTAA
	3992865	3993242	hypothetical protein	orf03958	ATGGACCGCTCCAGCCTCCTCCGCCTCGGCGAGCTCCTCTACGGCGAGGGCGGCCGTTGGGGCGCGCAGTTCGCCGCCGACCTGACCGCCCTGGGCAAGGGCAAGCCCGGTGCGCGGAAAGTCAGCCAGAGCCAGGTCTCCACGTGGGTGAACGACAGGGCGGACATCCCCGCTTGGGTCGTCCCGCTCGCCCGCGTCCTCGCCACTAAAGCGCAGGTCGGCCTCGCCCACCGGTCAGCCTCGCTCGCCGAGCTCCTCGCCGACCCGGAGGCGCTACACGCCCCGGCCCGCCGCCCCAGTCGCCTCGACCGCCTCCGCCAGCCGCACCCGGACGACCGCCCCGAGGATCCGGGGCCGCCCGAAGAACCCACGCCCTGA
	3993274	3993492	hypothetical protein	orf03959	ATGAACGACCGCTCCACGCTCTGCGACCGCATCCGCCGCGCCCCCAACGCCGACCTAGCCAACCGGCTCGCCGACCTGCTCACCGCCGAGGACCCCCACCCCCTGTTCATCCAGCGCATCGGCAGTGAGTGGGCCCTCATGGCGGGGGGCGATCACATCGTCCGGCAGGGGGGCTTCTTCGAGATGCGCGACCGCCTCGCCGCCGCGCTCGACCACTGA
	3993650	3993877	hypothetical protein	orf03960	ATGAACACCAAGAAGGAAGCCCTGATCGTCCAGACGATCCACCCGTCCCGCGGCTACTCGGTCACGGTCGAGACCTGGGACGGGCGCGGCCACGACAACCTCGGCTGGCGCCACCGCGACCTCCTGAGCGTGCAGGGCGCGGCCGACCTGGTCGCCTCCGAGCGCCGCGACCTGAAGCGCCGCGGCTACGACGTCGAGGTCGCCGACCGCGAGGCGAGCGCCGCCTGA
	3993931	3994344	hypothetical protein	orf03961	GTGCCTGACGCCCAGCCCCCTTCCAACTTCCTCACCGCCGCGCGCGAGGCGCGCATGGCCGCGCACAACGCCGACCTGGCCGCCCCGGCCCGGGTCGCCGACCAGTTCGACTTCAACTTCGTCCACCGCCGCTGCCGGCCGGACCCGGCGGTCACCGCGGCCGCCCTGCCGGCGCCGCTGCGCCGCGTGCTCACGCTCGCCGCCGAGCATCCCGCTGGGCTCCCCGTGTGGGCGCTCGCGGGGATCGCCGAGTGGCCCGAGTCCCTCGTCCTGACGGTCGGCGAGCGCCTGCGCGAGCAGGGCCTCGCCCGGGTCCTCGTCGCGGAGGGCGGGGACGCTGAGATCGTCCCGACCGCCACCGGCCGCGCCGTCGCGGCCGTCCTGTACGCCTGGAGGATG…
	3994334	3994858	hypothetical protein	orf03962	ATGTCCGGTAGCCCTGCCCGCACGCTCGACGAGCTCCACGCGCGGATCCTCGCCACGCGCTCCGCCACCCCTGCCGGCACCGAGCGCCAGTTCCGCCACGCCGTCCGGGGAGAGGAGGCCCGGCAGGGTCGCAGGGGCAACGGCGGCCCGGACCTCGACGCCCCCGAGCCGGTCGTCATGCGCGGCTGCGCCCGCGAGGTCCTCGACCTGGGGGCGCTCCTGTGGGGCGACAGGTACACGACCGACCTGGCCCGCGTGACCGGCGAGCTGCCCCGTCAGGTCTATCGCTGGCAGCGCGGCGAGGGCGCCGGGCCCAGCGAGACGGCCGTCCGTTGGATCAGGGAGGAGGCCATCGCGAGGATGGCCGCGATCCAAGCCGGGCTGGATCGCCTCGCCGCG…
	3994860	3995246	hypothetical protein	orf03963	ATGCCCCGTCGCCCCGATCCCCGCCAGGCTACGTTCCTCGAAGGCCTGGAGCGCGCCACGCCGGCCGTCACGCCGGAGGACGACGCCATGGTGCGCGCCTACGTGGCTGACATCCTGCCCCGCGATGTGCCGACGTACATCCGGCGCGTGCTGGCCGTCCGACCCTTGGCGAACGGACGTCGCCCCAGCTTCCACGCCGACCTTGAGGTTTTTGACGGGCGTCCCGCCGGCCTCCGGATCTCCGGGCGCCTGGGCGAGGCTGCGTACGCCTGGATCCTGCCCGAGGGGGATGAGCCCTTCAATTGGGACGAGCGCCGGAAGGCCTGGCGACGCATGCCCAAGGGCACGAGAGCCAGGCGCCGCCAGTCTCGGGTGAGGTCCGCTTAG
	3995243	3996475	hypothetical protein SAMN05216360_103109	orf03965	GTGATCTCGGGCGCCGAGCGCGGCCGCGGCGGCGACGCGCTCGCCCGCCACCTCCTGAAGCCCGAGAACGACGAGGTCGAGGTCCTCGTCCCTCGCGGCCTCGGGAGCCCCGACCTGATCGGGCAGGTGCGCGAGCTCGTGGCGCTGTCGCTGGGCGGCAGGACCGACCGCCCGGTCTATCACGTCCACTGCGACCCGGACCCTGCCATCGCGGACAACGACGGCGCGCGCCGCCGCTTCTGGGCGCTTTTCGAGCGGGAGTTCGGGCTCGCCTCGCAGCCCTACGCGGGGGCGGTCCACGTCAAGCACGGCCGCCGCCACGAGCATCGCGTGTACTCGCTCGTGAAGCCCAGCGGCGCCGTCGCGGACCTGGCGTGGGAGTACGCGCGGCGCGAGAAG…
	3996472	3996735	hypothetical protein	orf03964	GTGACGATCGCTCGCGTCTATCGCCTGTGCGACCTCGCGTTCATGGCCCTCGTCCTGGCGGGCGCGTCCGCAGGTGCCGTCTACGGTGCGGCGTTGGGCTGGGGCTGGGGAGCCCCGTTCTCGGGCATCGCCGGGTTGCTCCTCGCTTCCCTCCTCGGGCTCGCCGGCACGGTGCCCGGGGGGTGCGTCGGGGCGCTTGCGTCCGTCCCCGTGATCATCGGGATCGCGGTGGCTCACGTCATCCGCGAACGGAGGCGCGCGTGA
	3996732	3997052	hypothetical protein	orf03966	GTGCTCGGCATCAAGATGTCGCCCGGTCTCCGGGCGGCTGTGGCGTACCGGGCGCAGCAGGACGGCATGTCCGACAGCGCCTGGCTCCGTCACCTGGTCCTGCGCGAGCTCGGCCTTGAGAGCGAGACCGACGCCGTCACCGGGCCGCGGCCGCGGATCCCGCCGGAGGAGCTCGCGGCCCTCTCGGGGTGCGTCCGGGAGATCGGCATCGCGACCCAGCACGCGACGCTGGGGCAGACGAAAGAGGTCATCGCGAGCCTCGGCCGCATCCGCGGCGTGCTCATCCCCACGTGCGTGGGTCTCGCGGGGAGGTGCGCGTGA
	3997235	3997960	hypothetical protein	orf03967	ATGCTCAAGACCCTCCTCCGGTTCGCCGGTTTCACCTCCACGCCCGCGCCCAGGCCGCCGTCCAGGCGCCGGGTTGCCCCGACGGTTGCCCCGGCCCCGGCGCCGGTTGCCCCGGACGCCGAGGCCAGGGCCCGGCGCAACTGGGAGACGGCCGAGCGTCTGCGCCCGGACCCGAACGCCCGGTTCGCCACGGACGTCGCCCTGGTCGTCCGGACGTACGACCCCCACTCCACGCAGCCCTCGCCGGAGGAGCTCCACCTCGCCCTGTGCCGCCTCGGCGACGTCGGCGCCTACGTCCGCGCGGTCTACCTCGGCGGCGGCCGCCTGGCTGTCCTGCCGGCCTCCCACCGCGACGACCGGGCCCGGACCAAGGCGTACCGCGAGCAGCTTGAGACCCGC…
	3998313	3998981	hypothetical protein	orf03968	ATGCGCTACATCGACGAGCTCCCCGACGGCGCCCGCGTCCAGTTCCTCGCCCAGCGGGAGGCCGCCAGGCAGGGCGACCGCGCCGCGCAGGCGTTCTTCACTGCCCTGGATGGGTCGTACTGGGGCGCGCCGCCGGCGGACCTCTTCGATGCGGTAGCCGTGGGTATCGGGCGCGGTTGCCGCGGCGCCGACCTCGCACGCAAGGCCGTCGCTGTTTCCGCCCTATTCGGAGAGGGGCACGTGGCTGAGGTCGTCCGCTTCTGCGACGACGTCTTCGAGGAGGTCGAGACGCAGAACGCCAGCCGGCTGTCACGCATCGTCAGGCGCATCAACAAACACCGGGCCAGCCCCGCCGATCTCGAATGGCTCCTCGTCCAGGCGGAGGCCATGTCCGACGAC…
	3998978	3999178	hypothetical protein	orf03969	ATGACCTGGCCCCGTGAATTCGGCCTGACCGGCGAGACCATGTCCATGGCCGAGTACGCCGACCTGCTCGAACGGGCGGACGACCGCCCCCTGGAGCGCGAGGAGCGCCCCCGGCACCGGGTCGTCGAGGGGGTCCTGCCCCGGTCGGGCAACCGGAAGGCGCGCCGGGCGGCCGCCGCGAAGGCCAGGAGGCGGGGATGA
	3999175	3999549	hypothetical protein	orf03970	ATGAAGCCCGGATGGGAGAAGCGGTTCGCCGCGATGCAGGCCAAGGCGCGCGAGTTGGCGAAGCCCCGGCCGGGCGAGCGCCTTTACAGCCTACAGGACCTCCTGGCGAACCCGGACCTGCCCGACGGCACGCAGATGGATGCGGCCTTCATGGATGGGCTCGTCCACGGGTCGCGTCAGACCATGCTCCTCAAGGGGCTCAACGCCTACGTCGACTTCCCCAACGTCCTGCGTCGCCGGTCGACCGACGATGGGGAGGAATGGTCCATCGGCCTCACCCCGGAGGAGATCCGGGCGGCGAGGCGGTATTGTCTGGCCGTGGCCCGAGCGGGCCGCGACGCAGACCTCCCGGCGGTGGGGTCGTTCCATGGATGA
	3999728	3999970	hypothetical protein	orf03971	ATGACTGACTTCCGCGAGGACACCCCTCTCCGCCGGGCCATCGTCACGGCCTGGGCCCTGCACGAGGGCTACACGGTCACGGCGGCCAGCTGGTACGACGAGGAGGGCGTCGAGGCATGGGAATGGGAGGACCCCGAAGGCAGGGAGGTCGGCGGCGAATTCGGCGACCATTCCGACCTCCCGTCCATGCCGGACGAGCTCTTCGAACGCCTGAACCGCGAATGCCACTGGCAGGGGGTATGA
	3999949	4000146	hypothetical protein	orf03972	ATGCCACTGGCAGGGGGTATGATGACCGGCCGCGCTCGCTGCGCCGTCCCGTTCTGCCGGCGGACCGCGGCCGAGGCGGACGGCTTCCGGGATCAGGAGTTCCTCTGCGGGGCGCACTGGCGGCTGCGGCCGCCGGGCCTGCGCGCCGAGTGGCGAGAGCACAACCGCAGGCTCCGCCGGGACCCGGTCCCGCACTGA
	4000286	4001146	hypothetical protein	orf03973	ATGGCCTTCGACGTCCACCAAGCGGTCACCGACAGCATCATCGCGACCTTGGAGACCGGCGAGGCCGGACAGTGGACCTGCCCCTGGCACCGCAAGGGCGGCAGCAGCCTCCCGGTCAACGCCCTCACCGGCAAGCACTACCGCGGCATCAACACCCTCAGCCTGTGGTGCGCGGAGCAGGCCAACGGGTTCGGCGACAGCCGGTGGGCGACATACCGCCAGTGGCAGGAGCTCGGAGCCCAAGTCCGCAAGGGCGAGCGCAGCAACCTCATCGTCTTCTGGAAGGACCTCGGGCGCGACGAGGGCGAGGACGACAAGCCGAGGTTCGTGGCACGGGCCAGCTACGGGTTCAACGCCGCGCAGGTTGAGGGCGCGCCCGAGGCCGGGGAGCCCATGCCC…
	4001367	4001708	hypothetical protein	orf03974	GTGCCGGGCATGAGACCAACCAAAGACCTCGCCGGCCGCCTGCGCTGGCTCGACGCCGTAGCGACGCACGCCAAGGGGCTGCCGGACGTGCCTGCCCCGCGGGTCGCGCTCCTCCAAGCCATCGTGGAGTGGACGCACTCGCACGACCGGAGCATGGGCGGATACCTCCTCCCCCGTGACGGGACGCCAGCAGCGGCCGCCATCGAGCGGGAGCTCCGCACCCTCCACGAGTTCTGCGAGCAGGACCGCCGCGCCCGGCAACAGTTCAGCGGCATCCTCCAGAACACCGCCGCGGACGGCAGCGGAGAGCCTGTCGGCCCCGACTGGCCACTCCAGGAGTGA
	4001843	4002310	hypothetical protein	orf03975	ATGCCCGAGCGATACGATCTCCGCCTCCCCATCGACGGCCACGCCTACGTCGAGGCCACCCGCGTTGCCGACGCGTTTGCCCACGAGCTCGCGCGGCTCGGCCGGCACTGGGTCCTCGTGCGCATGCGGGCGGACGGGCACCGCCCCACCGGTCACGTCATCCGCTCGGCCACCGGCACGCTCGTCGGCGTTGTCGTCCGATGCCGGCCCGACTGGCGGGATCCGGGCGGCCCGGGCAACGACGTGAACTCGCGAGACTGGATCGTCCTGCCTGCCAGGGGCCCGGTGCCGCGCAGGCCGACGCACACCAGCCACCACGCCATCTGGCACTGCGCGTTCCTCTACGCCCAGGCGCCCCTCACCGAGGCCCGGCGGCAGGCCCGAGCGGCCCGGCGTGAG…
	4002636	4002711	--	trna45
	4002935	4004089	ISAs1 family transposase	orf03976	ATGCCGCCCTCCATGCCGCCCTCTCTGTCGATCCTCGATCACTTTTCGGCCCTGGAGGATCCGCGCCAGCACTGGCGCGTGATCTACCCGCTGCCCGAGATCCTGCTGCTGATCCTGTGCGCCACGCTGTGCGGCATGGACGACTTCGTCGAGATCCGGCTCTGGGGCGAGCAGCGCCTGGACTTCCTGCGTCGCTTTCTGCCCTATGAGCGCGGCCTGCCCGCCCACGACACCCTCAACGACGTCGTCAACGCGCTCGACGCCGACCTCTTCAAGGCCTGCTTCACCGCCTGGGTCGAGAGCCTGCGCGAAGCCGAGCCCGATCTCATCGCCATCGACGGCAAGACCTCCCGGCGCTGCCACGCCAAGTCCGCGGGGCGCGCCGCCCTGCACACTGTC…
	4004627	4004836	hypothetical protein	orf03977	ATGTCGAGCGACACCAGGAAGCATCACGAACTCCTGAGCGCACTCAAGGCCGCTCAAGGCAAGCAAGACGGCTCCTTTGAAACGGCCGTGACCCGCGCCCTCGAACACGTCTTCGACCATCTGGACCGGCTCAACTCTCACGTCTCGGCTGGTGGGCCCGAGGGAGAAGAGCGTCCGCTCAAGCCCGACGAGTCACCGACCCTGCGCTGA
	4005426	4005665	hypothetical protein	orf03978	ATGCCGGACAAAGCCAAGCGCGCCGAACTCGCTCAAAAGGCTCTCGACTCCTACCTGCACGAGCACTCCGGCATCCGACGCTGGTGCCATCCGCGGATATCGGACACCGTTGGAGAATGTGACATCGTCGACCTCGTCACGGACCTGATGCTCTTGGCCGAAGCGAAAGGTCACGATCCTTGCGGCGTGATCCGGAAGGTCGAAGCACACCTGCAAGCCGAGTCCGGATTGAGCTGCTGA
	4005866	4006168	hypothetical protein MPPM_3872	orf03979	ATGGAAACGATCATGCAATCGAAAACACTGGCGCTTGCCGCCGCGCTGACGCTTGCCCTCTCGGGTACCACTCTGGCCCAGACGCCTTCCGGCGGAGGGAGCGCCGAAGGAAACATGAACAACCCGGGCAGCGTGAAGAGCAACTCCGAGAAGGCCATGGAGCGCTCGACGGGCACAACCACCGGCACAACGACAGGGACTGGCATGGCTCCCGCGGCTCCCGGCGCTGCCACTGGCGGCAGCATGGGCACCGGCACGGGTGCCGGCTCGACCGGGGCTGGCGGCGCGGCCGGCGGTCGCTGA
	4006514	4006771	--	orf03980	ATGGAAAAAGCCCAAGACTATGGGCAATGCTTGCCGGGAGAGGCGGAGGCGGATCCTGACCATGACCCGGTCGCTGGACTGGATGCCTTCACGGGACTGATAAAAGCTCGCGAGCGGCCTCTCTCGGACCAGCAGGCTCTGCCCGACGCCGATGCCGGTCGGCTGAATGAGATTCCCCTTCGGCATGCCGATCTGCGAGCCGCTGGCGCTTGGCAAGATCGATCGCAGTTTTCAGGTATCGGGCCGCCGGACGCATGA
	4006962	4007144	hypothetical protein	orf03981	ATGAAGCAGCAGGGCACCGCCGCCGCAGTGCGCCTCGCCATTGGCGTTCTATGTGCCCGCAGCGGGATCGTAGCTGCCGCTTTGCTGCTGTTGCTGTCTGGTTTGTTTTATGACCCGGCGACACGCTACGGCATCACTCGGTGCCTCGGTGCCTCGGTGCAGCTGGTGCGTGGCTTGGTTTGA
	4007326	4008465	membrane protein	orf03982	ATGCCCAATACGGCTGGCTCGGAACAGCGATCTGAGAAGACGACCGGATTCCGGTTGTTCAGGCCGATTCTGGCAGGCGCAACCTTACGGGAGCGCTTGATCGCCTGCTTGGGGGCGCTCGCGGGCATCACGCTCACCGGGCTGATATGCGGATGGTTCTTCGGGGAAGGCCCGCACATCCCGCTGATTGTCGCTCCAATGGGCGCTTCGGCTGTGCTGATATTCGCCGTGCCCGCCAGCCCGCTTGCTCAGCCTTGGTCGGTCATAGGTGGCAACACCATATCCGCGTTCATGGGCGTGCTTGCCGCCCATCTGATACCAGATCCGGTGATTGCGATCGGCGTCGGCGTATCGCTCGCGATCGCCGCGATGTCGCTGACCCGCTGTCTTCATCCCCCT…
	4008893	4009084	hypothetical protein	orf03983	ATGAGGAAGCCGGAGAAGCCTGGCACGGAGGCCGGCAGGACGCAGGCGGGCGGTGCGCTCGGCAACATCGACGAGCAGACGGGGCATCCCGGCAAGGGCACACCGGGCGCCACGGTCAAACCCGAGGACAATCCCGACCCTTCAAAGGATCCCAAGCCGGAGATGCCGGAGGATCGGAGGGCCAAACGCTGA
	4009444	4009572	hypothetical protein	orf03984	ATGACCTTCGCGAGCATGGGCGCCTCGGACGTGTATGTGGAGACCACCGACGGACGGGTGTTCCGGGCACCGGCGCAGATGGCCGCCCTGGTTCAGTACGCCCAGACCGCCGACGCCGATCAGGTCTGA
GI12	4096760	4097998	hypothetical protein	orf04069	ATGACCGTGCTGGTCAATGGAAGCGAGATCGTGCTCTCGGGCACGGTCGGCGATCTCTATTGGGACGAGTGCTTCACCGCCTCGGACGTCATCCTTGCGCTGGCCCAGGTCGGGCGCGGGCAGGACGTCACCATCCGCCTCAACAGCGGCGGCGGCATCGCCACCGAGGGCGCTGCGATCCACTCTGCGATCGCGGCGCACGGCGGGCGCAAGACCATCGTCGTCGAGGGCATTGCCGCCTCGGCCGCCTCGGTCATCGCGATGGCGGGCGACGACGTGGTGATGTCGCCCGGCGCGCTGATGATGGTCCACGACCCCTCGGGCTTCACCTTCGGCACGGTTGACGACCACGAGAAGCAGATCGTCGCGCTTACCGCACTCGCGACGGCGATGGCCGGC…
	4098010	4099620	phage portal protein	orf04070	GTGGTGAGCGTGCCCAGCTACGGCAGCGGCTATCGCAACGTCACCGTCACCCTGAAGGGTAGCGCTGCCCCGGCCCCGCTGGCGATGAGCCTGTCTGGCGAGGGCAGCGGCGCCCTGGCGGAGGCCGGCCCCTACGACATCGCGGGCGGTGTCGGCCGGCGCTCGCGTTCCTGGCGCGTCGGTAGCTTCGGCCCGAACTCGGCGATCACCTACGCGCTCGACGAGCTGCGCCGGAAGTCGCGCGATCAGGCCCGCAAGAACCCCTATGCCGGCGCGGCGGTCGACAAGCTTGTCTCGAACATCATCGGCACCGGCATCACGCCGCGGTCGATCGCCAAGCGCCCGACCGACCACCTCGAGCCGGAAGAGGCGAAGCGGATCAAGCGCGAGGACGCGGCC…
	4099651	4100148	IS5 family transposase	orf04071	GTGCGGCGACGGACGACATCCGCGGCGGTTCTGGACAGCCAGAGCATCAAGACCACCGAGAGTGGCGGGCCGCGCGGCTACGATGCCGGCAAGAAGGTGAAGGGCCGTAAGCGCCAAGCTCTGGTCGACACGGACGGGCGCGCCCTCGTCCTCGATCCGCTGGCCGCCGACGTACAGGATCGCGACGGAGCGGTGCCGGTGCTGCGCCTGTCGCGCCGAACCTTTCCGTTCATCACCAAGGCGTTCGCCGATGCGGGTTACACTGGCGATCAGCCGGCGACCGCCGCGAGCATCAATGTCGAGATCGTACGCATGCCACCCGGACAGGTCGGCTTCGCCGCCCACCCACGCCGCTGGGTCGTCGAGCGCTTCTTCGCCTGGATCAGCCGCAACCGCCGC…
	4100120	4100338	transposase	orf04072	TTGTTCGACGCCTCGCACGGGGATCATGATAGCCCCGAGTTCGACCCGATCGAACAGATCTTCGCCAAGCTGAAAGCCCTGCTGCGGAGCGCAGCCGCCCGTACCGTGCTAGACCTCTGGGACGGCATCTGGCACGCCTTCACCCGCTTCACCCCAGACGAGTGCTGCAACACCCTCGCCGCCGCCGGCTACGACAACGACTCGGCCGTCCCTACGTAA
	4100565	4105190	LPS biosynthesis protein RfbU	orf04073	ATGGACACGGCCCTCAACCGAGCGCGAAATGCAGTTAAAAACGCATTCGATCGCCAAAGGCATGCCTCTTCCGACTTGTCAGCCTCCGATGAAGCTGGCGATCAGATTGATGCTAGAATAATCTACTCAAATCTATCTGATGAAGACACTGCGGCACTCGACATCTTGTTTAATAGTGATGAATACCTGCTGCTCAACCCAGATGTGGCCGCAGCCAGCGTTGATCCGCTAGAGCATTTTTTGGGCTACGGTAGTGCCGAGGGAAGGCCGCATGGGAAAGCACCAACCACTAAAGACCCATTAATTTTGCCTGACCTAAATCCGACCCTGGCCTCAACGCGCTCATTGATTATTGAAAAGCTCGTAGAGTTGGGCCGGATAAAGGAAGCTTTCGATCTA…
	4108376	4108954	hypothetical protein	orf04074	GTGATGTATGGACAGACAGAAGCGGCCCCAAGGATGACTACACTTCCGCCTGCCGAATTCGAGGAGGCGCCGGGCTCCGTGGGACGTGCGTTGCCGCAAGGAAAAATCGAGATCGTAGATCCTGATGTCAACGGCCATGGTGAGGTTATCTACCGGGGCCCCAATGTCATGATGGGGTATGCGGAAAGCAGGCTGGATCTCAGTCGATCAGACGAGAACCGAGGCCTTCTTGCAACAGGTGATATAGGCTTTTTGGACTCAAATGGTCGCCTGACGCTCACAGGCCGGGCGAAGCGCTTTGGTAAGATTCATGGCCTTAGAGTTAATCTCGACGAGGTAGAGAAGCTCGCTAATACAGTATGTGACGCAGCTGTAGTACAGTCGGGCGACGAAATAAAA…
	4108951	4110030	acyl-protein synthetase	orf04075	ATGATTAAAGCGCTTCACAATGCGTTGGATAAGACGCCTTATTCTGAACGACAAGCCGACAAGGAACATAATCTACTCACCGGCCTGACAGAACTAACACAGCATCATTACTCGGCATGCCCCAACTATGCACGGATCTTGGATGGTGCTTGGACAAAACACCATACTTTTGAGACCATCGCAGATTTGCCCTATCTACCTGTCTCCATATTCAAGACGCAGAAGATGCAATCTGTCCCAGACGAAGAGATTCGTGTAACGCTTACATCTAGTGGCACTTCAGGGCAGGCAGTGAGCCGAATTCGGCTCGATAAAGATGCTTCGTCGCTTCAACAACGTGCACTGGCAAATTCACTAAAACATATCCTTGGCGATCAGCGCCTTCCTATGCTCGTCATT…
	4110429	4111253	hypothetical protein	orf04076	ATGCAACTGGCTCAGTTGATTGCCACAGTTGTCGTTAAGCACGGACAGAATGAGCGTCAGCTTTTCTGTCAGTATCCCTACGGTGGTGAATTCGAAAAGCAACTGAACCGATTGTGCGACCTCAGATTAATCTGGGGAGGCGATCGCAAGGTTAATACTGTCTCGGCTCTTGCCATTAGGCCAGATGGGCTATCGATCGGCTTTCCTGATCGCAAATCTTTATCGATCATTGATGCAGAAGCATACGAATCTGCCGCCGATGACGTTCGAGATGAATTAGCCTCGCAAATGTACAATGATATTTATTGGTTCTCGCAGATGGCATGCGGATCCCCCCGCGCTGTGATCTGGGTTGGAAGTCCTTCTTCAAAATTGACTGAAGATTTTTACAAAAGGCTT…
	4111406	4111594	--	orf04077	GTGCGAAGCGATGACCGTTATCCGAAGGCGGTGGGTGCCGCCACGTTCGATCCCGGCCGGCAGACCTGCGCCGAGCTCGTGCAATACGAGAGTCACTGTCGGCTCACGGCGACCGCCGAGGCGATTCTTCCGGTATTGCGACAAGGCAGATTGTCCGCACGGCCGGCCACAGGCGCAGGATGGTGGTGA
	4111720	4112565	Transposase	orf04078	GTGGGACGCTTCTGGTATGACGCGGCTTCGTGCAGGCGGAAGATTTTCGCCGAGCGCTTCTCCGACGATGTCCTACCTGCCTTCGCGCGACGCACCTCACGGCTGGAGCAAATCGCCCATCACCTTGGGCTCGCACTCGGTGGTCGGCCCAGTGGAGGCGTTGCCCAGCGCCTCATGCTGCCCGTCAGTCGCGACACGCTTCTGCGCGTCATCCGCCGTTGGGCGACCAAAAGGTCCGATCCGCTCGGCGCCATCAGCATCGACGACTTCGCCTGGCGACGCAACCACCGCTACGGCACCTTGGTCTGCGATCTCGAACGCCGCCGCATTGTAGCGCTTCTCTCGGATCGCGAGCAGGCCGCCGCACAGACTTGGCTGACGGAGAACACCTCGATCCGA…
	4112605	4113060	transposase	orf04079	GTGGTCGGCGAATGGGCGACGCGGCGTCGGCGCGCGGAGGAGGCCGAGATCGAACGGCTCCAGCGCGTGCCATCAGCACGAACCCTGGCGCGATGGCTGACGACGGGGCGCGACTGCTTGACCAAGGCAGAGACACTGATGGTGGCCGCCGTCGAGAATGGGGTACCGGCGCTGGTCGAGGCGCGCGAGGCAATCGGCGCCTTCCAGATGATGGTCCGAGCGATGGTGCCGGACAGACGCGAAGGATGGCTCGCGCGTGCTGGCGCAGGCCTCGTCGCCTCGTTTGCCCGCGGCGTCGGTCAGGACCGCGCTGCGGTTCAAGCCGCGATGACGTTGCCATGGTCGAACCGCCAGACAGAGGCGCAGATCACGAAACTCAAGCTCGTGAAGCGCCAGATG…
	4113078	4113215	--	orf04080	GTGAGCGGCAGCATCGAAGCATACCTATCCGCCGATCCCGAGATCGCCGTTCTCGCTCGTGATCGCGGCGGCTGCAAAGGCGGGTGGGGGCGCGGGCGTTGCCTACGGCTGGGTATCGGCGTGGAAAAAGGGCTCTGA
	4113263	4113463	hypothetical protein	orf04081	TTGGAAGCCATCGTCCATCATCTCAGCCTCGCGCTGGGCGGTAGGCCAGCGGAGAGCTTCGCCCGCTGGCTGATCGTCTCGTCCAGCGGGGACACGATGCTGTGGACCGTGCGCCGCGGTGCCCGGATGCCACTCGAAAGCCTGAACGTTATCGGCATAAAGGATGGACGTTCCGCCGTGGGCAACGTTACCGCACGCTGA
	4113443	4113610	--	orf04082	ATGATGGACGATGGCTTCCAACCGCCCTGTCCATCGGGCACAGGCAGCCATCAGGTCGAGTTCGAGCCGCTCGTCAAACATCTTCGACCGCTCATCCGTTCCGAAACACCGGAACTGGCGAAATCAGACCGTCATGATGAAGCGAAGGCCAGCGACGAGCAGATCTGA
	4114479	4115606	aminotransferase	orf04083	GTGAGTCAGGACAAGATGGAAGATATATTTGTGACCAAACCGATATTTCCTGAGTTATCTGACTTAAATTTGCATCTTTCAGACGTTTGGGGGAATCAAATCTTTACTAACAACGGCCCAAAATGTCTCGAACTTGAGAACAAAGTGGCGGCATATTTGGATTGCGAAAATATTGCAGTTTTCAATAATGGAACTAACGCGCTCATCGCCGCAATTCAAGCACTGAATCTTACGGGCGAGGTCATCGTAACCCCTTTCACGTTTGCGGCTACGGTACATGCACTTCATTACGCGAACATAAAGCCAGTTTTTGTTGACATTGACCCTGTAACTATGACGATCGATCCAAAAAAAATTACCGAGGCGATCACCGCGCGCACATCGGGTGTGATTGGAGTG…
	4115833	4117965	Glycosyltransferase involved in cell wall bisynthesis	orf04084	ATGCAACATATCATCAACAACACCAGATATTCGTTCACTGGGAATAATCCACCAGATTGCCTGCTGGCCATCATTTGTGTCACTTACAATCACTCGCGCTTTATTAAACAAGCTCTTGAGAGTTTTTTTGAACAAGTAACCGACTTTAGATTCAAGATTCTTGTCTTCAACGATTGCTCGAACGACAAGACACAAGAGATTTTGCATGAAGCAGCTGCAGCTAGAAAAAATATTGGCGTATTCAACAGCTCGGCAAATTTGGGCGCAGAGCAAAACTTTATTAACGCCTTATCCCAAATCGATACTGAATATGCCGCGTTGTGCGATGGGGATGATTATTGGAAAGATAGATTAAAACTACAAAAGCAAATAGATGCGCTCCGCAGAACGCCTTCAGCA…
	4118029	4119087	dTDP-glucose 4,6-dehydratase	orf04085	GTGCGCATTCTGGTGACGGGCGGCTGCGGCTTCATCGGCTCCGCGCTCGTGCTGCATCTGGTGCAGGATCTCGGCCACGAGGTGCTCACCCTCGACGCCCTGACCTACGCCGCCAACCCGATCTCGCTGCAGCCGCTGGCGGACGATCCGCGCCACCGCCTGGAACAGGTCGACATCTGCGATCCAGCCCGCGTCCACGCCCTCTACGCCGACTTCAAGCCGGACGCGGTGATGCATCTGGCCGCCGAGAGCCATGTCGACCGCTCGATCACCGATCCGGGCGCCTTCGTGCGCACCAACGTCATCGGCACCCAGGTCATGCTCGACGGCGCCCGCACCCACTGGGAGAGCCTCTCCGGCGAGGCGAAGGCGAACTTCCGCTTCCTCCATGTCTCCACC…
	4119104	4119994	NAD(P)-dependent oxidoreductase	orf04086	ATGGACATCCTGATCCTCGGCGGGGCCGGGCAGGTCGGCACGGAGCTTCAGGCCTTTTCCTGGCCCGAGGGGGTGCAGGTCCACGCCCCCGACCGCCGGAGCCTCGACATCACCGACGAGGCCGCCATTGCCGCGGCGTTCGACGCGCGCGCCTACGCGGCGGTGATCAACACGGCCGCCTACACCGCCGTCGATAAGGCCGAGAGCGAGGTTGCCACCGCGTGGCGCCTCAACGCGTTGGCCCCGGCCCTCCTCGCCGCCGAGACGAGCCGGCGGAACATCCCCCTCGTCCACGTCTCGACCGACTACGTCTTCGACGGGCCGGGCGACGGCTTCTACGCCCCCGATGCCCCGGTGAACCCACAGAGCGTCTACGGCGCCAGCAAGGCGGCCGGCGAG…
	4120010	4120906	glucose-1-phosphate thymidylyltransferase	orf04087	ATGAAGGGCATCGTGCTCGCCGGCGGCTCCGGCACCAGGCTCCACCCGGCTACGCTGGCGATCAACAAGCAGCTGCTGCCGGTCTACGACAAGCCGATGATCTACTACCCGATCTCGGTGCTGATGCTCGCCGGCATCCGCGAGATCCTGATCATCTCGAGCCCGGAGCATCTGGGCAACTACCAGCGCCTGCTCGGCACCGGCGAGCAGTTCGGGCTGAGCTTCTCCTACGCGGTGCAGCCGCGGCCCGAGGGTCTGGCCCAGGCCTTCCTCATCGGCCGCGACTTCGTCGGCGCGGACGACGTGGCGCTGGTGCTGGGCGACAACCTGTTCTTCGGCAACGGCATGAGCGACCTGCTCGCCAAGGCGCGCGCCCGCAAGAGCGGGGCGACGGTGTTC…
	4121462	4121734	transposase	orf04088	TTGCGGTCCGGCGACATCGTGATCCTCGACAACCTGCAAGCTCACAAGGTCAGCGGCATCCGCGAGCGGGTCGAGGCGGCCGGCGCCCGGCTGCTTTACCTTCCGACCTATAGCCCCGAGTTCGACCCGATCGAACAGATCTTCGCCAAGCTGAAAGCCCTGCTGCGGAGCGCAGCCGCCCGTACCGTGCCAGACCTCTGGGACGGCATCCGGCACGCCTTCACCCGCTTCACCCCAGACGAGTGCTGCAACACCCTCGCCGCCGCCGGCTAG
	4121861	4122256	hypothetical protein	orf04089	ATGAACATTCACCAGAATGCGCATTTGACGCCGTCCGGTCGAGAGCGCCTTGTGCGGCTGGCCCAGAGCGGGCTCAGCCCGAAGGCGGTGGCCGAGACGATGGGCGTGTGCCTCAAGACGGTGGGCAAGTGGGTCGCCCGCTTGAGGCCGAAGGAGCCGCCGGGCTGCAGGATCGCTCCTCGCGGCCTTACACGCTGCACCGCCCGACCCCAGTCGCAGCACCGGGACGAGGCGGTTGGCGACGTAGTCGCGAAAGCGCTGGCCATTGGTGGCGCCATCCGCGAGGTCGAAGGCGCACAGGCCCGTGGTGCGCAGAGCGGCGGTGACGGTGGTCGTTTTGTAATGATGGGGTGGACGCCCCCCGACGGCATCGACGTGCCAGGATGGTGGTGTTGA
	4122451	4123473	IS110 family transposase	orf04090	GTGACATGCCGCGGGCCCGTATGGGATCTGGCCAAGAACGTCTTCCAGGCGCACGGCGCGGATGCCGCCGGTGCGCCGATCTTCCGCAGGAAGCTGCGGCGCGATCAGGTGCTGGCCTTTTTCGCCTCTCAACCCTCTTGCGTCGTCGCTATGGAGGCCTGTCCTGGCGCGCATCACTGGGGCCGGGAGATCGGCAAGCTCGGCCATGCGGTGAAACTGATCGCGCCCGCCTGCGTGAAGCCCTTCGTCAAACGGCAGAAGAATGATGCGGCCGATGCCGAGGCGATCTGCGAGGCCGCGCAGCGCCCGACCATGCGCTTCGTGGCCGTGAAGAGTGAGGCCAAGCAGGCCTCCGCGGTGATCTTCCGGACCCGCGACGTACTGGTCGGCCAGCGCACC…
	4123482	4123724	hypothetical protein	orf04091	GTGAAGGCGGCGCGTGAGGCGTGGTTCGCGGCTCAGCCTGACCTCGACCCCGACAAGCTCGTCTTCCTCGACGAGACGGCGGCCGCCACCAAAATGGCCCGCCGCTACGGCCGCGCCCCGCGCGGCGAGCGCTGCCGGCTCCTCGTGCCCCAGGGCCATGTATGGACGCCCCCTCGGGTGCAAGCAAAATCTCTAGACAAGGCGCTGCGCGTGATCGGGTGCTGCCATGTGTCCGGCCTCTGA
GI13	4199874	4200608	Protein of unknown function DUF2234	orf04168	GTGCCCCACGCCTTTCGCATGTTCAAGGCCATGTCGGATCTCGGCTTCGCCCAGGGCGAGGCGCTCGCCGTCGGCGGATTGATGGAGATTTCCCGGCATCCCGATACCCGCTTCGACGGCGAGGCTTGCCTCGACCGGCTGTGCGAGGGAGGCTTCGCCGAAGAGGCCGCGGAGGCGGTGGCCAGCGCGTTGCGCCACTGCTTCCTGTCGGAGAAGGCCACCGCGCAGTACGAGCGGACCAAGCTGAAGACGGCGCTGGTTCGCGGCGGCATCGCCGCCGCGAAGGCGGACGCGTTCCTGACGACGCTGGAAGGTTCGGTCGTCACGCGCCGCACGGCCGAGGTCAGGCGGCCGGTTCCGCACGCTCCGAGCCCCGGCCGGGTCGTGATGTGCGATTTC…
	4200909	4201655	MULTISPECIES: hypothetical protein	orf04169	ATGACCACCTCGTTCGGCGACGCGCGTCGCCTGCACGTCCTGTCTCTCGTCGCCCTGCTCTCGGTCGTGACGCCGCCGCGCAGCCGGGCCGCCGACGGAACCATGAGCGAGCACGAGATCGCTCCCGGCATGGTCATCCGCGGCCTGGTCACCGCGGCGGGCGCGCGGGCCTTTCGCCTGATCGTGCGGGGAACGCTCGTTGCCTCCTTGACCGCGAGGGATGGGGCGCCGCCGACCGGGTACTGCCTCGTTGGAGAGTGGTTGTCCGTGCTGGAGGCACTGGCTGCGCCATGGCGCGCGTTCGCCGGCGAGACCTCGCCGCGGAACTTCGTACCGCCGCGCCGGTCGCATTCCGAGCGCTCACCCTTCGTCGCACGGTTCCCGGCGCGCCAAGCCCGC…
	4201803	4202336	MULTISPECIES: hypothetical protein	orf04170	ATGGGCGACTCGGATTGGGCGGCGGAGCGGGCTGAGGAATACTGGCGGCTCCACGCGGAACCCGTGCTCAAGCGCGTCGTCATCGACGCCTTCCTGTCCGGAACGGCGGCCGTGCCCCCTGCCTTGGCGAACTGGCTGGCATCGGCGCCCATCGGGCGCGGTGCCGAGGCTGTCACGCCGCCTCCATCCCCGGAGCCTGCGCAGCAGGTGCCGCCAAGCGCCAAGGAGGTCGCGGCACCGCAAGCCGGTCCTCGGCCCAAGAGGTCCCCCCGCCCGCTCAAGGGGGTGAGCGCCGCTGCGTACGACCTCGTCAAGCGCGCAGGCAAGCCCCTGACATCCCGGGAGCTGCTCGGACAGCTGAGGGACTGGGACGGGGGCGAGCGGACCGAGGCGCGCGAC…
	4202739	4203251	MULTISPECIES: hypothetical protein	orf04171	ATGTTCCGCCCGTCCTCGATCTTCTTCGCAAACCGCAAGGTGCACGCCCTGCGCGCGCAACTCGCCAATGTCCGGCAGCCTATCGCCGAGGCGACCGCTCGACAGGTCGTCGCGCTGGCGTGGGGGTGGCAGTCCTGGAGCGAGTTGCTTTCGGCGCTTGAAACGCCCGGCACGCCCACGCCGCTCGACGAGGAACTCGTCGGCCCGGATGCCCGGGCCGGGGCCATGAGCCTCATCAACACGCGTATCGTGGGACAGCGCAGCAAGAGTTCAAGCTGCGCTCTCCAGACCGTCGTCGGCCTGCCGCCGCCAGTTTGCCTATCGCTGAGCGCCTTCCTGCGCCTGACCGGACGTCATCCCGTCGGCACTTGGCTGACACCTGAAGCATACCGTGAATTG…
	4204217	4205497	MFS transporter	orf04172	GTGAGGTCTGAGGTCCACAACCGCCTCGTCGTCATCTCGGCCCTGGGCGTGGTGGAGATCCTCGCCTGGGGCTCGTCCTTCTACTTGCCGGCGGTGCTCGCGGGGCCCATCGCCGCCGACACGGGTTGGCCGCTCGCCTGGGTGGTCGGGGGGCTGTCCGTCGGCCTGCTGGTCGCGGCAATCGCCTCGCCCCGGGTCGGGATCGCCATCCACCGGCACGGGGGTCGGCCGGTCCTTGTATCTGCGGCCTTGCTGCTAGCGGGTGGCCACTTGGTGATCGGCCTGGCACCGAACCTTCCGGTGTTCCTGTCCGGCTGGCTGGTCATTGGGCTCGGGATGGGCTGCGGCCTCTACGACCCGGCCTTCGCCACCCTCGGCCGGCTCTACGGCGACGAGGCG…
	4205487	4206554	arsenical-resistance protein	orf04173	ATGAGCACCTTCGAACGCTACCTGACCCTCTGGGTCGCCCTCTGCATCGTGGCCGGCATCGCCCTCGGCCACGTCATGCCCGGCTTCTTCCACGCCGTCGGCGACGCTGAGGTCGCCAAGGTGAACCTGCCGGTCGCCGTCCTGATCTGGCTCATGGTCATCCCCATGCTGCTCAAGATCGACTTCGCCTCGCTGCGCCACGTCGGGCGGCACTGGCGCGGCATCGGCGTGACGCTGTTCATCAACTGGGCCGTGAAGCCCTTCTCGATGGCGGCGCTCGGTTGGCTGTTTATCGGCTACCTGTTCCGGCCCTACCTGCCTGCCGACCAGGTCGATAGCTACATTGCCGGGCTCATCATCCTGGCGGCGGCGCCGTGCACGGCGATGGTGTTCGTCTGG…
	4206562	4206987	MULTISPECIES: arsenate reductase (glutaredoxin)	orf04174	ATGGACGTCGTCATCTACCACAACCCCGCCTGCGGCACGTCCCGCAACACCCTGGCGATGATCCGCAACGCCGGCATCGAGCCGCACGTGGTCGAGTACCTGAAGACGCCACCGAACCGGGCGCTCCTCAAGCAGATGCTCGCCCGCGCGGGCCTCTCGGTCCGGGATGTCCTGCGCGAGAAGGGCACGCCCTACGCCGAGCTCGGCCTCGCCGACCCGGCGCTGACCGACGAGCAACTCCTCGACGCGGTCGAGGCGCACCCCGTCCTGCTCAACCGCCCGCTGGTCGTCAGCCCCAAGGGTGTGCGCCTGTGCCGCCCATCCGAGGCGGTGCTGGACCTCCTCCCCGCCCAGCAGGGGGAGTTCGTGAAGGAGGACGGCGAGCGCGTGGTCGACGAG…
	4206987	4207514	MULTISPECIES: ArsR family transcriptional regulator	orf04175	ATGCCTGAGCCAGTCTACAACGTCCTGTTCCTCTGCACCGGCAACTCGGCCCGCTCGATCCTGGCCGAGGCCATGCTCAAAAAGGAGGGCGGCGGGCGCTTCCGCGCCTTCTCGGCCGGCAGCCGACCGAAGGGCGAGCCGCACTCGCTGGCGCTGCAGGTCCTGCGGGAAAGCGACTACCCGACGGAGGGCCTGCGCTCGAAGTCGTGGGACGAGTTCGCCGGTCCCGAAGTCCCCGTCATGGATTTCGTCTTCACCGTCTGTGACAACGCCGCCGGCGAGACGTGCCCGTACTGGCCGGGCCAGCCGGTGACGGCCCACTGGGGCATCGAGGACCCCGCCGCGGCGGAGGGCTCGGAGATGGAGCGCAAGCGCGCCTTCGTCACCGCCCAGCGCTAC…
	4207507	4207866	MULTISPECIES: transcriptional regulator	orf04176	ATGGACGAACGGCAAGCCCTCGCCGCCTTCGCCGCCCTCGGCCAGGAGCATAGGCTCCGGGTCGTGCGCGCCCTGGTCACCGCCGGTCCGGGCGGCCTCGCCGCGGGCGTCCTCGCCGAGACGGTGAACGTCGCCGGCAACAACCTGTCCTTCCACCTGAAGGAGCTCTCGCACGCCGGGCTGATCACCTCCCGGCGCGAGGGCAAGTCGGTCATCTACAGCGCCGCCTACGCCGGCCTGTCCGACCTCGTCCAGTTCCTCATGCGTGACTGCTGCCAGGGCCACCCCGAGGTGTGCGCCCCGGCCGTCGCCGCGCTCGCCGCCTGCGACTGCACCACCGGGGACACCCTCCATGCCTGA
	4207917	4208663	MULTISPECIES: arsenical resistance protein ArsH	orf04177	TTGGACAAGCCCCAGCAGCCGTTCGCCGACGGGGTGCCGAACCTCTCCGAGGCGCATTTCGAGGTGCCGACCGAGGAACGGATGGCGCCGCCGACGCCGCTCGACCATGCGCCTCGATTCCTCGTCCTCTACGGGTCGCTCCGGGATCGGTCCTTCAGCCGGTTCCTGGCCTACGAGGCGGCACGGCTGCTGGAGGCGATGGGCGGGGAGGTCCGCATATTCCACGCGGACGGGCTACCGCTGCCCGACGACGCGCCCGTCGAACATCCGAAGGTGCAGGAACTCCGGCAGCTCTCGATCTGGTCGGAGGGGCAGGTCTGGGTCAGCCCGGAGCGGCACGGCAACATGACCGGGGTGATGAAGGCCCAGGTCGACTGGCTGCCGCTGAGCGAGGGCTCG…
	4208926	4210266	MULTISPECIES: dGTPase	orf04178	ATGGATTGGTACGACCGCCGCGAACCATGGCAGGCCCAGGCCGACGACGCCCGCGATGGGGCCGCCACCGATTACAGCCGGGTCATCCACTCCGCGTCGTTCCGGCGTTTGCAGGGCAAGACGCAAATCCTGAACCTCGGCGACAGCGACTTCTACCGGACGAGGCTCACCCATTCGCTTGAGGTCGCGCAGATCGCCGGCGGGATCGCGCGGCGGTTCGAGAAGGTTTATGCCGACCATTCCGCCCGGCAATACATCCCGGACCTCAGCATGATCCAGGCCGTGGGCATGACCCACGACCTCGGCCACCCCCCGTTCGGCCACGGCGGCGAGGTCGCCCTGAATTTCTGCATGCGCGGTGCCGGCGGTTTCGAGGGCAACGGCCAGACCCTGCGCATC…
	4210572	4211009	MULTISPECIES: transporter	orf04179	ATGAAAGCCGTGCTGGCCTCCTGGCAGTTCTGGGCGTTGTTCTCGGCGGCATTTGCCGCGCTGACGGCGATCTTTGCCAAGATCGGGATAGAGAACATCAACTCGGACTTCGCCACCTTCATCCGTACGGTGGTGATCCTGTGCGTCCTCGGCGCGCTTTTGGCCGGCACGGGCCAATGGCAACCACTCGATTCAGTTTCGGGACGAACATACCTGTTTCTTGTCCTATCGGGGCTCGCCACCGGTGGATCGTGGCTCTGTTACTTCCGCGCCCTGAAGCTCGGGGATGCCGCCCGCGTGGCGCCCATCGACAAGTTGAGCGTCGTCCTGGTGGCGGTCTTCGCGACCATCTTCCTCGGAGAACGCCTGACCGTCCCCAACTGGTTGGGCGTCGGTCTG…
	4211177	4213765	MULTISPECIES: resolvase	orf04180	ATGGCCCACGGTGAACGGACGACCGACCTGATGCCTGGCGCCGTGGATCTGCGGCAGGTGGTCGATACGACGGCATTGTGCCCTCTGGACCGGTTGGCCCTTCGACGGAACCTGGATGTCGAACGCCGTGACGGCTTCGGCCCACCGGACAAGCTTGTGCCCGTGGGCCTCTACGCTCGCTACTCGTCTAATAAGCAGAAGGAGATGAGCATCGAGCGTCAGGTCAAGGTTGTAACCGCTTACATGAGGAAGCTTGGTTACGCGATTTACGTGCTGTATGACGACCCTGCTCGAAGTGCCCGATCAATGCGTGATCGTGAAAGCCTGCAGCGTTTGCTCGAAGACTGTCGGTCTGGCAAGATAAAAGTCATCATGGTTGAGGACTTTGACCGGTGGTCC…
	4215391	4215606	MULTISPECIES: hypothetical protein	orf04181	TTGGGCAGGCTGAGGGCGGTATCAGATCGCGTCGTCGAATCCACCGAATACGATGAGGAGACCCAAGGAGCCTTCGTCGAGGTGATGGGTCCCGAACTGCTCGACGTCGCGTTCGACGAACTCGGGGACCTCGCCTTGGTCCGAGGCGAGCTATCGGACAGCTTGCGGCTGCATGTTTCGGCCCTGCAGCGTCTCGACGAGGAGGACCTTTGGTGA
GI14	4313616	4313798	MULTISPECIES: hypothetical protein	orf04281	ATGCTCGGAATCGCCGTCCCCGCCGTGGCGCTGGCCATGGTCGTCGTCACGCCTGCCCTTGCGATTGAAGTGACGAAGAGCGTGATGGTGCCTGCATCGCCCGAAGCGGTCTGGAAGATGGTTGGCGGGTTTTGCGGCATCGGCAACTGGCACCTCGTCATCGAGAAGTGGGTGCTGTCTTAG
	4314329	4314643	hypothetical protein	orf04282	GTGAAGGTCAGGCTGATCGAGCCGGGGCTGCCGCCCCGGCGGACGCGCTTGAAAATTCCCGGTTGGGCGGGCGATCCGGAGCCCCGCACAGAAGGCTCGCAGGATTATGCCTGGCACTGCATCCCGCTCTTGGAAGCGGTCAAAGGCGGGATCGAGCTGTTCTACGCCTACGACGCCGAATTGGGCGTGAGCACCAGGGCCGCAAGACTGGTCTTTGAGGGAATTTCGCCGAGCCCGGCGGACCGGGACCGCAAAGGCCGCCGCTCTGGAGCTTCGGCGAGGCCTACTACGCCTATCGGATCCTCATCGACCTAA
	4314661	4315008	hypothetical protein	orf04283	GTGATCAGGACCGAGATCCACCCACGCTTCTACACCGACTGGACCGGAACAGTGCCGGTCGCAATGCCGGCACTCATCCGGCACTGGGGGCCGACGATGTACTTCATGGTGTTCAAGGCCCCGGACGAAGGCCGCAGGCATATCTTCCGGAAGGACGAGCCGTTCATGCAGGTGTCCGTCGTCTCGGTTGAGGCCGATTTCGAGCTCATGGCGATGAACGAAGAGGAGGCGCCGAGCGCGAACTCCAATCGCGACGCATCTACCCCAGCCGCGAGACGCTGGCGGCGGACTCGCAGTGGACCTCGGCGACCCACACCGTGTTCGGCGGAACCTACCGGCGCATCCTAG
	4315158	4315271	--	orf04284	ATGCGTGCCGAGAGCTACGCCGACCTGCCCAAGCCCATCCCCGACGCTGTGGCGCTCCTAAAGGAGCCGGACGAGGTCGCGGCGAAGGCCAAACCGCTACTTGCCGCCTCTTAG
	4315669	4315920	MULTISPECIES: hypothetical protein	orf04285	ATGGCGAGACGTTTGCGTTGGTTCCTGCTGGTTCAACTCGCGGTCGTGCCTGCAGCGTTCGCCCAGCAACCTGCGGCGTCACCGGACGCGCCGGCGTCCTTCGTCGAACCAACGAACGCGGCCCACCGGCACTGTTCCGGCTCGTGTCTGAAGACCGGCGCCCTGCAGTGGTTCTGCCGGCCCGACCAGACGTGCTCCATCGATTGCGCGACCGCGCCGCCGAAGATGCACTGCCACGATCCGCAGCGGTAG
	4315921	4316616	MULTISPECIES: membrane protein	orf04286	ATGCGACCCGTCCACCAGGAGCGGCACCTGATCGACCGCATCGGCTGGCTGCGAGCCGCCGTCCTCGGCGCAAATGACGGCCTCGTCTCCACCGCGAGCCTGATCGTGGGTGTGGCAGCCTCGTCCGCCAACACGGGTGAAATCCTCGTCGCCGGCAGCGCGGGCCTCGTGGCAGGCGCGATGTCGATGGCGGCCGGCGAGTACGTCTCGGTGAGTTCCCAGGCCGACACCGAGCAGGCCGACCTCGCCCGCGAGCAGCGCGAGCTCGGCGACGACCCGGCCGCCGAGTGGGAGGAACTCGCGCGGATCTACGTCGACCGGGGCCTCGACCATGCGCTCGCCTTGCAGGTCGCGGAACAACTGATGGCCAAGGATGCGCTCGGCGCCCATGCCCGGGAC…
	4316622	4317167	MULTISPECIES: cytochrome b	orf04287	ATGAATGCACCCGACGATACGACACGGCCGACGGCGAGATACGACGGCGGCACCATCGCGCTGCATTGGTTGACCGCGGCGCTCGTGCTCGGCCTATGGCTGGTCGGGACGTTCCTCGAAGACCTTGTCCCAAAGAGTGCCCTGCGCTCCGGCATCTGGTCGGCCCATTTCGACCTGGGCTTCGTCCTCACCGGCCTCGTCGTAGCCTTCCTCATCTGGCGGCGGGCCCGGGGCCGCGACCTGCCGGTCGATGACCCTGGGCCCCTTCATCGCCTGGCGAAGGCGACCCACGCCGCGCTCTACGTCCTGCTGCTGGTCATCGTCGGCCTCGGCATCGCCAACGCCTTCGTGCGCGGTGTCTCCCTCGGCCCGGTCAGCCTGCCGCAGATCGGCGACCCG…
	4317182	4317397	hypothetical protein Mrad2831_4693	orf04288	TTGCTCCGGCTCGACCGGGAGGGACCGCTCGTCTCGCCCAAGCCCTGGGAGATGCGCACGGTCCGGTCCCTGAGGGAACGCGGGTTGATCCGCCCGCGGCTGTCGAGCCGGGACCCGGAGGGTCTCTGGTTCATCAGCGCCAAGGGCAGGCGAGCCATAGCCCCGGCGGGTCCAGCCGTCGGCGACCGTCATCCCCCGGCAGCATCACCGGCGTAG
	4317535	4318392	MULTISPECIES: DNA starvation/stationary phase protection protein	orf04289	ATGACCCGTCCGATCCACGCCCTGGCGGCCATGCTCCTCCTGGCCTCGACCGTGCTCACACCAGCCCTGGCACGCGAGGCCGCCCCAGCCTCAACCCCCGCCAAGGCGGTCGCCCCCTCCGCCGCACAGATCCTGGCGCGCATGCAGGTCGCCCAGGAAACCACCGCGACCCAGCCCGCGGGTTCACAGGGCCCTAGCAACAAGACCGAGGGCGTTCGCCAGTCCTCGCAGACCCAGGTGACAAGCCGCCAGCCCCTCGGGGCATTCCCGACGAACGAGGTCAGCCGCCAGCCGGTCATCGACCTCGGTGCCGGCGAGGAGGGCATGAAGAAGGACGTCGCCGCCCTTCAGCAGACCCTGACCGAGTTGCAGCAACTCCAGTTGCAGACCAAGCAGGCG…
	4318656	4318883	MULTISPECIES: hypothetical protein	orf04290	TTGACGTCCACGCGGCGCTTCGAGGTGCGGTTGGCGACCCGCGACGGACGTCGGGTCCTGACGGCGCAGGCGGAGCGCGAGGTCGCGCTGATGGCCGAGTCGGTGATGAGGCGTTACGGCGACGACATCCTCGACGTGGGCTTTTCGGTCGCGGCCCCCGACCCGGCGGCGAGCCGGCGGATCGCCCTCTACCTCTCGACGCTGGTCAACGAACTCGACCCGGCTTGA
	4319404	4320216	MULTISPECIES: hypothetical protein	orf04291	ATGACCGTCATCGACGGACACGAGATCGGGCGGCCGACCTGCGGTCCATCCATGGAGGACGCGGCGGCATCCCGGGCGGACATGTCCGCGATGCTCGCGCGGGCCGCGGCCGGCGGCCAAGCCGACGTCGGCTTCGTCGCCCCGCTCGGCTTCCTGCATGAGGGCGGCGTCTGGACCCACCTCGACGTGGCCGTGGTCTCCGGAGGGGACCCCCTGCAAGCCAGGCGCGCTAGGCGGTCCGCCGGTCACGCTGCCGGCGGAGAGCTCGCGTCCGGCGCGAAGCGTCGGGACGCATCCGATCGCTGCGCGCGGCGCCCGTGGCTCCTGACGTTCGGGGCGGGGCGGCCTCATGGGCCTGCCGCATCGCCCAAGCATGGCCTGCAGGGACGCGGCACCGAA…
	4320651	4322093	MULTISPECIES: integrase	orf04293	TTGGCCCGCACGCCCGACCCGAAGAAGGCTTACCTGGAATTGCACGGCGGTACGTGGCGGGTCACGGTCTCGGTTCCGGTACCGGTGCGGCGCGCCCTCGGGGCCACGAAGCTCGTGCACAATCTCGGCACGGACAGCCTCAGGGAGGCGAACGTGCTCAAGAGGAAGCACGTGGAGCGCTTCAAGCGGCGGATCGCGGAGGCCATGGAGGCGGTGGGGCGCCCCGGCGTGGACGACATGAAGATCGCCGTTGAGTTCTCGAAGGTCGCCGAGGAACTCAAGCGGAACGGCAGTGCCGAGGATTGGCAGGAGTTTCAGGAGGCGGTCTACGAGCGCCATGCGGAGATCCGCTGGAAGGACGCGCGTTGGGTCAGGGTCGAAGATCCCGAGGAAGGTCCG…
GI15	4675206	4675820	cytochrome c class I	orf04637	ATGAGGAACAAGAACAAGACAATGATGAAGCGTACAACGATCGGAACCGCCCTGCTCGGCCTCGTGCTCGCCGGCAGCGCCCTGCCCGCGCTCGCCCAGCCCCAATCCGGACCGCAGACGGGCGTCGTGTTCCGCAACACCGTGACCGGCGAGGCGCTGGACGTGACGCAGGGCAAGGAGGGCGGGCGCGATACCCCGGCGGTGAAGAAGTTCTTCGAGACCGGCGAGAACAGCTACATCGACGACAAGTCCTGCCTGCGCAACGGCGAGAGCCTCTACGCGACCTCCTGCTCGGGCTGTCACGGCCATCTCGCCGAGGGCAAGCTCGGGCCGGGCCTCAACGACAACTACTGGACCTATCCGTCGAACACGACCGATGTCGGCCTGTTCGCCACGATC…
	4675844	4676722	methanol oxidation system protein MoxJ	orf04638	ATGTCGCTCGTGAACGGACGCCGCCGGGCCGTCGCCTCGGCCGTCGCCCTCGCTGCCCTGACCGGTCTGTGCGCGCCCGCCCTGGCGCAGGACGCCAAGCCCAAGGAGGCCGCGAAAGCCGATGCCGGCTCCCTGCGCATCTGCGCCGCCGAGCAGCCGCCGCTCTCGATGAAGGACGGCTCGGGGTTGGAGAACCGCATCGCCACCGCCGTCGCCGAGGCCATGGGCCGCAAGGCCCAGTTCGTCTGGTTGGCCAAGCCCGCGATCTACCTCGTGCGCGACGGGCTGGAGAAGAAGACCTGCGACGTGGTGGTCGGGCTCGATTCCGACGATCCCCGGGTGCTCACCAGCAAGCCGTACTACCGCTCCGGCTACGTCTTCCTCACCCGCGCCGACAAA…
	4676745	4676933	--	orf04639	ATGGTGCGGGCCCTCACCCGCGACCGGGTCCGCGCCATCCCGCTCCGCTCTCCGCAGGACGTCTCCTCTCGGCGTGCCGATGCCCCGGCACCGGCGGCGATCTGCACGGGAGATGCGTGGTGGGCAGGCCGTCACCGTCCCGACAGGACGCCCGATCCAGAGCCTGAGCCCCGCGCCAAGACTTCATAA
	4676996	4678876	methanol dehydrogenase	orf04640	ATGAGCAGGTTTGTGACATCGGTCTCGGCCCTGGCGATGCTGGCGCTCGCGCCGGCCGCGCTGTCGAGCGCCGCATACGCCAACGACAAGCTGGTCGAGTTGTCGAAGAAAGACGAAAACTGGGTGATGCCCGGTAAGAACTACGACTCGAACAACTTCAGCGAGTTGAAGCAGATCAACAAGAGCAACGTGAAGCAGCTTCGGCCGGCTTGGACGTTCTCGACCGGCCTGCTGAACGGTCACGAGGGCGCGCCGCTCGTCGTCGACGGCAAGATGTACATCCACACCTCGTTCCCGAACAACACCTTCGCGCTGGGCCTCGACGATCCGGGCACGATCCTGTGGCAGGACAAGCCGAAGCAGAACCCGGCCGCCCGCGCGGTCGCCTGCTGCGACCTC…
	4679247	4680152	serine protease	orf04641	ATGGCGCAGGGGCGGCGCGCACGGCGCGTTCTGGCGATCGGTGGCGTGCTCGCGCTGGTCGCACTCGTGGGCCGCGGCACCTCGGCCGGAGACGATCCGACGCACCGAGCCTCGGAGGCCGCCGGGGAGGCGGCTGCGGCGGCCCAAGAGCCCGCCAGGGGTGTCAGCCGCAGCGCCGCACTCTATCCCCATGACGGGCGCCGCGACCTGACGAGCGGCGACCGCGCCCGCTATCCGGGCGCCGGCGTCCTCTGGTGCCGCCGCTCGGACGGGGTGCCGCAGAAGGCCGCAGCCGCATGGCTGATCGGCACGGCCTCGACCGTGATGCTCAATGCCCACAACTTCCGAAACCGGCAGCTCGAGACGACGCGGCCGGTCGGCGACTGCTATTTCCAGATC…
	4680312	4680509	hypothetical protein	orf04642	ATGTCGAAGCATCTGAAGACGGACACGCCGAGCGATGCCGACCTCAAGGGCAATCCGGGCATCGGGCAGTCGAAGGGTATGACCGGGACGGACCCGGAGGCGATCCGGGGCGATTCCACCGTCGAGGGCGATGTCGAGAACGAGACCACACCGGAGGGCGGTGTCGATCCCGATCATCGCGGGCGCTCCAACGCCTGA
	4680545	4680799	hypothetical protein MPPM_4504	orf04643	GTGCTGAACCTGGAACCGGGCAAGCTGCCGCCCCTGATGCGCCCGCTCCTGCGGATCGCCGGGGCGACCGCGCCCGACGGACGGGCGCCGATCTATCTCCGGCTGGTGGTGCGTCTGCGCAAGCCGGACGCGGCCCGCGCCGCGGCGGCCCTCATCGCCTTGTCGCCGGAGCGGGTCGTGTTCAGCCACGGCGCCTGGTTCGATCGGAACGGCACGGACGCACTGCGCCGCTCCCTCCGCTGGCTGCTCGACTGA
	4680939	4682633	recombinase family protein	orf04644	ATGAGTACCGACCAGCAGATCAAGGGCGACAGCCTGCGACGCCAGTTGGATCTCAGCAGGCAGTGGGCCGAGCAGAACGGCTTGGTTCTGGACGAGACGCTGCGCGACATCGGCGTGAGTGCCTACAAGGGCAAAAACCGGCGTGAAGGGGCGCTGGGTAAGTTTCTCGCGATGGTGGAAATGGGCCGGGTCAAGCCCGGCAGTTACCTCCTCGTGGAGAGCCTGGACCGGCTAAGCCGCGATCAGGTGCTTGAGGCACTGAGCCTCTTCCTCGAAATCCTACGCGCCGGCATCGTGATCGTCACCCTGGCTGACGATCAAACCTACAGCCAGGAGACTGTGGGTAACGATTGGAGCAAACTGATCATCTCGCTCACCATCATGGCACGAGCGCATGAG…
	4682656	4683252	hypothetical protein	orf04645	ATGACATATACTATCATCAATCACGGCAATTGGGTGCCGTACACTCGCGATGCTGTGCTGAGCCCGGAGGGTTTTCCTCTGGTGCCAGCCGGCACCATGTTCTGCAAACGCGAGAGCGATGGCGTGGATTGGTACGATTTCTCGCGCGCTGAGGTCTCATTCGCCGAGGGCAGCGTGCTGGTGGCGTGCTTGAAGACCGATCTCGGCTACATCACACAGGGCGTGTTCACCGACCCACAGCGCATGTTTCCGCAAAACCAGATGCTGATTGAGGTGCAGGGGTGGGAGGGTGAGAAGCCTCACAACGAGTTCGGCCTCAAGGTATTCGATCCCAAGGCAGGCACGTTCTCGGAAATCCCTGTGCCCGTGCAGCCGGTGATCACCTACAAAAAGGACATC…
	4683254	4685812	hypothetical protein	orf04646	GTGGTTCGCGCCATGATGGGTGCGATCAAGCGCGCCTTCGACCACGGCAACGTCATGGTTTCCAGCACGGGATCGGCCAACGCTTACGTGCTCACCTATGAGCAGCCCCTACAGAACGGTTATGTGAAGGGTGAGGTATTCCGCTTCTTCGCCCATGCTACGAATACGGGCGCATCCACGCTCAACATCAACGGTGCTGGCGCTCGCTCGCTGCTGCGCGCCGATGGTACCGCTCTCAGCCCCAATGAAATCGTCAGCGGTCAGGTTGTCACCGTCGTGTTCGACGGCGCGAACTTCCTGCATCAGAGCGTGGGTAGCAGGTTCTTCAAAGACAGCGTGAGCATCACCAAGGACAGTGATGCAGTTCTCACGCTAGAGGACACAAGCGCACCGGCAACT…
	4685981	4687150	hypothetical protein	orf04647	GTGGGCAGTGCTCTCAAGCAGGCTGCCGGCGAAGCGCAGGAGCGCTTCTTTGATGCTGCCGATCAGAATTATGGCCGTGTGGGTGCGCTCACCGGCAACACCCCGGTACCGGGCAACAGCATGGCCAACCTCGGCTTCGAACTGGCCAACGAGAGCGCCAACCTCAGCGCGTTCGGCCGTGAGACCTACGGCAGCGAACTCAAAGCGGCCATGCGCCGTGTGAGCGCGATCAACGAGGACATCGGCAACGGCGCCACGTTCGACCGCATCAAGGAAGCCCGCACGCAGGTGGGCAAGATGCAGCGCGCCAGCACCAACGATGCCGAGCAGGGCTATCTTGGCCGCATGTACGACGCGCTCACCGCTGAGATGGGCGCAGCCGCCGATGCATCCGGCAAC…
	4687171	4688316	hypothetical protein	orf04648	GTGGCGCAGTTGGCCACGGCCGACAAGGGACAGGCCGATGCGCTGGCTTTCCGTGCTCTCACAGGTGCCACTCCGGTTGCACCTGCTGCGCCCATCGCTGCCGCATCGGCTCCCGCACAGACCGCTCAGGTGATCGGCAGCACTCCCGGCAGCCAGGGCAATCCCTTTGGCGATCTCGCCACCCCGGTTCAGATGGCTGCACCCGTGGCTCCTGCCGAGGCGAAGCCCGCCACGAATAGTGAAGCGGCAAACCCGTTCGGTGCGCTGGCTACTCCCGTGCAGAACACCTCGCCGCAGGCCGCACCCGCTCCTGTTCCCGAGTTCAAATGGAACGACACCGCTGAGGCACCGGCAAGCGTGCGGTTCGAGGTGGATGCTCTCAGCAAGCCAGAGGATCAG…
	4688934	4690553	hypothetical protein	orf04649	ATGAGTTTTCTCGATCTTCTCGGCATGGGCGGCGGCGATGGTGCTGCCCCCAACGCCAATCCGGTTGGTGGCTTCCTCAGCCGCCTTGGTCTCGATGACCCCGAGAAGCGTTCGCGTCTCGGTCAGGGACTGATCGCGCTCGGCGGTAGCATGATGAAGGCCGGTGGTCCCTCGTACACCCCGCAGAACTTCCTGGGTGCGCTGGGCGACGGCGTGCAGTCGTTTGCCCGCAGTTATCAGGGCTCGCAGGATGACGGTCTCAAGCGCCAGTATCTCAAGGCCCAAATCGGCAACATGGGCGCCAACACCGCGCTGCATCAGATCCAGGCTCAGCAGGCTCAGCAGCAGGCGGCTGCTCGCGCTGCTTACAACGGCACGGTGAACCCCAACGCGGCTGGC…
	4690566	4692758	hypothetical protein	orf04650	GTGATCGATTGGAGCAAGCCCACCCAGGACGCCTACGCCAACATCGAGGCAATCGCGCGTAACGGCTCTGTGCTGAACGGCAACGCTCAGGGCGTGGCCAACGGCGTGATGACCGGCAGTGCCTACGATGGCACGCCCAAGAGCACCTACGAGAGCCTACAGGCTGGTCTCAACCCCACGGCCAACCCGTATTCGGGCATGGTCAACAGCGTAGCCAATGGCGCCCTCGCCAACGGCTTCGGTGGCCAGAACGCGCTTATCGCGGGCTCGCAGTGGAACAACCCCGGCGTGGGCGCCACGGCAGCGGCAGCCGGCACCATCAACAACAGCGCGGGCAATGCGCTGATGAACAACGGCCTCAACGGCACCAACGCCGGTATGGGGCTGGCTCAGCAGGCT…
	4692908	4693210	hypothetical protein A2790_04560	orf04651	GTGAATGAAGCGCTCCTCGTGAGCCAACTCGTACGTGGCAACTATCAACTGTGGCGCACCGAGAACAGTGCCGGTGTCACGCAGATCAACGAGAACCCTTTCAACAAAAGCCTCTTCATCTTTCTTGCTGCGGGCGACCTCAGCGAGATCGAGCACATTGCTGGTCCAGTAGTTGAGCAGTGGGCAGCAGAGCGCGGCTGCACAAGCATCATCCTCAGCGGTCGTCGTGGCTGGGAGCGGGCGTTGCGTCCGCTTGGATACGATTTTCAGTCAACCAATTTGATTAAAAGAATTGCAGGTTAA
	4693617	4695119	hypothetical protein	orf04652	ATGAGCCTCAACGTGCCGTTCGGTGAATGGCTGCCCGACCAGCCCGCGCTCAACAATCCCGGCGTCACCCGCGCCCACAACGTGATCCCCGGCAGCGGCGCATTCTACAAGCCGTTTCCGAGCCCTGAGCAGTACGCGCCCACTTCGCTGCCCAGCCGCCCCTACGCGGCTATCTCCCTGCTGGACAACCTGCGCAACGCGCACGTCTACGCGGCCAGCCAGCGCAAACTGTTCACCCAGGACCCCGGCACGGCCAACTGGGCCGACATCAGCCGCCCGGCCGGCTACAACACGGCCGAGATTGAGGGTTGGCGCTTCACGGAAGCCTATGGGCTCGTCGTGGGCACCAACTACAGCGATCCGCCTCAGTACATCGACGCCACCAAGGGCACCCGCTTC…
	4695116	4695703	hypothetical protein	orf04653	ATGGCGCTGGCAAATATCCTAGAACTCAAGGCCGCAGTTGCCGACTACACCGTCCGCAGTGATCTGCCCATTAACACGCTGATCGCCCTGGCTGAGAGCAAGTTCGCCAGCAGCATCAAGCACCGACTGAGCGAGAAGCACGTCGAGATCGCGGTCGCACGGGATGCGGCTTCGTTCCCGCTGCCTGCGGATTTCCAAGAGGGCCGCTCACTAAAAGTGAACCACCGGCCGCTCACCCTGGCCAGCATCGACGCGCTCAACGCCACCCCTGGCGAAACCGAGCAATATGCGATCGTGGGCAGCACCATCCGGCTGCAGAGCCGCGCAGCCAAGGATTTGGTTGTTGCGCTCACCTACTATGCCCGCGTGCCGGCTCTTACCGAGGCCGCGCCCACCAAC…
	4695706	4696008	hypothetical protein	orf04654	GTGAGCGAGAAGATCCTATGGGAGGACACTCCCGATAAGCGCGTTTGGTTTATTCGTACCGGCGAACACCTCATCATCGAAACCGAGTGGAAGGTCGATGCGGTACTGGACGCCAACAAGAGCGCACAGGCCGATTTCAGCAAGAGCAGTGGCCTCGGCGATCTCGTTAAGGTCGCAACGATCCCAACGGGTATGTATTGGGATTGGCAGAAGCAAGGCATCCTCGATGACGATGCAGCATTCAAGCACCGCCTGAACGACAGCGACTTCCAGCACCTGCGCACCAACACTTTGAAGGTTTAA
	4696080	4697015	hypothetical protein	orf04655	ATGGCCACTCTCGTTACTAAGGATCAGGTCCACATTCGTGAGGACCTCGGAAACGTCATCAACAACATCTCCCCCGAGGAGACCCCGGTTTACAGCCTGCTCGAAAAGAAGAAGGCAACCAACACCCGTCACGAGTTCCTGACCGAGACCCTGAACGCTGCCAACGCTGGCAACGCTGTGGCCGAGGGCGCTGAGTTCGTGGACACCGCGCTGACCACCCCGGTGCGTCTGGGCAACTACACCCAGATCAGCCAGAAGGTGATCAACGTGAGCGGCACCCTCCAGGCCGTGAACACCGTTGGCAGCAACAACGAGTTCGGTCGTCAGGTCGCTAAGGCCGGCGTGGAACTCAAGCGTGACATCGAGGCTGCCATCGTGGGCAACAGCGCCAGCGATCCG…
	4697054	4698046	hypothetical protein	orf04656	ATGTCAGACAGCAACAATCCCGCTGAGGGAACTGCAAGTCTTTCGCTGCCCGAAGCAGCAAGCCAGATCACTGCATTGTTCGGTAACGACGATGCTGCTGATGCTGAAACCACGGCCGTTGAGGCTGAAGTACCGTCCCACGAGGATGCAGACACCACCGAGGTACACCCGGAAACGGATACCGCAGAGGAAGAGCAGCCCACCGAGGACGCAGAGCCCGAAGCAACCGAGGCCCACACGATTAGTGAGGACACCGAGGTTGAGGTGAACGGAGAGCGCATCAAGGTCAAAGACCTCAAGAGCGGCTACCTTCGCCAGTCGGACTACACGCGCAAGACCCAGGAACTGGCACAGCAGCGCCAGCACGCCGAAAGTCAGGTTCGAGCAGAACTAAATGCG…
	4698081	4698362	hypothetical protein	orf04657	ATGGAAGACAACATTCGCAAGGCAGAACTCTACAAGCAGTATTACAACGATCCGGCATTTCGTGAGCCGTGGCTCAAGGTGAGGGAAGCGCTCATGGATGCGTTTCCCAAGACCGCAGCCGGTGACACCGCAACGCGCGAGCGCATCTACTTGATGTTGGGGCTGCTCTCCAAGGTGGACGAGTTTGTGGGCCGCACCATTGCCAGCGGTGAAATCGACAAGCGAGCCCTGGAAACACTCACCGAGGCTCGTAAGCGCGGGCTTTTCGGCCTCACCCACTAA
	4698372	4700474	hypothetical protein	orf04658	ATGGAAGAGGAAGCAACCAAGAAGCCCGATAGCGTCACCGCAAAGCCTCTCAGCGAACAGGACATGCTCAGCCGTGTGGGAACTGCATTCCCGCACACGCAGAATTATACGCTGGGCACGTTGGAGCAGAAGCGCGTCACGGGCTTGGAACTGTACAATCGCGATCAGTTCCCCGGAGACGAGCAGATCGTCGGCCGCAGCCGATACGTCACCAGCGACACCTTCGACAACGTGGAGTGGACGCTGGCCAACCTCATGGCCCTGTTCGACGGCCAGGAGAAGGTTGTTCAGTTCTCTCCCACCGGCCCCGAGGACGAGGCCCTAGCCGAGCAGCAGACCGATGTCGTGAACTTCGTGGTCACGCAGGAAAACAACCACGCCCTGGTGCTGCACGATTGG…
	4700512	4701897	hypothetical protein	orf04659	GTGCTGCTGCTAGAGCAGTTCCGCAATGACATTTCATTCTTTGCACAACAGGCTTTTGGTACGGAACTGAACCCCAAACAGGTGGAGTTCGTCACCAAATACCAACGCAACAGCCAGATCACGTTCCGAGGCGGTATCGGCTTCGGCAAGACGTTCAGCATGGCAGTGCTGATCCATTGGGCGCTGATCACACACAACGACGTGCAGGTGACGATCTTTGGTCCGAGTGAGGATCAGATCAAAGCAGGTATCTGGAAAGAGGTGGGCAACCTCTATGCGAAGTTGCCGCCCTACCTCAAGGAACACCTCGATTACACAGCCACCAAATTGTACCGCCGTGACAACCCAACGGGTGCGTTCGCGGAAACGAGGCTGGCTAACAAGGACAACGTTGAGACT…
	4702299	4703096	hypothetical protein	orf04660	GTGGCCGACGACAACGACAACACCTGCGATGAGATCGAGCAGGCACCCAGCAAGAGCAAGCGCAGCAGCAAGCCCGCGTACCAAGACCCTGGCGCCATCGCCAACGCCTTTGGCAGCATCGTGGGCGTGTTCCAGCGCAGCCCGGTATCCTCACTAATCGTGACCGCGATCCTCGCCCTGGGCGCGCTCGGTTATGCCTCCTACGCCAACGAGGGCTTCCGCACTGCCCTGGTGGGACTGCTGCCCGCCAGCAGCAGCACCGTGCTTGAGGCTCAAGCCAGCAAGGCGCGCAAGGACATTCGCAAGGAGGACGAGGTGTGCAACCTCGTTGAGAACGTGGGCAAGCGCATCAGCGCGCATCGCCTCATCTACTTCCGCTACAGCGGTGAGAGCACGCCC…
	4703203	4703580	hypothetical protein	orf04662	ATGGATCAGTTCCTCGCTTTCGCTGCCCCGGCCCAGCCTGCCATCACGGACCGCGACCCTGTTGCGGTGTTCTTCCGCAAGATCGACCGGCAGATCGCGCTGGCCAAGGAGGCCAAGGAGGGCAAGGACACCAACGCCCGCGTGGCCTGGTTCAAGAAGGACGGTGCGGGCTACCGCCTCAAGATCGGCCGCGAAGGGCTCAAGTTCGGCGAGCACCAGTGGTTCAAGGCCGACAGCCTGGACGAGGTCATCGAGCGGCTGACCATGGCCCGGCAGGTGATCGAGGCCAACGACGCTCTCAAGGCTCAGATCGCCACCAACAGCAAGGCGCGCAGCGAGCGCATGCAGGGCAGCAGGAAGGCCAAAAAGACCGCCTAA
	4703604	4703762	--	orf04661	ATGGTGCTCCTGCTCGTTGGCCTGCTGTCACGTATTTACGCAGAACAAGCAGGAATGAGGATTTCTCCTATTCTGGCGTTTCTTCGGTTGATCCTGTGGCACACGGCTGTAGCCAGAGCATGTGGCGCACACGGCGCGCACAACAAGATCAAGGACTAG
	4703761	4704030	hypothetical protein	orf04663	ATGGCAACAATCATCCGCGTCAAAATCGCGAACGGACATCGCCCTCAGGTGGATGCCATCGTGGACGCCAATCCCGGCATCACCCCGGATCAAGCAGCACAGCAGTGGGTGGCCAAGCGGTACGGCGATTGGATCACCGCCAACATCACGGAAGCGTTCTCATTCCGCAGCGTCAGCATCGCGCAGTTCGACGTGATGTTCTCGGCTGAGGAGCACGCCAGGGAGTTCCAGCGCCAGATCGGCGGGCAGGAGGTGCAGGATGGCGCGTAA
	4704107	4704418	hypothetical protein	orf04664	GTGATCCGTGAGGTTCAGGAACTGGCGAAATCCTACACCGAGGAAGCCGTGATGGCGCTGCTCGACGTGATGACGGACGAGCGGAGCAACGGCAGCGCGCGAGTGCAGGCGGCTGTGGCCATGCTGGATCGCGGCTGGGGCAGGCCCAAGCAGAGCGTGGACGTGAAGGTGGACCACAACGCCAGCGGCCTCGCCAACGCGATTGCGGCGGCTCAGGAGCGCATGCGGGCGCAAGCGGTGGAGCAGCAGCGCGCCAACATCATCGAGGGCGAAATTATCTCCGACAGGGCGCCAGCCCCCGCCGAAAAATGA
	4704605	4704883	hypothetical protein	orf04665	GTGCTGGTGTCGCGCGAAGACAATGAGGAAGACCCCATCTATCAGCAGATTGTAAACTGGATCGTAGAGAACGACATCCGCTGCAAAGCCATGCCCGTGATAGAACGGCAAAAGTTCTACGCTTTGATTTTGCTGTTTGAGGCGTTCGATTTCAACGAGAACAATGTGCGCCGCATCAACGACGACTACATGCGGTTCAAACTAACGTTCTCCGGTCAAGGTATCAGCGCGTGGCATGACAATGATTATCAGAAATGCGCGGTGGGATCTCCCGCCTGA
	4704958	4705317	hypothetical protein	orf04666	ATGACCACCACAATCGAATTACTTGACGAAACCAGCCTCTGGTATCTCAAGAACCAGCAGAACCTACACGGGGATCGTGCCGTGGCTGTGAGCGGCAGCGCCGTGGAGGAAGTTTACGATTGGGTACAGGAGAACCGCATCTGTTGTGGTGTGATCCGTTACAGCGGCATGCGCCGGCCCTGCGAGTTTGCAGTGCTAACGTTCCCGAGAAGCGATATTGACCCCAAGGTGGTGCAAGCGGTGAACGACGGTTTCCTGCTGTTCAAAATGACCTATCAGGGCAGAACAGGGTTTGACGCACAGGGCTTGAATAAGTGGGAGCCATGTGTGCTGGAAGTGTTGCCTGTAGAGGATGAATAA
	4705515	4706123	resolvase [Verrucomicrobium spinosum]	orf04667	GTGCTCGCGCATTGCCAATCTGCCCCGCTGGCGGCGTTCACGGAGGTGGAGAGCGGCAAGCGTGCTGACCGGCCGCAACTGGCTGCGGCGCTGGCTCTCGCGAAGAAGGAGAAGGCCACGTTGGTGATCGCCAAGTTGGATCGCCTCGCACGAGATGTGCACTTCATCAGTGGCCTGCTCAAGAGCAACGTGGAGATCGTCGCATGCGACTTGCCCCACGCCAACCGGTTCACGCTCCACATCATGTCAGCAGTAGCCGAGCAAGAGGCAGAAGCCATCAGCGCTCGCACCAAGGCCGCGCTAGCAGCGGCAAAGGCAAGGGGGGTTAAGTTGGGTACGCATGCATCAGTGATCAACGCAGAAGCCCGTGCAGGGGCAGACGCTTACGCCAGCAGCCTT…
	4707218	4707409	hypothetical protein	orf04669	ATGGGCTCGCTCGGCTTGGGTGCGGTGATGGCCGGCTGCGCGGTGATCGTGGCTTGTTGTCGTGGCCGTACTTCCCACTTCTCTGTGCCTTTGATGGTCATGGGTTGTCGTTCCCTGTAG
	4707618	4707737	--	orf04668	ATGGCTTGGAGCATCATGTGCGACCAGCCTGATTGGTTCCTCGATCATTCGGGTTTCGTGCCCGACATGGATATCCTCATGCCCAACCTCATCATGCAGCGGGAGTTTGGAAGCCGGTTCGTGGGCAACCCTTTCGTGGAGCGCTTCGACAACTATGGTGAGGCCATGGTCGTGATGTCTGCGCGCTTCTGA
	4707877	4708362	hypothetical protein	orf04670	ATGCAGCACACCACGCACAGCCTAAACTCGATGAACGAGGAGGCGCAAAACACCCAATATCAACTCGATGAACTCAACGCGGACATCGGTGCGCTTGATCGCACCATCTTCCTGCTCAAGGACCAGCAGGCTCGTTTGCGAGCAGAGGCGGCCCTTGCCCGGCATGCGCTGGAGCGCAATCGGGAGGAATTCGAGATTGCCGACACCCTACCCGCTCGTGCGGAGCATCCCGCTGCTTTGGCCGCGCTGAGAGCCCTCTTCGGCACCCGCAAGTTCAGGAGTGACGACCGCAAAACGCTGCTCAGCGCAGACATGCTGGCTTGGCTCAAAGACAATGCCGCCAAAGTGGAAGTTAGGCTTTGGCTGCCCGAGGACGTACCCGCAGGGAGCATCAAGCCC…
	4708507	4708833	hypothetical protein	orf04671	ATGGCCAACAGCGTTCACTATTACAGAGAGCACTACGAAGACCCCACCCATCAGCACGGTGGCGCGTGGGCAAATCTGGGCAAGAGCCTCACCGATATGAGGTTTGAGGAAGAACTTGCCCGGCTAGCACCGGACAAGTTTGCCCGCGCGCTCATGCCCGAGGACATGCGGGATTGGCTCAGCGCCAATGTGCTGCCCTCAGACTACGGCCTGCACATGGAGCAGCAGCGACACAACGACTTCTCCTACACCCGCCGTGCCTGGATCGAGTTCCGCAACACCGGGGATGCCGTGCTGTTCAAACTCACCTGGGGCAACCAGCCATGA
	4709075	4709281	hypothetical protein	orf04672	GTGGTGACATCGGCGGATCAGGCCGATCAGGGCTACGACATGGGCACGCTTCGTGTGGCCAACGGCAGCCTGCCCATCTTCATCTCTGTGGGTGTGGAACCGGATGCCAGCGTGCATCCGCGCCGCTTCCTGGCTTCCTGGGACACCTTTGAGGGCATCATCAAGAGCGGGCACCGCGTGGCGATCATGCTGGCGGGCTCCTACTGA
	4710041	4710772	hypothetical protein	orf04673	TTGCAAGGCCCGGCCGGCACCAACGGCACCAACGGCGTGGGTGTGAGCAGTGCGGTGGTGAACGACGCCGGCAGGCTGGTGGTCACGCTCAGCAACGGCACCGTGGTGGATACCGGCTATGTGGTGGGTCCACAGGGTGCACAAGGCCCGCAGGGCATCCAGGGCATTCAAGGCCCCAAGGGTGATCGCGGCGACACTGGCCCGCAGGGTGCGCAGGGATTGCAAGGTATCAAGGGCGATCCTGGCGAGCAGGGTCCGGCCGGCAGCAACGGCGTGGATGGTGCAGTCGGCCCCAAGGGCGATACCGGCGCACAAGGCCCGCAGGGCATTCAGGGCATCAAGGGCGACCGTGGCGATGTGGGTGCCACAGGAGCCAGTTGGCTCAGCGGTTCGGGTGCA…
	4710932	4711159	hypothetical protein	orf04674	GTGGGCACGGTGAGCAATGGCGTGATTACCTTCGCGGGCTTTCCTGCCACCGCGAATGCCTCGGCTACCGGCACGGCCACGTTGGGCCGAGTGAAGAACAGCGCGGGCACAGTCTTGTATGATGGTCTCACCGTGGGCGTGAGCAGCGCAGACATCAACTTCAACACTAACTCGTTCCAGAGCGGCGTTGCCGTAACCATCAACTCGCTCACCCACACCGTTCAGTAA
	4711298	4712773	hypothetical protein	orf04675	GTGCTGATCATCGACTATTCCTCGGCCACGCCGGTTGCACCGGACGGCTGGGATGAGGTCGTCACGTTCAAAGCGTTTCCCTATCACGGCATCTTCACCCGACGCCTTGAGGCAGGCGATACCGCTCCGGTCATCACCTATGCGAACCCGCTGAACTTCGCCTCGCTAGGCGGTGTGCACATGGTGTTCTCTGGTGTGAACGCGGTGAGGCCACCCACGGAAAGCGTGAGCCAGAACACCCGAGGCAGCACCGCCCAGGGCGGCCCCATCACCACCACATACGCGGGCGAGGCTGCCCTAAACATCGCGTTCAGCCTTGCTGCGGGTTGGGGCACCCCGTCGGGCTGGTCGGCACTGGTGGCGTACCGGGACAACGTTTACGCCAACGATAATTACGGC…
	4713233	4713589	--	orf04676	GTGACCAACCGAAACATCATGGGCAACTCGTTCAATCATCATCGCCGTATGGCGACGAAGTGCAACGAGTTTTGGGACATCACGCGCGCTCAGTGGATGGCGGTTTGGGAGCGCAGTCCGGATCACGGCCAGAAAGGTTACATCAACCGCATTGAGCGCGATGGCCCTTGGACAGCCGACAACATCGATTTTTATACTGGTACCTGCCCGCTCAACATCCACGACCGATTGCCCACACCGCCCATCGATCCCAGCACCGGCTATGTGTCAGTGCCGCGAGCCCTCACATGGACCAAGCGCGGCACCCGAACGCTTTCAGTGCGCGAATGGGTACGCGAGTTGAGGGCAGAAAGATAA
	4714096	4714386	endodeoxyribonuclease	orf04677	GTGGGGGCCACGCTGCCGCCCGAGTACGCCTACGAGAGCACCCGGCTGCCCTACACGCTGGCGCACCACTACCTGCCGGATTTCATCGATCCCATCGGCAAGCGCATCGTGGAGGTCAAAGGCCGGTTCCCAGCCAGTGACCGTGCCAAGATGAAAGCCATTCGCAAGCAGTACCCGGATTACGAAATCGAAATCCGCTTTCAGAGCCCGCAAACAAAAATCGCGAAGAACAGCAAGACCACGTACAGTGAATGGTGCCAGAAAAATGGTATCGCATGGAGTAAAGCGTGA
	4714416	4714628	muraminidase	orf04678	GTGACTGCCAATCAGTTCGCCGCGCTGGTGAGCCTCGCCTACAACATCGGTGGCGCGGCCCTGGCCAAGAGCACGCTGATCAAGCGCCTCAACGCGGGCAAGACACAGGAAGCAGCGGATCAGTTCCTCGTTTGGAACAAGGCCGGTGGCAAGGTGCTCAAGGGCCTGTCGAGGCGCAGGGAAGCAGAGCGCGCTCTGTTCCTGCATCCGTGA
	4714975	4715949	hypothetical protein	orf04679	ATGGCACACAGCACTGAATTTGAAGACCGACTACGCGCCGCTGGCTTCGACCCCCTCAAGGTGGCCAACTTCAAGCGCCCTGAGCAACACGAGCAGCAGGTGGCGATTGAGAATGCCCTCAGCGGTCAAGGCGTGTATCCATTAGAGCGGGATACCGAAACCAACCTAGACCGTGTATCTATTAGTAACGACCTTACTAATAAGAATAATGTTAATAATGGATACACGCCTGATGGCTACGCCATCGAGGCTGTACCAGATCAACATCCGGCTATCGCCATCGAGGAACAACCCACAACTAATGGCCTCGCGCCTTCGTTCGCCACTCAGGACGACGAGCCGAGTAATGATGCCCTGCCATCGGCTCTTGAGGAAGATATTGGGGTCGAGGGAAGCGAC…
	4715951	4716190	hypothetical protein	orf04680	ATGCGCGTAGTTCGCGCCTATCAGAGCGATTTGCTCGACGTGGAGGCTGGAGAAATCCAGCCTCTCTACGAAATCGTTTGCGCCACCATGCCGTACGAAACTGGCAAGACCCTGAACATGCTGTTGAGGATCAGGGCGCGCATGGAGAAGAGCCTGCGCTTGGGCAACGGCATGTATCTCAGCGCTTATCAGTTGGAGATCATCGCCAGCATGAAAGAGAAATTGGACGCTCAAAGATAA
	4716467	4716823	hypothetical protein	orf04681	ATGTCTGGTATCAAGATGCACTACGAGGATATTGGCGCAGGAAACCGCGACCACGTGATCTACTTTGAACTGGATCACGAAACTATCTGGGCCAGCGCCCAAACGGTAGCCGATAAGATCCAAGCCTTTGCCGACGAAAATGACATCGAAGTTGGCAGACTGGACATGGCTGAACGCGACTACGCTGCATCCTATGGCCTTATGCAGTACGCGCCCTGGCTGCGTGAAAACGTGGGCCAACGAAATGACGATTGGCTTCTTTATGCCATCGAAAACGAACTCGGCATCTGGATACGCATCCGCTTCGACCGTCGCGAAGATGCCATGCTGTTCAAACTCACATTCGACAATCAATAA
	4716842	4717291	hypothetical protein	orf04682	ATGTCAGACCTGTTTCAATTTCCCCCGCCTGAGCCGGCAGCCGAGAAGCAGCCCCGCACTCGCGCGATGATCGTGGCGCGCATCAGTAGCCACGTGGTTTCCAAGCCCAGCGCCTACGGCAAAGATGTCGAGTACGCCCGCCTCAGTGATGCCGACCACGCCTATGCGCGCTTGATCATCGAGACGCTGCACGACTTCCGCGGATCGCTGAGGGCGGTCATGGACAAGGCCAGCGGGCTGTTCGGCCGCCGCAAACAGAGCCGCCAGACGCAGGGCGAACTCCTCGACGGCCTCCGCGAGAAACTAGCGCAGCCGCACCCGGCGATCCGTGGGCGCAAGGGCGAGGATTTCACCCTCAAGCAACTCAAGGCGCTCAATCGCATCATCGACGATGTGAAC…
	4717359	4718159	hypothetical protein	orf04683	ATGATCAACAACACTGCCGCCAGCAACCAAACCCTCGGGAATGGGAGCGCACTGTACGTAGTTGCCAATGAAGTTGCCAAGATCAATCAGGTCTCGGTTGCCAATTTCAACTACGCACAGAAGGGTCATCAGCAAACTTACGCGCACATTCGCGACATGTATGCGTTGGTGCTTGAGGTTCACAAAAACCCCAATCACGCTGCTGCATGGAGCAACGAACGCATCATTCGTCAGGTTCGCGAGCCGCAGGACGATCAGAACCCGTTCGCCCAATACGTCTACGTGTTGGATGGCGAGTTCGATACGTCCAAGACTGTGGACCTTGGTGGAGGAAAAACGGGCCACAAGTGGATCCGGAGGCGGTCAAGCGAGAAATACGCGAGGCCTCTTCGCTGGCTG…
	4718473	4718607	--	orf04684	GTGAGCATGGCCGAACTGCTGGCGGTCAGCCGCATGCTGCCGATCGGCTTGGAGCGCGATCTGCACTTCCAAGGCACCCGACCGCTCAGCGTGTACGCGGGTGAAGCCAGGGCAGCAGGCCGCATCACAGCGTAA
	4719190	4719408	hypothetical protein	orf04685	ATGCAACAGGTTAGCGCAGTTGAAGTGAAGGCCCGCAGCACCAAGGGCGGCTTTGCCCCGGTGCAGAATACTGCGGTGGACGAGTTCACTGTTTGGGGCACGATCAACGGCGAGGCATTCCGGCGCACGTTCCCCAGCGCCCGTGCGTGGAAGGCGTGGCGCAAGTTGCAGCGCGCTGAGATCGAGGTGCGCGGCATGCAGAGCGGGGAGTGGCTGTAA
	4719556	4720068	hypothetical protein MPPM_4504	orf04686	GTGAGCGATCCGACCTACCCGCCCCTCGACCGGCTCAAGCCCGTGGCCTTCGGCCTGTGGATCGTGGATAGCGGGCCGATCCACGCCGCCGCGATGATGCCGCTGCCGGTGCGCATGACGGTGGTGCGGCTTTCCGACGGCGGCGTCTGGCTGCACTCACCGACCCGCTACGACGCGGGCCTGCACCGCGAGATCGAGGCGCTCGGGCCGATCCGCCACCTCGTCGCGCCCAACGTCGCCCACTGGACCTATCTGAAGGCGTGGCAGCGCCACTGCCCGCAGGCCCTGACCTGGGCCGCCCCGAACCTGCGCCAGCGCCGGCAGGTCCGACGGGCGGGCGTACGGCTCGACCGCGATCTCGGTGACGAAAGCCCGCCCGAATGGGCCGGCGACCTGACG…
	4720424	4721323	MBL fold metallo-hydrolase	orf04687	GTGGCGCAGCAGATCCCGATCAGCCGCCAGGCCCGCGCCGACGATCCGCGGGCCGATGCCGAGCGCGACGACGGCACCCACGAATTCGCGCCCGATCTCGCCTACCGCCGCCTCGTCCTGGCCAATGTCGTGTTCGTCGGCAGTCCTGGTGCCGGCGACCGCAACTGGGTCCTCGTCGATGCCGGCATTCCCGGTTCGAAAGCCGCGATCCGCAGCGCCGCCGCCGCCCGCTTCGGCGAGGGCGCCCGGCCGGCGGCGATCGTGCTGACCCACGGCCATTTTGACCATGTCGGCGTGCTGGAGGATCTGGCGGAGGAATGGGACGTTCCCGTCTACGCCCACGGCCTCGAGCGGCCCTATCTCGACGGCAGCGCCGCCTATCCGACACCGGATCCGAGC…
	4721335	4721868	membrane protein	orf04688	ATGGCGCCCGATGAGCGGGGGCGGCCCGATCCGGCGCGGCCGGATGCCGATTTTCCGGTCGCGGCGGGCGTGCTGTTCGGGCTCGGACTCGGCGGCTTCTTCGACGGCATCGTGCTGCATCAGGTGCTGCAATGGCACCACATGCTCAGTTCCTGGTACCCGATCACCTCGATCGAGAACCTCGAACTCAATACGCTGTGGGACGGCATCTTCCACAGCGCGACCTACGTCTTCGTCGTGATCGGGCTGTTCATCCTGTGGCGCCGGGCGCGGGGGCGGCATCTGCGCTGGTCGAACCGGGCGCTGATCGGTAGCCTGCTCGTCGGCTGGGGGCTGTTCAACCTCGTCGAAGGGCTGATCGACCACCAGTGGCTCGGCGTTCACCACGTCAACGAGCGG…
GI16	4785544	4786977	NAD-dependent succinate-semialdehyde dehydrogenase	orf04755	ATGGATCTCGACGTTTCGCTTCACATCGCCGGCCGGTGGCGCTCCGGCAGCGGCGGCGAGACCCTGTCCATCCTCAACCCGGCCACGGGTGAGCCGATCGGACGGGTCGCCGTCGCCAGCCAAGCCGATCTCGACGAGGCGCTGGAGGCGATCGGGCGCGGCTTCGCCACCTGGCGGCGGGTCTCCGCCTTCGATCGGTCCAAGGTGCTGCGCCGGGCCGCCGCCCTGATGCGCGAGCGCGCGGAGGCGATCGCCCGCACCATGACCCTCGAACAGGGCAAGCCGCTGGCCGAGTCGCGCATCGAGACCGGCGTCGCCGCCGACATCATCGAGTGGTTCGCGGAAGAGGGACGGCGCGCCTACGGCCGGGTCATCCCCGCCCGCGCCGAGGGCGTGCTC…
	4787507	4789162	hypothetical protein	orf04756	ATGGCATCGCCTAAATCTAGCGGATTGCTCGGCCTCGATCCAGCATTAGTAAAAGAAATAGACTGGGACTTAGCTGTCGAAAGGATTCTGTACGACTTAAAGTCTGACTTCATCTATGCTCCCCATCTGCGATTCATCTACGCACGCGCTCGACGAGGCTTAATAGATCATGTTCGGCGAGAACTAACTGCGGGAACATTTTCGATCGGCACGCCCATTACAATTGACGTCCCTAAGTCGAATAGAGTCAGGGTTTCCCGATCGAAACGTCTCGGGCCTAATTTCACCCGGCCTGGTAGCATATTACTCCCTCAAGACAGACTTTTATATCAAGCCATCGGCAACGAGATGGCTGGGCCAATCAACGATAACTATATAAAGGAAAGATCATATAGCCAC…
	4789621	4790082	DNA invertase	orf04757	GTGTCCGGCGCCTCGCGTGCCGGGCGCACGGAGCTGGCCGCGGTCCTCGATTTCATTCGTGAGGGTGACGAGTTGGTCGTGGTCCGCGCTGACAGGCTTGGCCGTGATACGCGTGACGTTCTCAACATCGTCCACGAACTAGATCAGCGCGGCGCCTACCTGACCGTCCTCGACCCTCACGTATCAACCCGTGGCGAAAGCGGGAGGATCGTGCTGACCGTCCTCGGGATGGTGAGTCAGATGGAGCGCCGGTTCATCCTCGAACGTCAGCGAGAAGGCATCCAAGCAGCGAAGGCGAAGGGTGTCTACAAGGGCGGGACACGCCGGCTGGATCGAGAAAAAGTGCTGACGATGAAGGCTGACGGTCACGGGCCGGCTGCCATCGCGAAGGCCCTTGGT…
	4790304	4791599	hypothetical protein [Ruegeria mobilis]	orf04758	ATGACGAATAAGAGCGACCGCATCTCCAACCTTCCGTCGACGCGTGAGATCTCAGACTTGCTGCCTGCCGTACGGGCTGTACGTGGGTTGGCCAACTTAGTCCTCAAGACCGGGCTTGGCGGAGAGAAGACTAAACGGATCGCCGACAGCGCGAATGAGCTTCTCTCTCATGCCGATATTCTTGATCTCCCGGATCGGTTCAATGCGGCGTTCGGTGATCGCGGATGGATTGCGACGTCTTCCCTGTCCGTGGAGGTGATGCGCACGGCCCTGGAAAGCCACGACGCTGGTGATACGGATGCTGCCGAAGGAATTATTTTGAATTGGGTGCTCATGCCGGACACCATCAACCTTTTCGCGATCACGCGGAGTAAATCGTTCAACGCTGCTCAGGACCGC…
	4792991	4795513	hypothetical protein; RMQ09084	orf04759	ATGGAATTTGAAAATATAAAACAAGATTCATTAAATTATGTCGCGGACATGTCAGATTGCGAAGAGCCGCCCATCATGGAGCGGTCCTCTTTGAACACAACGTTCTACTATGACGCTCGCAGAGCCGGCGGGGGTAAGACATATGACATCGTGACAGTAGCTTGCGAGCACGCCGCTAGGGGAAGCAAGTGTCTTATTGTTCAACCGACGACGCGATTAATAGATGAAACCTGCCAACAAGCCCAAGGCAGGTTTCCAAACGTTACCATCAGAAAGTTTCACTCCGAGGACGGTATCGAAGGCAACGTATATACCCGGATTATGGGGTACTTCAACGATGCGGACTTAGAAGGCACGGTCGTATTCATAACGCATAAGTCTTTGCTAGACTTACCTTAC…
	4796996	4797118	--	orf04760	GTGACCGGTTCCTCGATCATCACCGGAGCGTCAGCCGGCGCACTGCCGTCAGATTCGTTCCGCCGAGCCTGCCAGATGAGCTTCAAAGCCCCATCGGCGACCGAATGCCAGATGCGCGCTTGA
	4797390	4797474	--	trna51
	4797601	4797906	hypothetical protein	orf04761	GTGGCGGTCCTGGACGAATTGCAGGTCGATCTCAAGGTCGTGCTGGGGCGCAGCCACATGCCGCTGCACATGCTGCTGCGCATGGGCCGCGGCGCGGTGATCGAGCTGGAAGCCACCGAGACCGACATGGTCGAAATCCTCGCCAACGACCACCCGATCGCCCGCGGGCAGATCGTGGTGACCGGCAACCGCATCTCCGTGGAGGTGACCGAGCTGATCCGCAAGGCCGAGGTGGTGCGCACCCCCGGCGTGACGATCGGCGAGGGCGCCGTGCCGATCCTCGACGACACGGATGCGGGGCTCTGA
	4797913	4798707	lipoate-protein ligase B	orf04762	ATGCTCCCTGTCTCAACGCTCGGAAAACCTTCCGCATGCAAGGGTGAAGTCTTGGTAAACAATTCCTTCACGACGCCCGCTTCCCGGCTTTCGATCGCACCCGCGACATTCCTGCCGCGCCAAGGTATGCCGCCGGTGGCCTGGCGCGTGAGCGACGCCCCCGTCGGCTACGAGGCGGCGGAGGCCGAGATGGAGACCCGCGCGGCCGCCATCGCCCGGGGCGAAGCCGACGAACTGGTCTGGCTCCTGGAGCATCCGCCGCTCTACACGGCGGGCACCTCGGCCAAGAGCGCCGACCTCGTCGAGCCCGAGCGCTTCCCCGTCCACCGCACGGGGCGGGGTGGGCAGTACACCTATCACGGGCCGGGCCAGCGCATCGCCTACGTGATGCTCGACCTC…
	4798826	4799986	glycosyl transferase	orf04763	GTGCCGCCCGTTTCCGCGACCCAGCCTGTTCTTGACACCGTCATCGCCATCCCCGTGCGCAACGAGGCCGAGCGGATCGCCCGCTGCCTGAAGGCGATCGATGGACAGGCCGGCCTCCCGCCGGGCCGCCTCGGGCTCGTGCTGTTCCTCAACAACTGCACCGATGGCACCGAGCGGATCGTGGCCGATCTGGCGCCGCGGATGTCGGTCCCGGTCCGGGTGATCGAGCGTGTCCATGCCGGAGCCCATGCGGGCTGGGCCCGCCGCGCGGCGATGGACGCGGCGGTCGCGTGGCTCGAGGAGGAGGGAACGGCCGAGGCGGCGACCCTCCTGACGACGGATGCCGACAGCATCGTGCCGCCGGACTGGGTCGCGGCCAACCTCGCCGCGCTGGGGGCG…
GI17	5059743	5060564	class II glutamine amidotransferase	orf05012	ATGTGCGAACTGCTCGGAATGAGCGCGAATGTGCCGACCGACATCCGGTTCTCCTTCGCGGCGCTGGCCCGGCGCGGCGGCGAGACCGGTCCGCATGCCGACGGCTGGGGCATCACCTTCTACGAGGGACGCGGCTGCCGCTCCTTCCATGATCCGGAGCCGAGCGCCCGCTCCGAACTCGCCAAGCTGCTGCGCCGCTATCCCATCAAGAGCCGCATCGTCGTCGCCCATGTCCGCAAGGCCAATCGCGGTCGCGTCAGCCTCGAGAACACCCATCCCTTCTCCCGCGAGCTGTGGGGCCGGCGCTGGACCTTCGCCCATAACGGCCAGCTCAAGGGGGTGAAGCGGCTGCCGCTCGGCCGGTTCGAGCCCATCGGCACCACCGACAGCGAGCACGCC…
	5060903	5061652	DNA-directed RNA polymerase sigma-70 factor	orf05013	ATGGCGAAGTACCCGATGCGCAACGATACCGAAGCGACCCTGGATCGTCCCGCGATGACAGACGGCCGTCCGAAACTTTCCGACTCGATCCGGAGCCATCTGGGTGACCACCTGCGCAGCGTCTACGACACGCTGGGCGCGGGCGAGGACACGCCGGTCCGCTTCTCCGAATTGATCGGCAAGCTCGAGGCGGCCCTCAAGGCACAGGGCGAGCGGGTCGACCCCGACTTCCGCAACGGCCTGCTCGCCGCGGTCCCGTCCCTGCGGGCCTTCGCCCTGTCGCTGACCTCCAACCCGGCCCGCTCCGACGATCTCGTTCAGGACACCTTGCTGAAGGGGTGGCAGCACCGCGCCCGCTTCCAGCCGGGCACCAATCTCAACGCCTGGCTCTTCACGATC…
	5061907	5062443	MucR family transcriptional regulator	orf05014	ATGTCTGAAACAAGTCAGGTCTCGCAAAACGATCGTATCGAACTCGCTGCCGATCTCGTCTCGGCCTATGTCTCGAACAATTCCCTGCCGTCGCCCGAACTCCCGGCCCTGATTGTTCAGGTTCACGCCGCGCTCCTCGCTCTGTCGGCGCCGCAGGCTCCGAAGGAGGAAGAAGTCGAGCGGGCCACGCCGGCTCAGATCAAGAAGTCGATTACGCCGGACGCCCTGATCTCCTTCATCGACGGCAAGCCCTACAAGACGCTCAAGCGCCACCTGACGACGCATGGCCTCGACATCGAGGGCTATCGCCGCCGCTACGGGCTGCCGGCCGACTATCCGACCGTCTCGTCCAACTATTCGGCCGCGCGGTCGGCGCTCGCGAAGGATCTCGGCCTCGGC…
	5062431	5062601	--	orf05015	TTGTTTCAGACATTGTACGTGATCCTGTTTGCCCCTCGTTCTTGGGAGCTAAAAGAATCTAGAAAAGTTTCAAGACCGGTTCTACCGGTTTTCCCGGAAAACGACTGCAAAATCGAGAAAAAGCTCCGATTTGGCCGATATTGCCATCGATCAGACCCGATGAGACGGTAG
	5062816	5063232	hypothetical protein	orf05016	ATGGACGTGATGGCCGTGGTCTTGCGATCTCTGAGCGATTTCAAGAAATTTCTCCGCAAGCCCGGGGCGACCGTTCAGATCGTCCAGAACACCTTCGTCGATCGCCAGGACGAGGCCACCCGCGCCGCCTACCGCCAGAAGGGGCTCTACGAGCCGCGAACGCTCCGGGCGATGTCGAAGAAGGCCGCCGTCTTCGACGTGAAGGGCCACGACACCATCGTGTGGCTCTACTGGGACCGCGGCACCCGCAACTGGCGCTTCTCCGACGATACCGTCACAATGCCGCTCAATGCCACCCTCGGCCCACCCGACGCGGTGGTCTACCGCTGCAGCCTGCCGTCGAGTCCGGGGCGCGGCAGGCAACGCCGGCCCGCTCGCCGGCGCGAAGACGATGAGATG…
	5063457	5064632	VWA domain-containing protein	orf05017	ATGCTGCTGCAATTCTTCACCGGACTGCGCGAGGCCCGCGTGCCGGTCTCCCTCCGCGAATATCTGACCCTGCTCCGGGCGATGGAGAGCGACCTCGCGGACAAGCGCGTCGAGGAGTTCTACTTCCTCGCCCGCACCGTCCTGGTGAAGGACGAATCCAACCTCGACCGGTTCGACCGGGTCTTCGCCTCGGTCTTCAAGGGTCTGGAGACGCTGGGCGAGGCGGTCGCGCCCGCCGCCATCCCGGAGGAATGGCTGCGCAAGCTCGCCGAGAAGTACCTGACCGAGGCGGAGAAGGCCGAGCTGAAGGCGCTCGGCTGGGACAAGCTGTTCGAGACCCTGAAGCAGCGCCTCGCCGAGCAGAAGGAGCGGCACCAGGGCGGCTCGAAATGGATCGGC…
	5064644	5064964	(2Fe-2S) ferredoxin	orf05018	ATGCCCAAGATCACCTTCGTCGATCACGCCGGCACGGCCCGCACGATCGATGGTGAGGTCGGTTCGACCGTCATGGAGACGGCGATCCGCAACAACGTTCCGGGGATCGATGCCGAGTGCGGCGGCGCCTGCGCCTGCGCCACCTGCCACGTCTACGTCGACGAGGCCTGGGCCGAGAAGGTCGGGCCGGCCGAGCCGATGGAGCAGGACATGCTCGATTTCGCCTCGGACGTGCGCGCCACCTCGCGCCTGTGCTGCCAGATCCGCGTGACGCCCGAACTCGACGGCCTCGTCGTGACGACCCCGGCCCGCCAGGGCTGA
	5065175	5065519	histidine kinase	orf05020	GTGGACATCGAGAAAAAGCCTGCCCCTCTGCTCGACCGCGCCCATCTCGATGCGCAGACGTTCGGCGATGCGGATCTCGCCCGGGAGGTGCTGAGCCTGTTCGAGGACCAGTGCCGGCGGTTGCTGCCGGCGCTGGCGGAGGAGGACCGCCCGGCCGGCGCGCGGGCCGACCTCGCCCACACCCTCAAGGGCGCGGCCCTCGGCGTCGGGGCGATGCGGATGGCGGAGGCGAGCGCCGCCGCCGAGGCCGGCTTCCGCTCCGGCGCGGGGGCGGATCTCTCGACCCTGCAGGTCGCCACCGCCGAGACGCTGACCGTGCTCGCGACCTTCGGCCTGGAAGCGTAG
	5065475	5065597	--	orf05019	ATGGGCGCGGTCGAGCAGAGGGGCAGGCTTTTTCTCGATGTCCACGTCCGGTCTCATCGTCTGGTTTGCAATCTGCGTTGGGGATTGAAACGGTCGCTCGATCCGCCCGGCCGCAGGGAATAG
	5065881	5073686	Apolipoprotein A1/A4/E	orf05021	ATGGCCACCGAGAAGAAGCTGAAGGATCCGGCGGAGGCGGCACTCTCCGCGATCGAGCAGGCTTTGAATCTGGACATTCCGGCGCCGGGCGAGGCCGCCCGCGTCGAGCCCCGCCTGCCCGATGTCGGCGACGGCGATCCGCTCGCCGATCCCTTCTCCGAGGCCGGGGGACGCCGCACCCCGAACCTCGACATCGACCCCGCCGCCCCGGAGATTCCCCTGCCGGAGCGCGGCCGCTCGCGCCGCGAGGGCGGCCTGCTTCCGCCCGACCGCTCGCTGGTTGCCAACGACGACCGCCAGAACATCGGCATCCTGCAGCAGACGCTGCGGGTGCGGCCCTCGCGCAGGCCGTACCTCATCGCGGCAATTGCCTCCTTCCTCTGGCTCAACGGCCTCGTG…
	5073838	5074467	XRE family transcriptional regulator	orf05022	ATGCAGGACATAGCGGCAAGCCTCGAGCGCGGACGGCCGAAGGATCTCGCCAGCGGTGCGCAGGTGCTCTCGGGCCAACTCGGTAAGACGATCCAGCGCCTGCGCAAGGCCTACAACCTCTCCCTCTCGGAACTCGCCGAGCAGTCGGGCGTCGCGAAGTCGATCATCAGCCAGATCGAGCGCAACGAGACCAACCCGACGCTCGCCACGATCTGGCGCCTCAGCCAGGCGCTCGACGTCTCGATCGAGCGGGTGCTGGCCACCTCCGACGAGGAGCCCTTCATCGAGCGATTCTCCCGCGCCGACACCCCGCGGCTCGTCTCCGACGACGGCAAGGTGCGGCTCGCCATCATCGGTTGGATCAAGACCGTCGAGTGGCTACAATGGTACGACGTCAGC…
	5074642	5075448	bifunctional hydroxymethylpyrimidine kinase/phosphomethylpyrimidine kinase	orf05023	ATGACCGCCATCGCCCTGACCATCGCCGGCTCGGATTCGAGCGGGGGCGCCGGCATCCAGGCCGATCTCAAGACCTTCGCAGCCCTGCGCGTCTACGGCGCCAGCGTCGTCACCGCCCTCACCGCGCAGAACACCCGCGGGGTGCAGGCGATCCACGATGTGCCGGCCGACTTCGTCGCCGCGCAGATCGACTCCGTGTTCGCCGACCTCGCGGTGGGTGCGGTGAAGATCGGTATGCTCTCGCGGCCCGAGACCATCCGGGCGGTGGCCGAAAGCCTGAGGCGGCACGCCACCGGCATCCCGGTGGTGCTCGATCCCGTGATGGTGGCCACCAGCGGCGACCGGCTGATCTCGCAAGAAGCGGTCGAGACCCTGCGCGGCGAGCTGATGCCGCTGGCG…
	5075486	5076160	thiamine phosphate synthase	orf05024	GTGGATCTTCGCCTCTACGGCATTCTCGATGTCGGCGTGCTGGGCGGTGATGCAGCGGCGCTCGCCACCCTGGCCGCGGAAGCCGTGGCCGGCGGCGCCACCCTGCTTCAGTACCGCGACAAGGATCTGACCGATGCCCGCGCGGCCCTCGCGCGGATCCGGGCGATCCATGCGGCGGTCGCTGGCCGCGCGCCGCTTCTCGTCAACGATCGGGTCGATCTCGCCCTCGCCGCCGGCGTCGAGGGCGTGCATCTCGGGCAGTCGGATCTCCACCCGGAGGAGGCGCGCCGGCTGCTCGGCCCGCGCGCCATCATCGGCCTGACCGTGAAGACCGGTGCCCAGGCCGACGAACTCTACCGGCTTCCCATCGACTACGCCTGCATCGGCGGCGTCTTCGCC…
	5076420	5077484	membrane protein	orf05025	TTGGAACCGCTTCCGCCGACGAGGAAGGCCCGAGGAGAGGGGCTCAAGGCCGACGAACGCATGAGCACGGCCGAACCGGGTGTGACCGCCGCCGTGGCGGACAAGGGGACGCGCAATGCCAGCGCCTCCTCGGTGGGGCTCGTCGCCGTGATCGTGGCGGCGACGGACGGGGAACCGCGCGCGCTCACGGTGCAGGTTGCCGGGCAGGCTCCGGGGCGTGGGACCGCCCTGCCCTCCGGCCCGCTGGTGCCCGAGCACGCCACGCTGGAGCGGGGCCTTCGCGCCTGGGTCGAGCAGCAGACCCATCAGCGCCTCGGTTATGTCGAGCAGCTCTACACCTTCGGCGATCGCGACCGCGAGGGCGGCCAGCACGGCGTGCATCTGCTCTCGGTGGCCTAT…
	5077545	5077820	hypothetical protein	orf05026	ATGATCTGGGCACAAAGGCGAATCGCGACCGAGAAGATCCGGTCGGTCGAGATCCTGTTTCGCGAGCAGGCGGCCGCGCTCGATCCGTCCCGCCAGATGCTCCTCGTCAGCGTGGATGAGGATTGGCCGATGGTCCGTCTCTGGGTCGGCGTTCCCGAACCGGATCTGCTGACGCCCTATTACGGCTTCAGTCTCTGCACCCGCGCCGACCTGCCGCTGGCGCCTACCCTCGTCGCAGGCTGCCCGGAGCAGTTCGGACGCGTCCTTCAGGGCTGA
	5078073	5078597	MucR family transcriptional regulator	orf05027	ATGGAAACCAGTGAACAGGATGCGGAAACAGCCCGCCTCGTTACCCTTACGGCGGATGTCGTTTCTGCTTATGTCAGCAACAATCATGTCCAGAGCGCCGAGCTTCCGAAACTGCTCGGAGAAGTGCATGAGGCGATCCGCTCGGTCAGCTTGAGCGGACGTCCGTCCCTCGAGACCGGCCCGCCGAAGGCGACGCCGCAGGAGATCCGCAAGTCGATCAGCCACGATTTCCTGGTCAGCTTCGAGGACGGCAAGCCCTACAAGACGCTGCGCCGCCATCTCACCCTGCGCGGTCTCTCGCCGGAACAGTATCGGGCGAAGTGGGGCCTGCCCAACGACTACCCGATGACGTCGGCGAGCTATTCGGAGCAGCGCTCGGAACTGGCACGCGCCCTCGGT…
	5078611	5078802	hypothetical protein	orf05028	ATGAGGGAGGATTACCAGCAAGACGGTAAGCTCAGAGCCGCTGACGAGCAAGACATCATCTTTGAAATCGCGCTCAATCAGGTCGAAGAGAATGGAGCGCCGCGCCTGTTTCTATGCTTCCCGAATGGAAAAATAGCCGTTGCGAAGCTGCTGGAAAAAACGATTGCGCGCGACTTGCGGCTCAGCCTTTAG
	5078995	5079147	--	orf05029	GTGTTCCGCTCCACCTCGATCGAGTTGGCGCAACCTTGTATTGCGGACATAGACTTGGGGCTGAACCGGGACGACGGTGAGACCGGACGCCCCTGTCTCTTCGATGCGCTCAATTCGCTTCGGGCGGCCAAGGAAATCCACAGAAAATACTGA
	5079335	5080279	N-acetyl-gamma-glutamyl-phosphate reductase	orf05030	ATGTCCGACGGCGTCAGCGCTCCGAAGGTGTTCATCGACGGCGAGGCCGGCACCACCGGCCTCGGCATCCGCGAGCGTCTGGAGCGCGAGGGCAGGGTGCGCCTCGTCAGCATCCCCCACGAGAGCCGGAAGGATGCGGGCGCGAAGCGGACGATCCTCGAGGAGGTCGATCTCGTCGTGCTCTGCCTTCCCGACGACGCCTCCCGCGAGACGGCGGCCCTGGCCGACAGCCTGCCCGAGGGCGGCCCGAAGCTCCTCGACGCCAGCACGGCCCACCGCATCGCGCCGGGCTGGGCCTACGGCTTCGCCGAGATGGCGCCGGATCAGGCCGAGGCCATCCGCAACGCGCGCCGGGTCGCCAATCCCGGCTGCTATCCGACCGGAGCGATCGCGCTGCTG…
	5080533	5081063	hypothetical protein	orf05031	ATGTCAGGCACAGCGAAGAAGACTGATCCGAAGCTCTGGGACAAGGTCAAGAAAGAGGTGACGCAATCGTCCAAGGGCGGCAAGCCCGGACAATGGTCGGCCCGCAAGGCCCAGATGGCCACCAGCGAATACAAGAAGGAAGGCGGCGGCTACGCCGGCAAGAAGTCCGACGACAACGATCTCAAGCAGTGGACCGATGAGGAGTGGGACACCAAGTCGGGCAAGGCGAGCGGCAAGACCGGCGAGCGCTACCTGCCCAAGAAGGCGCGCGAGAAACTGTCCGATTCGGAGTACAAGCGCTCGACCGCAAAGAAGCGGGCCGATTCCGCGCAAGGCAAGCAGCACTCGAAGCAGCCCGCCGACGTGGCCAAGAAGGCGGCTTCCGCCCGCAAGACCGGC…
	5081118	5082146	MULTISPECIES: IS110 family transposase	orf05032	ATGGAGATCATCACCGTCGGCATCGATCTAGCCAAGAGCATCTTCCAGGTTCACGCCGTCGACGCAGCTGGGCACGTCGTCGTTCGCAAGGCTCTGAGGCGGGCGCAGGTCGTGCCGTTCTTCGCCAAGCTGCCGCGCTGCCTGGTCGGCATGGAGGCGTGCGGCACAGCGCACCATTGGGCCCGGGAACTCATGAGGCTCGGCCATGACGTGCGGCTGATGCCGCCAGCTTACGTGAAGCCGTACGTCAAGCGCGGCAAAACCGATGCGAATGATGCCGCTGCCATCTGCGAGGCGGTGACACGCCCGAGCATGCGCTTCGTGCCGGTGAAGTCGACCGAGCAGCAGGCGGCGCTGGCCCTGCACCGGACGCGCGACCTGCTGGTCAAGCAACGCACG…
	5082744	5082914	hypothetical protein MPPM_4960	orf05033	ATGGCCGTGGTATCGAGCAAGATCTTCGAAGAGGGCAAAGCCGCCAAGGCGATGGGCCAGCCCGACTCCGCGAACCCCTACGAGGCGGGTTCGCAAGAGAGCCTCGACTGGCTCGAGGGCTACACAGACGGCGATCCCGAGCCTTCCGCGGCCGGCCCCGACGAGAACTGA
GI8	5372611	5372877	hypothetical protein	orf05316	ATGGCATGCCGTCCCCTCCTCGCGCGGGCCCGCCTCGGCCTGCGCCGCTGCTGGCGTGTCGCCGCCGGCAAGCGGGTGTACCTGCTGGCCGGCATCATGGCGCTGCCGGACGTCCTCGACGCGCTTCCCGGCGTCGATCTCGCGCCGCTGCTGCCGGAGTGGCTGCCGGGCGCGAAGGTGGCGACCTTCCTCGCTGTCGCCCGGCTCGCCGCCCGCGCCTACGCGACGAAGCTCGCGACGTTTCCGGCACGGGAGCCGCCCCGATGA
	5372874	5373290	hypothetical protein	orf05317	ATGAGCCTCCTCGGCTGGCTCTCCAACCCTATCGGAAGCCTCCTCGGCACCGTCGGCTCGGGCCTGATCAAGGTGTTCGGCAACTCGGTGTTCCAGCCGATCCTTAAGGGGCTGGAGAACGGCCAGAACACGCAGCGCGACGTCGCGCTGCAGTCCGTGCAGGCCGAGATCGCGGCCAATCAAGCGAAGGCGGCGATTGCGCCCGCCTTCAAGGGCCTGATCTACGGCATCGGCATCCCGCCCGCGATCCACTTCGGGGCGATCTGTCTCTCGAAGACCTTCGCGCTGGGCTGGCCCATCGAGCCGCTGCCGGGCGAGTACGTGGCGATCGAGGCCACGATCCTGACGGCCTTCTTCGTCTCCTCGCCGCTCACGACGCTGGCCCGCGCCGGCGCTGCC…
	5373295	5373633	hypothetical protein	orf05318	ATGTTCGACACGCTCCAGGCTTCTGGCGAGTCGCCCGATGGCGTCGTGACCCTGCCGCGGCGCGCACCCTTCTGGGCCGTGTGCGGTCTCGCGCTGGCCTTCGGCGGGCAAGTCTTCTGGGCCGGCACCTATACGGCAGGGCTCGATAGCAAAATCGCCGGTCTCACGGAGAATGACCTCCGTCTCGCCGAGCGCCTCGCGAGCCTCGAGCGCGACCGGGACCGGCTACCAAAGCTCGAGGAGCGGTTCGGACGGATCGAGGAGAAGATGTCGATGATGATCGAGTTGCTGCGCGAAACGCGACAGGAGCGTCAAGGACCGCCGAAACGTGGCGGCTGA
	5374385	5374630	hypothetical protein	orf05319	ATGAAAATATCGTTCCTTCACGTTGACTGTGATCTATATTCTTCAACCCAGACCATTTTTGCGCACCTGAATGATATGATAGTTCCTGGAACGATCATCCTTTTCGACGAGTACTTTAATTATCCAAATTGGCAAAAGCATGAGGCCCGCGCTTTCGCGGAATTTTGCAGGGCACGCGACAAGAGATACGAGTACATCGCCCTCGTGCCCCATCATCAGCAGGTAGCTGTAAGAATTTTGAAGTAA
	5374781	5376664	hypothetical protein	orf05320	ATGAGCCAAAATCCAACGCGCCGACAGGTGCCCGCCTTAATCGCTGGCAGCGCTGCTGGCTTCGCCAGTGGCGGCTTCGCCGAAAGGCAAGCGCAATCTGCGCCTGATCTGCCGACGCTGACGAATTTGCTCGTCACCGGCTCGGCTCGAACCACTACCAACAACGCGTTCGCGCCGGATACCGCGGCCCGCGCAGATGCATTCCCGTATGCCCCACCGGGTGGCCATGTGCCTGGAGATCACCTACGAGCCGGCTCGCTATTCAATTTTAAATCGGTTCGCGGCGATGATTGCCAAGAGGTCGGCCTCGCCGTCATGTTGCAGGCAGACACCGGTAAAACAAACAGTACGTCAATCAACAACGGGAAGACCTGCTTCAGCTATGGCACACATGTGACC…
	5376661	5376873	hypothetical protein	orf05321	ATGTTTGTTGGCAAGAAATCTGTCGTTGATGAATATGCTGACTGGCTGTTTCCAATCCTTTTCACTCTAGAGGAAACCATTCCCTACCAATTTTACGAGACATATCAGAAGCGTGTTTTCGGATTTATCGCAGAAAGACTCTTCACAGTTTGGATAAACAAAAATCGCGGTCGCCATAAGATCGTGACACGAGAGGCGCTCTTCCTGCCCTAA
	5377416	5378510	UDP-galactopyranose mutase	orf05322	ATGTATGATTGGTTGATTGTCGGTGCCGGTTTTGCCGGTGCTGTGCTTTCTGAGCGCTTGGCTAACGAGCGCGGTGAGCGCGTTCTAGTCATCGACCGCCGGGGCCATATCGGCGGGAACGCTTACGATGAATTGGACGACGCCGGCATACTTTATCACAAGTATGGGCCTCATCTGTTCCACACAAATTCTCAGCAGATCGTAGATTACCTATCGAAATTTACAGATTGGCACCCCTACGAGCACCGGGTTCTTGCCGAAGTCGATGGCAAGCTCGTGCCGATCCCGATCAATCTCGATACGGTCAATTCCCTTTACGGGCTAAGCCTTACGTCGGAGGAACTTCCAGCTTGGTTTGCCGAACGAGCGGAAAACGTTCCCGAAATTCGAACGTCAGAG…
	5378615	5378791	hypothetical protein	orf05323	TTGCAGCTTGGCACCGATTGGCTGCCCCACAAGATCGACTTCATGCAGAAATTCTCCCCCATGACGCTGATCGTGAGGGAGGGCAGAGTTGTTGCGCCGCCGATGCTGCTCGACATACCTCACTGGCGCGAGTTCCAGCCTTCAGCCTTTGAACGGCTACAAGGATACGCACTTTGA
	5379451	5380278	ABC transporter	orf05324	ATGGGTGCGCTTTTCTCCGCGATGGACGCCATGGCCGCCAACCCCTCATTGCCTTCTCATCGACAGCCGAGCCATCTCGACGTTTATGTGCGTGTCCTCAGCGCCCTGATGCTGCGCGACATGCGTAGTCGCTTCGGCGGAAACTACTGGGGCTACTTGGTGCAGGTGCTATGGCCCTGTGGGCACCTGGGCATCCTCGTCGGCGCCATGACCTTCCGCGGCCTCAAAGCGCCGATGGGCGACGACGCGATGGTCTTCATCGCCACCGGCGCACTTCCCGCCCTCGCATTTCAGTACATCTCCCGTGAGGTGATGAAGGGCTACATGGTCCACAAGGCGCTGACCTATTTCCCGCAGGTGAAGCGCTTCGACACCGTTGTTGCTCGAATCCTAGTCGAA…
	5380499	5381527	MULTISPECIES: IS110 family transposase	orf05325	ATGGAGATCATCACCGTCGGCATCGATCTAGCCAAGAGCATCTTCCAGGTTCACGCCGTCGACGCAGCTGGGCACGTCGTCGTTCGCAAGGCTCTGAGGCGGGCGCAGGTCGTGCCGTTCTTCGCCAAGCTGCCGCGCTGCCTGGTCGGCATGGAGGCGTGCGGCACAGCGCACCATTGGGCCCGGGAACTCATGAGGCTCGGCCATGACGTGCGGCTGATGCCGCCAGCTTACGTGAAGCCGTACGTCAAGCGCGGCAAAACCGATGCGAATGATGCCGCTGCCATCTGCGAGGCGGTGACACGCCCGAGCATGCGCTTCGTGCCGGTGAAGTCGACCGAGCAGCAGGCGGCGCTGGCCCTGCACCGGACGCGCGACCTGCTGGTCAAGCAACGCACG…
	5382242	5383120	hypothetical protein ASF59_05980	orf05326	ATGTCGCAGCATGCGCAGGAAGGGCACGATTTCCGAGCGACACATCCGTTCTATGGATGGGCAGACGTGCGCGTCGACGATCTGTCGCTTACGATGTACTCGAATTCGGACGATGGCGTGGCGATGGTCTACCACGCCTTCGGCCCTGACAGCTATGAAGCGGCGAGCGTCGCGATCTGGCTCGAGATCGCACGTGTCTCCACCAAGGTTGCGGACGTGGGCGCTTTCACAGGCCTTTACGGCATGCTCGCTCAAATCGCGGTGCCGAGCGCGAAAGTCATCCAGGTCGAGCCCAACTCCGCGGTTCGTGCACGGCTTTCTATGAACCTGGTCGCCAACGATCTGTTCGGAAAGATCTCCGTGGTGCCCTATGCGGTGGCGAAAGAGATCGGGACGCTC…
	5383217	5383363	--	orf05327	TTGGACAGCGCCTATATCCAAAAATTTATCGATGAAATTCGCCAGCGCTGCATGGGCCATTACGCCCCTCATATATTATTAGCTGGGTTGGCAGATTATCCTTCTGCCGGCTCAATAAATCAATTTTGTATGCAAGTCGCTGCTTGA
	5383504	5384145	capsular polysaccharide biosynthesis protein	orf05328	ATGTCGGTTGAGCAGATTTTTTCCACTCCATACGTTAATACTATTTTCTCGATGCTGGGATTGGCGCCGAGAGATTTCGTAAGATTTGCAAGCCCAACAAAAATTAGACACGTCGTTGTTCCAAAAACCAGCTTCGAAGAGCAGCGCGCGGGGTTTGCCAAATATAAAGCCCTCTGTTACGACATCGGTCGCCGAATATCGCACAATAAGGGCTTATCGGAAAACATAGAAACTTTGTATTTTTCTAAAACTCGACTCAAATCAGCTGTTGGTATTATTACAAACGAGATTGAAGTTGAAGAATACATGCGCGAAAAGGGCGCGCGAATCGTCTATCCAGAGCTATTGAGCTTTGAAGAACAATTGCAATTGATGTCGGCAGCTGACAATATAATTGCG…
	5384537	5384863	hypothetical protein	orf05330	ATGCAGCATGTGACGGAAAGCTTCCAGTTTCTCTACGACCGGATAGCTTCTAACGGCGTGTACATGATTGAGGACATGCATACCGCATACTGGCCGGAGTACGGCGGCGGACGCGGCGATCCGAGGTCGATTATCGAGCGATTCAAGGGACTTATCGATGACCTGAACGCGGACCATGTTCGTGACGGCACGGTCACGCCCAGCAAGTTCACTCGTCAGACTGTCGCAATGACCGCATACGACAGCATTCTTGTTTTCGAGAAATCACCGCTCATCAACAAGCATATGAGAATGATCGGAAATGAAGACTTACGGGTCAACTACTAA
	5384942	5385058	--	orf05329	TTGATCGCCGATCCGAACCGCTACCTGCTCGTCCTCGTACTGACGGCAAACCTCGTTGATATCGATTGTTACAATGCGAGCCAGTGGCCCCAACCACCGCTTCCACATCTGCGATGA
	5385612	5385845	glucose-1-phosphate thymidylyltransferase	orf05331	GTGTGCCTACGCCTGGCTCGGCAGTGGCACGCACGACAACCTGCTGGAGGCGGACGAGTTCGTGCGAGTGCCGCAGCACCGGCATGGACTTCAGTCGCTTGCCTGGAGGCGATCGCCTATCTGCAGGGCTTCATCGGCCGCGATCAGCTGCGGGCGCTGGGCGAGCTGTTCACCAAGACCAATTACGGCCGGAACCTGCTGCGCCTCGGCCACGAGGGCCGCCAGCCGAGCTGA
	5386902	5387276	hypothetical protein	orf05332	GTGGACGATGATCGTGTCTGGTCGTTCGAAAAAAGCCTCTGGACCGGAGGGTCGGACCATTACCGTGAATTGGTCGATGACGAGTGCCTGATGGCGCTGCCGCATCCGCCCTACGTCTTCGGCGGCGCGCAGGCGATCGAGGCGGTCTCCGACACGCCGCGCTGGTCAGAGGTCGTGATCGACGACGGCCGGATCGCCCGTCCCCAGGAGGGCCTCATCGTCATCGCCTATTCGGTGACGGCCAAGCGCGGCGAGGAGACCTACGAGGCGCACTGCACTTCGACCTACCGCCGGCTCTCCCATGAGGAGTGGCGCGTCGTGCAGCATCAGCAGACCCCACGCATCCTCGCGCCGGCAGTCGATGAGGGACGCTGA
	5387453	5387695	hypothetical protein	orf05333	ATGGACGCCGTGCGCCGGGTCGGCGCCTACCTGCAGGTTCAGGACGGTGACGGCTGCCGTCACCTGCTGCGCGTCTCCAGTGTGCAGGCGGTCAGCGACACCGATCTGATGCGCAACGAGACCTTCATCACCGCGGCGGGACGCACGATCCGCGTGCCGCAGCCGCTCGACGAAATCGTGCCGCTGATCTCTCCGGGTGAACGGTTGCCGGTCGATGAGGACGCGGAGCCCTGGCCGTTCTGA
GI19	5635669	5635884	hypothetical protein	orf05612	ATGCTCCGCAAGGCGTCGGCAGCCTGCGGTTTCGCGTCCTACAATCCCGCCATCGTGGATCGGGCACGCACCTGCTTCGATGCGCTTGGTAGCCGCCGCGGCGCCGAGGCGATGCATACGGGCGCGGCCGAGTTCGAGCGCTGGAAGTCCATACGCAACCACGACGCCCTCTGCGGAACCCTGGCCGCCCGGTTTCCGATGGTCGTCAAGCCGTAA
	5635948	5636166	DNA-directed RNA polymerase sigma-70 factor	orf05613	GTGAGCTTGAGGGGCCTCCAGGATCGGCTCGCCGGCATTCCCGAGGCCCAGCGGATCGCCCTGATGATGGTGGGAGCGGAGGGCTATACCTACGAGGAGGCCGCAGAGGTGCTCAAGTGCAAGGTCGGCACGGTGAAGAGCCGGGTCAGCCGGGCCCGCGCCTACCTCTCTGAGGTCCTCGGACTCGGCGATGCGGCGTCCACCGATGCACTTGCTTGA
	5636300	5636674	transposase	orf05614	ATGAAGCAGACATCCGGGCCGGCACGGAAGCCGGCAGAGGCGGTGATCAAGGACATCCGCCGCGCCACCCGCCGCCAGTTCTCGGCCGAGGAGAAGATCCGCATCGTGCTGGAGGGCCTGCGCGGCGAGGACAGCATCGCAGAGCTGTGCCGACGCGAAGGCATTGCCACCTCGATGTACTACGGCTGGTCCAAGGAGTTCCTGGAAGCGGGCAAGAAGCGGCTGGCCGGCGACACGGCCCGCGCCGCCACCTCGGACGAGGTCAAGGACCTGCGCCGTGAGGCTCGTGCCCTCAAGGAGGTCGTGGCCGATCTCACCCTGGAAAACCGCCTGCTCAAAAAAAGTATGAGCGGAGCTGGGGAAGACGAGGCATGA
	5636671	5637651	hypothetical protein	orf05615	ATGAGGTACTCGGCTTCTGAGAAGCTGGAGATCATCCGGCTGGTCGAGCAGTCCTCTCTGCCGGTGCGCGCCACCCTGGAGAAACTCGGCATCCCGCGCGCCACATTCTACCGCTGGTACGACGCCTACCAGCAAGGGGGACCCGAGGCCCTGGCCGACCGACCCTCTCGGCCCAGCCGGGTCTGGAACCGCCTGCCCACGGCGATCCGCGAGCAGATCGTCGCCCTCGCGCTCGAGCAGCCGGAGCTCAGCCCACGCGAGCTGGCCGTGCGCTTCACCGACGAGCAGCGCTCCTTCGTCTCGGAAGCCACGGTCTACCGCCTGCTCAAGGCGCACGACCTGATCACCAGCCCAGCCTACATCGTTGTCAAGGCAGCCGACGAGTTCCGTGACAAGACC…
	5638005	5638379	hypothetical protein	orf05616	ATGGGCCCGGCGGCCGAGATGGAGGTCACGATGACCACGTTCGACGAACGCGAGCAGGCCTTCGAGCGCCGCTTCGCGCACGACGAGGAGGTGCGCTTCCAGGTGCGCACCCGGCGCAACCTGCTCCTGGCGACCTGGGCCTGCGAGCGGATGCGGCTGGGGAAAGACGCGGCCGCGCGCTTCGTCGAGGACTTCACCGACCGGGGCGTCCTGACCGCCGACGAGCCACTGGTCGCCGAGTTCCAGGCTGACCTCAAGGCGGCGGGCGTCGAGGAGACGCTCCCAGCCCTGCGCACGGAAATGGAGCGCTGCGCCGCCATCGCCCGGGCCGAGCAGCGCGTCGGGCTTGCGCTGGATCAAGGCCGACCCGCCTAG
	5638431	5639081	OsmY domain-containing protein	orf05617	ATGACCGACAAGGACCTGCGCCGCGACGTGCTTGACGAGCTCGACTTCGACCCCAGCCTCGACGCGGCCGAGATCGGCGTCGCCGTCTCGGACGGGGTCGTCACCCTGACGGGCCACGTCGGCAGCTACGCCGAGAAGGTCGAGGCCGAGAACGCCGTGCGCCGCGTCAAGGGCGTGCGCGCCATCGCCCAGGAGATCCAAGTCCGGTACGCTGAGGCCAAGAAGATCGAGGACGACCAGATCGCCGCCCGGGCGCTCGCCATCATCGACTGGTCGGTGCACCTGCCGAAGCAGGCCATCCAGGTGAAGGTCGCCAAGGGCTGGATCACGCTCACCGGCGCGGTGCCCTGGCAGTACCAGGCAATGGGGGCCGAGGCTGACGTGCGCAAGCTCTCCGGC…
	5639093	5639569	hypothetical protein	orf05618	ATGTCTCATGGAACGCACGGCATTGATGCCATCGCTCCCCGGTTCGCGCAGCGTGCCGGCAATCCGGACGTCACGGCCAGGCTGCGCCGGGTGACCCTGACGCTGGCACGCTGCCCGGAGCATCCGGAGGGCAGCGCGGGCCGCGGCTACGACATCGTGGCCCCGCTCGGTCCCGACGGCCGCTTGGACACGGCGCTTTGGCACGAGGCCCGCGACCACTGCCGTGCCCGCCGCTTCTGGACGGGCGAGCCGGACCGGCACGGCCGGCTCGTGCACCGCGCCGGCGGCGAGGGCGGCGCCACTTGGCTGATCGACTACGAGGACTGGACGAACGAGGACGACGAGGCAGCCTACCGGCTTGGCACGCACGCCTTCGTCGAGGGCGAGTACGTCTCGATC…
	5639827	5640057	hypothetical protein	orf05619	ATGACCCGCAGGAAGCCCTCATCCATTCGCCACCTGAGACGGTACAGCGGTTGCAGGCTCTACGACCCCGAGAGCCAGGCTTACCTGTCGGCGCGTGACGTCGAGCGGCTCATCCGTCAGGGCGTCAGGATCAGCGTGCGCGAGGCCGAGACGGGGCAGGACGTGACCCACGAGATCCTCCCGCCGAACCTGCAGCAGGGGGCATGCCGGGCAGGAAGACCCCGCACATGA
	5640176	5640637	acetate kinase	orf05620	ATGATCCGGGAGCATGGCCTCACCCCCGACGCGGTGGCCGAACTCTTGAATGAGCGCTCGGGCCTCCTTGGCGTCTCCGGCATCAGCGACGACGTGCGGGTGCTTAAGGCTAGCGGGGCTCCGGAGGCGCGCGAGGCCCTCGACCTGTTCGCCTACAGGATCGTGCGCGAGGCGGGCTCCCTCATCGCGGCGCTCGGCGGGCTCGATGCCCTCGTCTTCACTGGCGGCATCGGCGAGCACTCGGCGCAGGTTCGGGCCGCCGTCTGCCGCGGTCTAGCCTTCGCCAACGTGACGCTTGACGAGGCTGCCAACGACCGCTGCGAGGAACACATCGGAGTCCAGAGGGCGGCGGTCGAGGTCCGGATCGTGCCCGCGGACGAGGAGCGCGAGATCGCCCTA…
	5640750	5643302	phosphoketolase	orf05622	ATGGACGCGACGCTTGGAACGAGGGAGCGCCACGAAGGCGGTCGTCGGGGCGACGGACGCGCACCGGCGTTCGTGCCCGGGCCGCTCGGACCGGACAGCCTCAAGCGCATCGACGCCTACTGGCGCGCCGCGAATTACCTGTCGGTCGGGCAGATCTACCTCATGGGGAACCCGCTGCTGCGCGAGCCGCTCAAGCCCGAGCACGTCAAGCCGAGGCTCCTCGGGCACTGGGGCACGACGCCCGGCCTCAACTTCATCTATGCCCACCTGAACCGGGTCATCAGCCAGCGCGACCTCGACATGATCGCGGTCTGGGGGCCCGGGCACGGCGCGCCAGGGCTCGTGGCCAACGAGTACCTGGAGGGCACCTACGGCGAGATCTATCCGGACGTGGCGCGC…
	5643270	5643437	--	orf05621	GTGGCGCTCCCTCGTTCCAAGCGTCGCGTCCATGTCGGCCTCCCGGCGGAGCTGGTCTCGGCGTCGACCGTGCCGGCGGACGGGGCAGGCGGCGTTGAGGTGGATCAAGGCGCCCTCGGGGCGCGCCGCCAGGATGGCTCCCGTCAGAACGGCAGGAGCGAACGATGA
	5643434	5643634	hypothetical protein	orf05623	ATGACCCTGGTGCTTCGAACCACCTACATCCAGACGGTGCGCCGCGTGCGGGTGCCGGTCAGGCTGGCGCCGCGAAACGACGCGGGCCAACGGGTGGTCGCGGACGGCTACCGCTACCGGAGCATCGGGAGCCTGCAGGCCCTGGCCCTGGCCATCGTGGCGTCGGCGGCGACGCCGGCGCTGCTTTGGCTGGTCCTCTGA
	5643663	5644310	OsmY domain-containing protein	orf05624	ATGGACGACATCACCGTGCACCGGCACGTGCTCGACGAGCTGGAATACGCCCCAATGATCGACGCGGCGCAGATCGGCGTCACCGTCGAGAACGGCATCGTGACCCTGACCGGCCATGTCCGGAACTACGCGGAGAAGAGCATCGCCGAGCGCGTCGTACTCCGGGTCCGTGGCGTCCGGGGCGTGGTCGAGCGGATCGAGGTTCGTTACCCCGACAACCCCAGCATCGGCGACGAGGCCCTGGCCGAGCGCTGCGCCCGGGTGCTCGAATGGGACGTCCGCATCCCAGAGGGCTCGGTCACGCTGAAGGTCGCGAAGGGCTGCGTCACGCTCGAAGGGTGCGTGCCGTACTACCACCAGAAGGCGGCTGTCGATAAGGCCCTGCGCCGTCTCGCCGGC…
	5644517	5645305	alcohol dehydrogenase	orf05625	GTGGAAGCGGCCGGCGCGGGCGTAACGGCGCCGCTTCCTGGCAGCCGAGTCGGCGTGCCCTGGCTGGGACACACTTGCGGCCACTGCACCTACTGCAAGACCGACCGGGAGAACCTCTGCGACGCCCCCGGCTTCACCGGCTGCACGCGCGACGGCGGCTTCGCGAGCCACCTCGTGGCCGAGGCGGCCTTCATCATTCCGCTCGACCCGAGCCTGGACCCCGTCGCGACGGCACCGCTCCTCTGCGCCGGGCTGATCGGCTGGCGCACCCTGCAGATGGCCGGGGATGCCCTGAGCATCGGGCTCTACGGCTTCGGGGCGGCCGCCCACATCGTCGCCCAGGTCGGCCGCTGGCAGGGACGGCGCGTATTCGCGCTCACCCGCCCCGGCGACCGGGAG…
	5645515	5646234	hypothetical protein	orf05626	ATGAACCCGCTGGCGCGGAAGCTGGAGCACTTCACCCGGTTGACGGCCGCAGACAAGGCGGTCCTCGACGACCTCGCGGCCCTCCCGCATCGAACCTATGCGCCGCACACGGACATCGTTCGAGAGGGCGAGCCGCCCAGGGTCATGCGCCTGATCCTCTCGGGCTGGGCCTGCCACTACAAGATGCTGGAAGACGGCCGGCGGCAGATCGTCGGGTTCGTCCTCCCCGGCGACTTGTGCGACCTGAACGTCCCGATCCTGCGTGCCATGGACCACGCGCTCGCGGCCATCACGGCCGTGAGCTTGGTGGAGGTCTCGACGGATACGCTCGGCGCCATGACGCTGAACCATCCGCGCCTGCTTCGGGGCCTCTGGTGGGAGACGCTGGTCAGGGAGGAG…
	5646461	5646991	cytochrome b561	orf05628	ATGCGACCGACAGAACCCAGCTATGACCGTGGCACCGTCACCCTGCACTGGCTGACAGCCGCCCTCGTGACCGTGCTCTGGTTGATCGGGACCTTCCTGGAAGACCTCCTGCCGAAGGGAGTTTTGCGCTCGGGGGTATGGTCGGCGCATTTCGACCTCGGACTTGTCCTCGCCGTCGTGCTCGTCGCGTTCATGGCGTGGCGCCGAACGGGCGGCCGCAGGCTGCCCATCGAGGATGCCGGGCCGCTGCACCGCGTGGCCAAGGGCACCCACGCGGCGCTGTACCTGCTGCTGCTGCTCATCGTTGCCCTCGGCATCGCGAACGCCTTCGTGCGCGGCGTCCACCTGATCGGACCCGTCGACCTGCCCAAGCTCGGTGATCCGGAATGGCGGAAACCG…
	5647027	5647191	hypothetical protein METDI0279	orf05627	ATGACCATGAACTGGCTGATCGACCGGCTGCTTGTCCTCGGGATCGTCCTCGTGGTGGCCGGAGCCGTCGCCGCCCTTTCCGCGGCAGGGTTCGGCCGCGTCGGGGAGACCTGCGGGCTCGCTGCCCTCGTGGCGAGCCTCGTCACCGTCTGGCTCCGCCGGTGA
	5647188	5647409	hypothetical protein	orf05629	ATGTTGCTGCGCCTGCATCGCGACGGCCCCCTGGTCTCGCTCGCCCCTTGGGAAATGCGCACCATCCGCTCGTTGCTCGCGCGGGGGCTCGTCAGGCCGAGGATGCGCGGCGGGAGCGACATCGAGACGGCCGGCCTGTGGTTCCTTAGCGGCAAGGGCGAGCGGGCGCTGCCCCGTGCGGCGGCGGACGCCGGCGGCGCGGAGGCTCGAACCGGTCCATGA
	5647609	5647857	hypothetical protein	orf05630	ATGCTCGGCGGGCATCCATGGCGGCCGCGCGCCTACCGCATGGTCCGCGACAGCGAGATCGAGCCCGGTGCCACTGCGGGAACCGTGGTCTACGAGCTGGCCGGATGGGATGTCGGCTGCGCGGCCGCCGATACCCAGGCGCTGGGGACGGAATGCCTCAGCGTGACGTTGAAGCCCGACGGATCGCCCCCGTTCTTCGTCGTCCCAGTACGGGACCTGTCCGCCTGCGCGAGGCCGGCGTCCCGTTGA
	5647935	5648750	universal stress protein A	orf05631	ATGAAGATCTCCAACGTCATGGTCTCGGTCGACCTCGGGGCCGCGGCCGCGGACCGGGTCCAGCTGGCGGCCGGCCTCGCGGAGCGGTTCGAGGCCAGGCTGATTGGGGTCGCCGCGCGCCCGGTCCTGGCCCCCATGCCGGTCGGCGACATGCTGGAGGTCGAGCGGGTCTGGGCCATCGAGGAGCGCCTGGCGGCCGAGCAGCTCGCGGAAGCCAAGGCCCTGTTCGAGCGCGAGGCCGGGGCCGCGGAGGGGACGGCCTGGCGCTCGGCGCCGGCCCAGCCCCTGGCCTACCTCGTCGGGCAGGCGCGGGCCGCCGACGTCGTGGTGGTCGGCCGGCAGGGGCCGGCAGACGGCGACCCGGGCCCGATGGGCGTCGCGGCCGGGGCGCTCCTGATG…
	5648750	5649082	cystathionine beta-lyase	orf05632	ATGCGTCCGGCAGCCCTCAACCTGATCGGCGCCCTCACGCTTCTGTCGAACCTGATGGCCGGCCCCGCCACTGCCTGGGACCGGCAGGTGAAGCAAGGCGAGACGCTCGCCCGGACCAACTGCGCCCGGTGCCACGCGGTGGGGCGCGTCGGAGGAAGTCCACTGCTCGCGGCGCCGCCCTTCCGTGAGTTGCACATGCGCTACCCCGTCGAGGATCTCGGCGAGGCGCTCGCCGAGGGCATCCGCACCGGACACCCCAGCATGCCCGAGTTCCGGTTCGACCCGGACCAGGTCGAGGCCCTGATCGCCTACCTGAAGACCCTGGAACGCTGA
	5649098	5649958	universal stress protein UspA	orf05633	ATGTTCCTGCGCTGCCTCCTCGTCCCGACCGCGCCCGGTCTCGACGCCACGCGCCGGCTCGACGCCGCCCTGCGCCTGGGCCGGCGCCTGCGGGCCCACATCGGCGTCGCCTTCATGGCGCCGGGCCCCGAGCACGTCATGGCCAGCATGGCGAGCCTCGTGCCGATGGACTGCGCGACCATCGAGGCCATCGCGCGGGGCGTGCGCGAGGCCGCGGCCGAGGGCAAGGCAGCCCTGGAAACCTGGTGCGAGCGCGAGGGTGTGGCGTTCATGCCGGAGGGCGACCGGCTCGACGCTACTTTCGTGACCTGGACCGAGCTCTCTGGCGAGGTCGAGCCTCTGCTCACCCTCGCCGGCCGGATCAACGACCTCGTCATCGTCGACCGCCCGAACCCGGAT…
	5650295	5651107	universal stress protein A	orf05634	ATGACCTTTGCCAGCATCATGGTGGCGATGGACCTGACGACGGAGGCGCGCGACCGCGTGCGCCTGGCCGGCCACCTCGCCGACGAGTTCCGCGCCCGCCTGATCGGCGTGGCGGCCGAAACGCCGGCCTACGCCGTGCCGCCGGTGGGACCGACGCCGGCGAGCGCCTACGCGCTGACCGCCTCGAACGAGACCGTGCTGAATGACCTCAGGCAGGCGCACGCCGCCTTCGAGGAGGCGGCCGGCAATCGCAGCCGCGTCGAGTGGCGCTCCAACATCGAGCTCCCGCTGCCCTTCCTCGTCGCGCAGGCCGCCGCCGCCGACCTTGTCGTGGTCGGGCGCAAGACCGAGCCCGGGACCATGCTGTTCTCGGTCGACCCGGGGGACCTCGTCATGCGT…
	5651190	5651837	OsmY domain-containing protein	orf05635	ATGGGCGACAAGCTGATTCGCCAGAACGTCATCGACGAGCTCGACTTCGACCCGAGCATCGACGCCGCCCACATCGGCGTCGCCGTGGAAAACGGCATCGTCACGCTCACCGGCCACGTCGGCAGCTACACCGAGCGCGTCGCCGCCGAGAAGGCCGCCCAGAAGGTGCGCGGCGTGCGCGGGGTGGTGGAGGAGATCCAGGTCCGCTTCGGCGGCGAGACACCGCCGCGCGACGAGGACATCGCCCAGCGCGCGGTGCAGATGCTCGACTGGTCGGTGACCGTGCCCAAGGGCGCCGTGCAGGTGAAGGTCCAGAACGGCTGGGTGACGCTCTCCGGCAAGGTCGACTGGCAGTACCAGCGGGAGGAGGCCTACCGCGCGATCCGGCGCCTCGCAGGG…
	5651886	5652341	hypothetical protein	orf05636	ATGCAGGCATGTGGCGGAGAGAGGCAACCCACCGTCCTGGTGGCCGAGCCTCAGGCGCTGCCGGGCATGTGGCTGGAGGACGTGCTCACTGGCGCCGGCTGCGCCGTCAGCGGCCCCTACGGCACCTGCGAGGATGCCGCTGCGAGCCTAGACCGAAGCCCCCCGGACTTCGCGGTGGTGAGCGTCGACCTCAACTGGGGTCCTGGCTTTCCGCTCGCCTGCGCACTGCGCCGGCGCGGCATCCCCTTCGCCCTGATCGCCGGCAACGCCCGGGTGCCGGGCGCCTTCGCGGACGTGCCCGTGTTCGACCGGCTGTTCGATGCCCGGGACATGGTCTCGGCCGTGGCCGCCTCCTGCGCCGTCCCGGGCTGCCCGCGGACTTGCCCGATGCTGGGTAGG…
	5652412	5653740	iron transporter	orf05637	ATGAGCACCGCTCACCTCCCCGCGGCCGAGAAGGCCGACGACCCGGAGGTTCCGAGCCCCGCCGTCGGGCCGTCGAAGCCGCGCCTGCTGAGGGTCCTCGGCCCCGGCTTGATCACGGGTGCCTCGGACGATGACCCCAGCGGCATCGCGACCTACGGCCAGGCCGGGGCCCAGCTCGGCTACGGCCTCAGCTGGACCATGCTCTACACCCTGCCGCTGATGGCGGCCGTGCAGATGGTCTCGGCCCGGATCGGGCGCACCACCGGCCACGGCATCGCGGGCGTACTGCGCGAGCACTACCCGAATGGCCTGCTGCAGTCCGTCGTCCTGCTCCTGCTGGTGGCCAACATCCTCAACCTCGGGGCCGACCTCGGCGCCATGGCGGACGCCCTGAACCTG…
	5653737	5653994	hypothetical protein	orf05638	ATGAGCCACGAACTCACCGAACCCGTGCACTGGCAGGGGCGGCAATGGGCGGTCACCGGCTACGGGATCGAGGCCCTCGACGGGATGTACCACGTCCCGTTCTCCGACATCCCGGACATCGATGCCGCCCCGCCCCGGTGGCTGGAAGACCTGTGCCACCGCTACGGCACCGACCGCGACGACCTCGCCGCCGCCCTGCGAGTGGCGCGCACGGTCCGGCCCGGAGCGGAGGCTGCGCCGTCGAAGTCGGCCGCATGA
	5654005	5654220	hypothetical protein	orf05639	ATGCACGAGTATCTCGTCACCTTCCATAAAACCGTCCTGGACGACACCGGCCACGACCATCGCATCCTGCAGCGGCAGGCGGTGGTCCACGCCCGCTCGGACGTCGCAGCCGCTTACGCGGCCAAGGCGATGCTCTGCGAGGCCGACGGCGTCGTCGATTGGCGACTGCGGGCCGACACCTGCGAGGTCGTCGAACTCAGCCAGCACGCCGCCTGA
	5654304	5654822	ion transporter	orf05640	ATGCTCGTCGTCCTGGCCGCCAGCGTCGTGCTCGTCGCGGTCACCATCCTGGTGCTTTACGAGACGCTCCGCCTCACCTCGGAGCACCTCGCCGAGTTGCCCGTGCCGCCGCGCTGGCGCATCGTCGCCGTGGTGCTCGCCGCCTTCGTCGGGCATACGGTGGCGGTCTGGATCTACGCCGCCGCCTACTGGCTCCTCGTCCTGCGGCTCGGGCTCGGTGCCTTCTCGGGCGTGCCCATCGAGAGCTTCGAGGACTGCCTCTTCGTCTCGGTGGTGGCCTACTCCTCGCTCGGCTACGGCGACCACGCGCCGGTCGGCCATGCCCGGCTGTTGACCGGCGTCGAGGCGCTAAACGGCCTGCTCCTGATCGGCTGGTCGGCCTCGTTCACCTACCTCGCC…
	5655007	5655246	biotin attachment protein	orf05641	ATGGCGGACATCCACGTAGCCGAGGGTCTCTGGACCACAGGCATGCTGCCCGAGGGCGTACTGGAGCGCTGGCTTGTCGCGGACGGAACAACTGTGCGGGCCGGCGAGGCCGTGGCCGCCGTGCGCATCGGCGAGGCGTTGCACGACATCGTCTCCCCCGCCAGCGGCCGCCTGGAGGTGCTGGCGCCGGCGAGCGAGGTGGTCGACCCCGGCTGCATCATCGCCGAGGTCCACGCCTGA
	5655318	5655692	hypothetical protein	orf05642	ATGTCCCAGGCACGTATGCGGGTCACGCCCTCTCCGGGCTGGGGCACGGACGAGATCCTCGTCGGCGCCCTCGAACACCTGGCCGGTACCGCGCTGGTGTTGGCCGCCTGGGTCCTGGTCTTCGCCGACCAAGGCCCGGCCGCCTTCTCGGCGCTGCTGCCGGGCTTGGTGATCCTCTCGCTCACGGGGATCAACCAATTTCGTTTCCGCCCGTCCTTCGAGCGCGCGGTCGCGCTCGCCGGGGCATGGACGGTCCTGGCGCCGTGGCTCCTCGGGTTCGCAGTTAACGACGCCGCGACCTGGGCGCACGTTACCGCGGGGGCCGTCGCCATAGGCGCCGCCCTGACCCGCCTCAGGATCGCGAGGGCTTCATGA
	5655689	5656033	hypothetical protein	orf05643	ATGACCGCTCCCTCGCCACGGCGGTCCGGAACCCTCGCACTGGGCAGCCTGCTCGCTGCCTTCGTCGGCTCCCCGGTCATGGCCGGTGGGATCGAGGACCGCCGCGTTCGTGGCTGGACCATTGCCACGCAGCTCTGCAGCCAGTGCCACGTCATCGGCCGCGGGTCGCAGGCGGGCGAGTTTTCCGGCCCCGCCTTCCTGCGGGTCGCCAACATGCCTTCAACGACGGGGCCGGCCCTCGCGGTTTTCCTGCAGAGCCACCACGAACGGATGCCGAGCCTGCGCCCCGACCGCGATGAGATGGACGCGGTCATCGACTACATCCTCAGCCTGAAAGGGCCTTAG
	5656075	5656323	hypothetical protein	orf05644	ATGAACGAGATGACGGTTCAGCCCACGGTCACGCTTCCGGCCCTGCAGGTATCCCTGGACGGCCTCGGGGCCGGGCAGGCCCTGCGCCTGACGAACGCGGATTGCGACCGCCTGTTCGGCGTCGACGACGCGCTCCTCGGCCGGGTACGGAACTTCGCGCTGGGCCACGGCTGCATCGTGGTCTGGGACGAGGAAGGTCTGACCTTCTGCCGGCAGCCTCATGCCACCTGCTGCAAGCCCCTCGGCTAG
	5656355	5657344	hypothetical protein	orf05645	ATGCTGCCCTATCCCGTGCTCCTGGCCGACATCGGCGGCACCTACGCCCGCTTCGCCATGCTCCCCGCGCCGGGAGCATGCCCCGGCCCGATCCGGAAGGTGCCGACAGCCGGCTTCCCCGGGCCCATCGCGGCCCTGCAAGCCTACCTCGACGGTCCGGGGACGCCGCGGCCGCGCTCCGCCTTCCTCGCCGTCGCGGGGCGCGTCGACGGGTACGCCACGCGCATGACCAACGCGCCCTGGCTGTTCGACCTCGGCGACATCGGCGTCGCCCTCGGGCTGGAGGCGGCGCGGCTGGTCAACGATTACGTGCCGCAGGCGGCCGCCTTGCACGTGCTCGACGAGGCGAACGCGGCCGACCTGGCGCGGATCGGGCCCGTCGCGGCCGGAAGGGGGCCC…
	5657416	5658234	universal stress protein UspA	orf05646	GTGTCAATTGCCAGCATCATGGTCGCGGTCGACGACGGGCGCCACGCCAGGACGCGGGTCCGTCTCGCCGCGGACCTGGCTCACCGCCTCGGCGCCCGCCTCGTCGGGGCCGCCGCCTGCATGCCCGACTACCCGCAGGGCTACGGCGAGACCGCCGTGCCCATGGGCATGGTCATCGAGGAGATCCGCCAAGCCGCCCTCGACAGGTGCGCAGCCGCCGAACAGGTCTTCCGCCATGGCTCCTGCCTGAACGACTGCGTCGAGTGGCGCTCCGACATCGCCGGTCCGGTCCCGTTCCTGGCAGGGCAGTCCCGGGCCGCGGACCTCGTCGTGGTCGGTCGCTACGCCGAGGACGAGGGCGTCAGGCCGGGCATGGCCGTCGACCTCGGCGACGCGCTC…
	5658586	5658849	hypothetical protein	orf05647	GTGACGGGCGAGGTCGGTACCGGCCTGCTCAACGCCCTGCTCGCCGCCGACGGGGCCGCCAAGGCTGCCCTTGAGCGGGCCGCGTGGGACCGTGCCGAGGCCCGGTCGGAGGCAGCCGTCCACCGCCTCGGCCAGGCCCTCCTGGCCTCCCGCGCCCGTGAGGCCGAGCTCGCCCGCCAGCTCGCCGCCGCCCGCGCTGAGGTGGCCGGCCTGAGGATCCGGGCGTCCAAGGCGGAGGCCCGCCGGCCTGCCAGGCGCGCCTGA
	5659023	5659616	hypothetical protein	orf05648	ATGCGTTCCCTTGCCCGCCTGTTCGCCGCCCTCGCCGCCGTCGCCCTCGCGCCCCTGGTCTTCGTGTGGGAGGGCGGCCGCTGGGTCCTCCGGACTGTCGCGGGCGTCCGGCCGGATCCCGTCTTGCCCACCGCCGTCGCGGCCGAGGAATATCTCGACGCTGCCGCGGCCGTCCCCGCGCCGAGGCTGCCGACTGTCGCCGGCGTCCCTGCGACGCACCCGGTCGGCGTCGCGCTCGTCATGCACGCCCGGCACCTGACCGCCGGCGGCGACCCTGTCGACCTGTCCGGCCTGCCGGTGCCGGTCGCGACGTGGCTGCACTCCCTCTCGCCGGACGAGCTGACCGTCCTCGCCCGGACGCTCCCCCATCAGGCCGAGGCCCTCGCCGCCGGGCGCGGA…
	5659675	5660556	hypothetical protein	orf05649	ATGCCGGAGCTGTACAGGACGACGCGGGACTGGCAGGGGCCGCCGGAGGGCCTGGGCCTGGAGTGGCAGCCGCCGCGCGAGCTGCGCGTGTCGGGCGTCCTGAAGTGCCTCTGGACGGCTGAGGCCCCGTCGCAGGACTACGACGACGCGCTCGCCGGCCCCGAGGGGCGCCACCTGAAGGCCATCGGGTTCTCGCACGATCGCATGAGGTCCGGCCTGCCCTGCCTCTGGGAAGGGCCGGACTACGACCGCGAGCAGGCGGCCGTCCTCCTCAACACGGCCGCCCGGGGGTTGGCCGCCCACCGAGAGCGGGTCGCTCGCGAGCGCGCCCAGGCGGCCGCCGCGGCGGAGCGCCGGAGGGCCGAGGACCTCGCCCTCGCGGAGCGCGCCATCGCCGCC…
	5660814	5661218	hypothetical protein	orf05650	ATGCGGGTGTGGAGGGAGGTCGGCTCGGGCGTGACGGCGGCGCAAGTCCGCCGTGTCGTCGCGAGCACGGTGGGCGTCGGCGCCGTCGCGCGCCGGCTGGGCGTCGCGGAGTGCACGGCGCATCGCTGGGCCGGCCTGGCGGGCGTGAGCATCGTACCGCGGCCCCGAACGGAGCGCATGCCCGGGCGCCAGCTCGTGTCCGACGCCGCCGTGCGGGACGCCATGCTCGGCCCACTCTCGCTCCGCGCCGCCGTCGAGCGCGCGCCCTCCGCCGCCCGCTGGGCCCGGCGCCACGGCGTCGGACCCGGCTACCTCGCAGACGTGCTTTCGGGCCGCCGCCCGCCGGGCGCGAAGATCCTGTCGGCGCTCGGCATCGGCCGGGCCTACGTGAGGGGGCGC…
	5661215	5661406	hypothetical protein	orf05651	GTGACCGACCGCGACGCCGCCGTCCTGGCCGCCCTGCGCGCCGTCCCCGCGGGCGCGCTCCCGATGCACCTGGCGCCCGGCCTCGGGCTCGGGGTCAAGCAGGTCTCGACCGTCCTGCAGCGCCTGCGCATCGCCGGCCTCGTCCGGTTCGAGGCGCCCCGCTGGACCGCCATCGAGGAGCCCCGCCCGTGA
	5661993	5662118	--	orf05652	ATGACCGCCGAGGACATCGCGTGGCTGCACGCGCTCCCCGACTACGAGCCCCCGGCCGCCCCGGCGCCGGCGCGCCGCCCCACGGACGGCGCTTGGCTCCGCGACCTGCTCATGCAGGCGAGGTGA
	5662121	5662630	hypothetical protein	orf05653	ATGGCCGCCGTCACCGCCCCCGCCTTCACCCGGCCGATCCGCCGCCGCATCCGGTGGGGCTACGGCCGCACGGTCATCCGGCCGGGCCACAGCGACCTGGCCGGGCTGCGCCGGTTCCCGGTCGAGACGTGGCACCCGATGAACGTCATCCTCGCGCCGCTCCCGGACCCGTGGCGCGAGGACCTCTACCTCTCCTCGCCCCTCCGCGACGCCACGCCGGCATGGGCCGCGCGCGTCACGGACGACGAGACCGGCGACCTCGTCGGCCTGCTCGTCGAGACGCCGCCCGGCGCCTGGCCCGCCCACGCCTGGCACCGGGGCGAGCTCGCCGCCGACGGCCACGCCGCGGGAGCCGGGGGCGGCCGCTACGCCGCCGTCGACCGGGAAGCGCGCCTCATC…
	5662627	5662902	hypothetical protein	orf05654	ATGACGCCCGCCGACCTCGCCCCCGCCGGCCGCCTGCTCTCGGGCAGCGACGAAGAGTGGAAGCGCCCGCTCGCCCGGATGCTCGGCGCCATGCACCCCGACGGCCCCCGCGAGAGCCTGGATCCCCGCGGCGTCGACCGCTGGGCGTCGGGCGCCCGCGAGATCCCCGGATGGGTCGGGCCCGCCGTCGCGCGCCTGCTCACGGACCTAGCGGACAGCCTGGAATTCGAGGCGGCCGCCGCTCGCGCCGTGGCGGTTAGGGTTGCCGCGGGTTGA
	5662991	5663557	hypothetical protein	orf05655	ATGCCTGAGGATTACACGGTCGAATGGCCGAAGGTGCCCGGGGCTAAGTATATGCACCTCGCCGACATCGGCTGGGGCTGGTGGCGGCCCATGCCGGTCGTGCTCGAAGAACACAGCGATCCTTGGGCGCACCGGCTCTACGCGCAGAGCCGACTGCCACAGGCAGTGCATCCCGAGCGCCGCCCACGGCAGGGCCTCCTCGTCCTCAACCCGGACCCGGCCCTCGACCAGAGGGAGCGTGAGCTCGCGCTCATCCTCCGCATGCCCCGAGACCCGCCGGGTGAAGAGCACCGGCTCCGATACCGTTGCCTGTACCTCGACGACCGCCATCCCGACCCGGGGATGCCGTGGGAGGACTGGCTCGTCGATAACCGGCGTTGGATCGCCATACGGTCGGAC…
	5663554	5664096	metallophosphoesterase	orf05656	GTGCCCGACACCTGGTTCACCGCCGACACGCATTTCCTGCACGCCGGGGTCATCCCGGCCTGCCGGCGCCCGTTCTCGTCCATCGCCGAGCACGACGCGTCGCTGGTCGAGGCCTGGAACGCGACCGTCCGGCCCGCCGACACCGTCTACCACGTGGGCGACTTCGCCTTGGGCCCGGCCGAGGCGGCCGAGCGCATCTTCCGCCGGCTGCACGGGCGCAAGTGCCTCGTCGCTGGCAACCACGACAAGCGGTCGCGCAAGCTCCCCTGGGCGGAGCAGCACGACGGGATCCGCGAGATCTCGGTCGAGGGGCGGCACCTGGTGCTGTGCCACTATCCCATGCGTAGCTGGCCGCGGGCGTTCCGGGGCAGCCTGCACCTGTACGGGCACGTGCACGGC…
	5664329	5665825	hypothetical protein	orf05657	ATGGCCCGCGCCAAGCCCGCTGCGAAGAAGGCCGCACCGGCCCGCGCCCGGATCGACTGGCCGCCCCGCGGGCCGGTCGACATCACGGGGACATTCATCACCCGGTGCCGGGAGGAGCAGCGCCCCGGCGTGCCGGCCGTCGACGTCCGCGACCTGCGCGCCCCGGGCCTGCTGCTGCGGGTCTCGCCCCGGACGATATCGTGGGGCTGGAAGGCGGAGCGCCTCAAGAGGACGGTACGCCTTGACCTCGGGCCGGTGGAGCGGCTGACCGTCGCCCAGGCCCGCCAGGTCGCCGGGGAGGCCATGGACCTGCTTCGCTCCGGCAACGGCTGGCCGACCCTGCTCTGGCTCAACCGGCGCCTGGCCGAGCTCGGCCTCATGCGGATCGAGGAGGTGTTC…

## Sheet: MB200 prophage_predict
Prophage_ID	Gene_start	Gene_end	CDS	ORF Number
1	65034	66524	serine recombinase	orf00066	ATGTCGACCGAGCCGCAGACCTTCTCGCCGGAGAACCAGCTCGCGCTCATTCGGCGCTACGCTGAGGAGCGCGGGTTCGACATCGTTCGGGTATATGAGGATGCTGGCCGCAGCGGGCTGACGCTGGAGGGTCGGGACGCCATGCGCCGGCTCCTGGCCGACGTCGAGGGCGGACGGGCCGATTACGAGGCGATCCTCGTCTACGACGTCAGCCGCTGGGGCCGCTTCCAGGACGCCGACGAGGGCGCCCATCACGAGCACGCCTGCCGCAAGGCGGGCATCACCGTGCACTACTGCGCCGAGCAGTTCGACAACGATGGCAGCATCGGGTCGACGCTGCTCAAGGCGGTGAAGCGGGTCATGGCCGGCGAGTACAGCCGGGAGCTGTCCGTGAAGGTT…
	66521	67420	hypothetical protein	orf00068	ATGACGGAACGGGTCAGCAGACGGGTCGCCACGATCCCGGTCGACCGGATCACGGTGCTCAACCCGCGCGCACGCGAGAAGCGGCGCTTCCGCGAGATCGTGGAGAACATCGGGAAGGTGGGCCTGAAGCGCCCGATCACCGTCACGCGGATCCCGTCCGCGGACGGCACGGAGGCCTACGGCGTCGTCTGCGGCGAGGGACGGCTGAGGGCCTGCATCGACCTCGGTCAGACCGCGGTCGCCGCCATCGTGATCGAGGCGAGCGAGCAGGACTGCTTGGTGATGAGCCTCGTGGAAAACTGCGCCCGCCGCAAGCATCGCCCCGCCGACCTCCTCCACGATGTCGGGACCCTGCGGCGGCGCGGCTACACGGACGGCCAGATCGCAGCGAAGATCGGG…
	67417	68325	hypothetical protein	orf00069	ATGAGCGAGATGGGACGTAAGGCGTTCGTGCTCGGGTTCGAGCCGGAAATCGTGGTCGTGCCGATCGACGCCCTGATGCCGGTGAAAACCCTGAGGCCGACCGTCAAGGCAAGCCACAAGTACACGCAGATCGCGCAATCCATCCGGGAGATCGGCGTCGTGGAGCCTCCGGTGATCGCGCGCGACGCGGCGGCCCCGGGACGCTACCTCCTGCTCGACGGTCACCTCCGGGTGGAGATCCTCAAGGACGCGGGGCACACGGAGGTCGAGTGCCTCGTCTCCACGGACGACGAGGCCTTCACCTACAACCGGAACATCAGCCGGATCTCCCCCGTGATGGAGAGGGCGATGATCGTGCGCGCCATGGAACGCGGCGTGCCGCAGGAGAAGATCGCCGCA…
	68739	69212	integrase	orf00070	ATGCTGAGCTATCTTGCGGGCCTGCGCGTGGGTGAGATTGCCGCTCTCCAGTGGGGTGATCTCGTCGACGGCGACGGCAAAGTGCGCGGGCAGCTGAGGCTGAGCGCGGCCGTCACCAAGGGAGGGCATGCGCGGATTGTTTTCCTGAACGCGCGCCTACGACGGGAAGTCGAGCAATTCCGGACGAGCTTGTCCGCAACAGCGGCGGCGTCGCAACCCTTGCTGATCACCCAGAAGCGCACGAGATTCAGCGCCAATACCCTATGTCAGCTCATGCGCAGCTGGTACGACCAGGCTGGCCTGGACGGCGGTTCGAGCCACAGCGGTCGGCGCTGGTTCATCACTCGTCTGGCCCACGCTGGTATCTCGCCCAAGGCGATCATGATGCTGGCTGGCCAC…
	69495	69623	hypothetical protein MPPM_0110	orf00071	GTGCGCGCCCATAGTGCGGGCAAGGATGGTATGCGACCGCATTTCGAGCACCTCATCGGCCATTCTGATTGCTCTCTCGGCCACTATTTCAACGGAACGCAGACTCGCCACCACAAAGCTTTGGCGTGA
	69971	70906	hypothetical protein MPPM_0111	orf00072	GTGGTCGGCCAGATCCTCGATTACGCCAAAGAGCTGAGCCGCTGGTCGTCATCGGACCTACAGCGCGAGGTCTCTCGCTGTTTGAAGTGGAAACTGCCGCAAGATCCTGTCCTCAGCTTGGTGCGAGAGGCTGGCCACGAGGTGAATGAGATTGAGTTCAACGACAATCTCACCATCAATCTTCGTCGAGGCCGTTTCCTTCTGCTCATCGTTGGCGATGGCATCCGAGAGGGTGTTGAGGCCATCGCAGAGTACCTCCAGGCTCATGCTGGTCTACATTTCTCATTGGGTCTTGTAGAGCTGCCGATTTTCACGATGCCCGATGGAGGGCGCCTCGTCACACCGAGAGTGTTGGTACGAACGACGAATATCATTCGCAACATCGTTGCTGTTCCAGAG…
	71118	71876	alpha/beta hydrolase	orf00073	ATGCACGCCCGTGTTTCGGTCGATCCCGTATCGGACGACTGCCTGCCGGTGATCCTAGTTCACGGCCTTGGGATGTCGAGTCGCTACATGATCCCGCTCGCGGAGCATCTCGCCCCTCATATGCGAGTCTACGCGCCTGACCTGCCCGGCTTCGGCCTGAGCGATAAGCCGTCTGGGGCGCTCACGGTTGGCGAGCTTGCCGACGCACTGGCTGCCTGGATGCAGGAGGTCGGACTGGAGCGCGCGGCTTTCATCGGCAATTCGCTCGGCTGCGAGGTGCTGGTCGAACTGGCAGTCACTCACCCGCAGCTTGTCGACCGCCTTGTGCTGCAAGGGCCGATGCCGGACCCGGAGGCACGAGGCATCATCCGGCAAATCGCGGGCTTCCTCCTAATCGCG…
	71946	72119	hypothetical protein	orf00074	TTGGACGCTGCCTCAAGCCATAGCAGCCGGCGCTGGTTCATCACCCGTCTCGCACATGCCGGGATCTCGCCCGAGGCGATCATGATGCTGGCTGATCACCGGCATCTCTCGACCACGCAGCGCTACATCGATGTGAACGACGAGATGATGCGTGTCGCCGTGGAGGGGCATTAA
	72213	72344	--	orf00075	ATGATCACGGCACTGGCGAGCGAGATTACCGGTATGAATTCATTTCAGTCAGTCGAGGTTGCGCCCGAAGCACCGGCCGATTATCCATGCCTTCTGGCTTGTCTGTACCATGCAGAAGGGTTTCGAGGCTAG
	72344	73261	hypothetical protein MPPM_0113	orf00076	GTGGCGGCATATTGGCTAACGTTCAAACAGAAGGACCGAACGGCCCCACGCGGCTGGCCCCTGGAGGAGCTTCAAGCACTAGTTTCCCGCTTCGAAACTACCCCTTCAACTGCAACTGAGTGGTGGCGCATCTCCTCACATCGCTCCGCAAAGCCGGGTGATCGCGTCTTTATTTTCAAACAGGGACAGGGAGCTCGCGGGATCTTCGCGTCAGGTACGATTGTAGGTGGTCCTGAGGAGCGTGAAAGCATCAACGACAACGATGGCCTTGCGTGGCGTGCTCTCGTCTTGTTTGATCAGCTTGTTGATCCAACTAAAGACTTCCTGATCAGCTACGAGGACCTACAGCACCTCGTGCCGAAGGAGCTCGTTGAAGCGCAGGCAAGTGGAAATAGCGTT…
	74590	74754	--	orf00077	ATGATATCGAAGGCCAACCCCTTCGTAAGTTCTATCGATCGCGTACACAAAGCCAAGCGGGTGCATCCGAGCAGCCGTCGGAAGCAGTTCTTCCATCCGGACGCGGAAGAGTTCTGCCAGTCGTCCGAATACCGCCGGCTCGAGTCGCCTTATGTCCCTCCCTGA
	74777	75076	hypothetical protein MPPM_0116	orf00078	GTGCCAGTCTTACGATATGATCTGTCCTCAGCTGGCGGCCTTGTAACACGCGACGCAAAAAAGCTGCCCGCCATCCTGGTCAATGCGCACAATCCCTATTTCGACATGCTGCAGGACGCGGTCGAGAATGAATTGGCGCAGTCAAGACTATTATCCTGGGATGACGCCGCTGCCATGCCGGCCGACGCAGATGGATTCGCACCTGAGCTCCTATCGTCTGTCCGAGGATTGCCGATCTTCACCGACGAGGTCGTTGCGGCCGCCCGGGAAGCGATTTCGAAAGCGTCTCGCTATGTATGA
	76064	76189	--	orf00079	ATGCCCAAGCGTTCCATATTGTCCGTCCGTATCCCGCTCGTCGTGGAGGCCGAAGCTGAAGGTCCTCTCGCTGTCTGCCTACTGTTCGCGCTCGTGATCGGGCTCATTGTTGTCACTACCTTGTAG
	76271	76837	hypothetical protein	orf00080	GTGATCGGTGGCCTCGAGTCCATGTTCTACATGCGGGAAGAGTTTGAGCGTTACGGAATCGACCCTGATCTCCTAGGCGGCATCTTGGACGCCGACCCAGAGGCGGTCAGCGAGGTTTCGCTGCGCCTTATGGAAAAGATGATCGAGGCTCGGCAGATGGACGGCGCCGGCCAGACGCATCTTATCCGTCGAGGTATGGCTATCCCCGACCGCCTGATCGATTGGGTGATCAGCTGCTCCCTCGACGCAATGAGCTGGAACGATGAACTTGAAGTTCCTCGCGATCTCATCGTGCTGATCAGGGAGCGTTTGGGAGGTCCAAAGCCGCAGTATGAGCAGGAGCGCGAGGTTCGGCACAAGAAAAGCAGCGCTGAAATCCTTGCTGGACAGCTTAAAGCC…
	77117	78439	integrase	orf00081	GTGAGCACCCCTGCAAACGCCCAAGCCGAGCGCTACCAGCTGTTCCAGCGTGCCGGCAGCACCCGCTGGCAGGTGCGCTTCAGCATCAAGGGCCAGGGGCAGTTCAAGCGCTCCCTCGACACGGATGACCGCAGAGAGGCTGAGCGCAAGGCTGAAGCCATCTGGTACGAGGCCACCTACCGCGCCAAGCAGGGGCTCACAGCCAAGACCCATACCTTCGACAGCGTGGCTGAGGCCTATATCGCGCAGATCCTGCGGGAGGTGGAGCGCGGTGAGCGACGGCCCGACCAGGGCAAGAGCGAGCCCGCAGTGATTCGCCGCTACTTCGTGGGCTACTTCGGCGTCAAGCTCGTCGACGCGGTCACCGAGGCCGATCTCGAGCGCTACGCGGAGTGGCGG…
	78732	79091	hypothetical protein	orf00082	ATGGCCCAGATTTATGTCGATCCATCTATACGCAATTGCGCGCAGGCCCTCCTCATGCAGGCTATCGAGGATGTGAACCGTCGCGTTTCGTGCGGGGACTCGTTCTGGGCTGCCCGCACTCGTGTTTTGGAGATGCACGCCGACGAATGGGTGCGGCTTTACGGGAAGGATGCCGCCAATCAGGCCGTCCGTGGCCTTCACATGCTCGCGCCGACCGAGGTGCTGGACCGGGAAACTCGGCGCAAGCAGCGTGATCGGGAGATTGCGCAGTGCCGCGCCCATCTCGCCGCCTATGATCCGAAGCGGAACACGCGCCTCAACCGCCTGTGGCTCTCGTGGTTCGGGATGCGGCTGTATTGA
	79276	79527	--	orf00083	GTGCGGGGACCGCGTGGGGCGTCTTTTCTGCGCGGGCGAGCGAAAAAAAAATTCGACTGCAGTCTGATCATCTGCAATCTGTGCCTGCATCAGATGCCGGGCAAAGCCGACCAAGCGGCATGGGAACTCTTGACCGATTTCGTTGAAAAACTCGTCGGCGGCCGAGATCGGAGCGCGGGCGGGGCGAGCCCTCGTTCCCGGGCCGGGTTTCCCCTGCCGGTCAAGCCGAGCTCGGCTACGGGACCGGGATGA
	79511	80848	DDE transposase	orf00084	ATGATGGGACCTCGGCAAGTCGAGCAGGGTGCCCTGTTCTACGAGTTCTCGCTTGAGACGCACGTCCCCACCGACCATCTGCTTCGCTCCATCGACCGCTTTGTCGACCTGACCGGCCTGCGCCAGGAGCTGGCCCCGTTCTACGCCTCGACGGGCCGCCCCTTCGTCGATCCCGAGTTGATGATCCGCATGCTGATCGTCGGCTACTGCCTCGGCATCCGCTCCGAGCGCCGGGTGTGCGACGAGGTCCACCTTAACCTCGCCTACCGCTGGTTCTGCCGGCTCGGACTCGACGGCCGGGTGCCGGATCATTCCACCTTCTCCAAGAACCGCCATGGGCGCTTCCGCGACAGTGATCTCCTGCGCCGTCTGTTCGAGACCGTGCTTGCCCGCTGCATC…
	81661	81870	SDR family oxidoreductase	orf00085	ATGGCTCGGGAGCGGTTCGCCCTCGTCACGGGCGGAACGCGCGGCATCGGCGCAGCCATCGCCAAGCACCTGAAGGAGAAGGGCTACAAGGTTGCCGCCAATTACGGCGGCAACGACGAGGCCGCCCACGCCTTCGAGGCCGAGACGGGCATCCCGGTGTTCAAGTTCGACGTCGGAGATCCGCGAAGGCCGGCATGCGCGTGCTCCTGA
	81861	83069	ATP-grasp domain-containing protein	orf00086	GTGCTCCTGACCGAAGGTGGCAGCACCTCCGCCCGCGAGGCGATCACCGCCCTGGCGCTGGCGGGCCACGCGGTCGCCTATTGCGACCCGGCGCCGATCTGCCTCGGACGGTTCTCGCGTCTGGTCTCCCGGCGCTACCGCTGTCCGCCGCTCGGCACCGATCCGGAAGGATTCCGGCGCTTCCTCGAACAGGTGCTGGAACGGGACCGCTTCGACGTGCTCGTGCCGATCCACGAGCAGGGCTATCTCGTCGCCCGCATCGCCGACCGGCTGCGCCCGTTTGTAGCGCTGGCCGCGCCCGCCTTCGCCGCCTACGACCGTCTCCAGACAAAGCTCGGCTTCCACGGACTCCTACGCGAACTAGGCCTGCCGCAGCCCCCGGCGATCCTCCTCGACGAT…
	83296	83421	hypothetical protein	orf00087	ATGCCCGCCGGCCCGGCACCGGCCAAGGCCTTAATCAGCCCCTCGGTGTCTGAAGCCGGTGTAACGATCGGTCGCCATAAGGCGCTCCCGAAGAAGAAGCGTATCAATCGCGAGCGGAAGTTGTAG
	84573	86420	haloacid dehalogenase	orf00088	TTGGCGGTCCTGCCGCTGTCCGGCCTCTGCGCCGGACTGTCAGCGCATGCACTCGGCCAGGCAGACGTCGCGGCGACGGCCTGGACCCTTGCAACCCTGGCGGTTCTCGTAGTGCTCGTGACCCAAGTGGTGAGGAGCCTGGCGAAGGGCGACGTCGGGCTCGACCTCGTCGCCCTGCTCTCGATGGGCGGCGCGCTTGCCCTATCCCAGCCACTGGCCGGCGCCGTCATCGCCCTGATGTACGCGGGAGGCCAGTCGCTGGAAGCCTATGCGTCTGGCCGCGCCGGGAAAGCTATGACGGCACTGGTCGCGCGCCAGCCGCGCACCGCCCTACGCGAGGACGGCGGCGCGTTGACGGAGGTGCCCCTTGCGGCGCTGGTGCCGGGAGACCGTATCCTG…
	86514	87326	universal stress protein A	orf00089	ATGGACTACGCGAACATCCTCGTTGCCGCCGACCTCGGCGACGCGTCCCCGGACCAGGTACGTCTCGCCGCCGGCCTTGCCCAGCGCTTCCAGGCCATCCTCACCGGCGCGGCCGCCCACAAGGTGCCGGCGCCGATCCTGGTGCGCGACATCTACGACGCCATCGAGCAGGAAGAGTGCAACAAGGCCAAGGTTCGCGGGATCCTCGAAGAGGCGCGCGCCCTGTTCGAGCGCAGCGCCGGGGAAGGGATCCGCACGGAGTGGCTAGCCGCCCTCGCCGAGCCCACCACGCATCTCATCGAGCAGGCGCGCGCCGCCGACCTCGTCGTGGTCGGCCGGCGCGGGCCGGAGGACGAAATCGCAGGCCCGCTCGGGGTGTCGCCGGGGCCGGTGCTGATG…
	87326	87655	cystathionine beta-lyase	orf00090	ATGCGCGGACATGCCCTACCCGATCTCACCGTCGTCGCCTTGAGCTTGCTCATCGCCGTGCCTGTCGATGCTCGGGACAATTCGGCGGACCGGGGCGAGGCGTTCGCCCGCGAGCACTGCGCCCGGTGCCATGCGCTCGGGCCACGGGGAGCAAGCCCGATGAGCGAGGCCCCACCCTTCCGCATGCTAGCTGGGCGCTTCCCGGTCGACGACCTCGCCGACGTCCTCACCGAGGGGGTCGACCGCAGGCATCCAGCCATGCCCGACTTCCGGCTCGGACCCGCCGACGCCTCCGACCTAACGGCTTACATGAAGGCGCTGCGACGTTGA
	87721	87933	hypothetical protein METDI0321	orf00091	ATGCTCAAGCGAGGATCCTCACGATGCGGCGCGGCGGGCCGGACCGCGCGGACGCTCAACGTCGTGCGTCGGCCGACCCGATCCGCGCCGACGAAGCCCAAGCCGGATGAGGCACCGGACCAAGAGCGGGCTTCCAATCGATCGGCATGGCCGGATCCGCTGAACGACGAGGAGCTCCGCGAGCTGGAGGCTGGCTGGCGCTTCTTAGAGTGA
	87950	88810	universal stress protein A	orf00092	ATGACCAAAGAAACCTCGCCGCCGCTTGCTAACATCCGCGACATCCTTGTCGGCACTGCCGTCGAGGGCGAGCGCGAGGACGCTTCCTCGGCAATCGGATACGCCCTGACGCTGGCCAAGGCTGCCAGTGCACACCTCACGGTCCAATCGGCCTCGTGGCGTCTCTCGGGAGACGAAGCCTGGCTCGGCGACTTCGACTACGAGGGCGTCGCGGTCATTGACCGCCGCCTCGACGACATGGCCCGCTCCATCGCGGACCGATCGGCAGGAGATGCGACGCAGGCCGGGGTGGTCTGTACGATCGAGGCGCCGAGCCTGCCCTATCCGGACATCGTGAGCCGCTTGGCGGGGCGCGCGCGCCTGCACGACCTGACGGTTCTGAACATCGGCCTGCGGACC…
	88995	90566	PAS domain-containing sensor histidine kinase	orf00093	ATGCCTCGGCATCAGCAGGAGCCGCTCGCGCCCGAAACACCCGCAGACACGACCGCGCCGGACAGCAGCACCTCGGTCGTCGAGGAACTCTGGCAGACCCTCGACGAGGCCGGCATCTGCATCTGGTCACTCGACATCCCGACTGGCCGCGCCACGGTTTCGCCGACATGCGCTCGCCTCTTCGGGGTGCCCGCCGAGCAACTGACGACCTTCGCCGCCTCCCAGGCCCTGGTGCACCCAGAGGACCACCAAGCACGGGCGGACGCCATCCAGAAAGCGTTACGGGACGGTGGCAGCTACGAGGTCGATTATCGCGTCGTGCGGCCCGACGGACATGTCTGCTGGCTGCGCTCGCGCGGCCGGGTACAGCTCGACCCAGAGGGCGTGCCTTCCCGACAT…
	90556	91164	DNA-binding response regulator	orf00094	ATGGCGCCTAAGCTCGTGCACGTTGTCGACGACGACCCCGCCATGCGGGACTCTGTCGCTTTCCTGCTCGCTTCAGCCGGTTTCAAGGTGCGGATCTACGAGGCCGGCACGGAACTGCTCGACCGCCTTGCTAAGCCGGCACGAGGCGTCGTCCTAACCGACATCCGCATGCCGGGCATCGACGGGCTGGAACTGCTCCGTCGCCTGCGGTCGGCGGGCCAGAACCTTCCCATGGTGATTATGACGGGCCACGGGGACGTGCCTCTGGCGGTGGAGGCGATGAAGCTCGGCGCCTGCGACTTCATCGAGAAGCCCTTCGACGACGAGGCGCTGGTGCAGGCGCTGACATCCGCGCTCGAACGCGGCGGCCGAGCCGAAGCCGCGGACCCAACGCTTCGG…
	91254	91643	response regulator	orf00095	ATGCCGTCCTATGCTTCAACCCTCATCTTCGTCGTGGACGACGACCCGGCCATCCTCCACTCGACCAGCTTCCTGCTCGAGAGCGAGGGTCACCGGGTCGAGACTTTCCGCAGCGGCCGCGAACTGCTCGCGGCCTTTCCTGGCCCCAGCCCGGCATTTGTGTTGCTCGACCAGATCATGCCGGAGTTGGACGGCCTGGAGGTGTTCGCGCAGCTGCGGACCCTCGATGCCGTCGTTCCGGTCATACTGATCACCGGCCACCCTGATCCAGGTATCCGGACGCGTGCCCGCCGTGCGGGCCTTTCCGTGGTCGAGAAGCCGCTCGCGTTCGACGCCCTGTTGAGCATGCTCGGCGCCGACGGCGCCGCCAGGCCCGTCTTTCAGGGTTAA
	91818	92090	hypothetical protein	orf00096	ATGCCGGCCAGCCGACAGCAGCCGATCCTCTACCGTGTATTTCAGCATAGGCGCGAACCGGGGCTGTGCTGCGCCGTGCGCGAGAACCTGCTGGTTCCGCACTTCGTCCACCCGGGTGCCTGGGATTTCGGCGCGAACGTGCGCGAGGACGAAAGCCTGCCTTTCGGCTTCCAGCCTGCCCCAGCTCGCGAAGCGTCCGAGGCGTTCGGCTTCTACCTCTTCCACCATCCTTGCGAGATCTTGTCACCCATGTATGGCCGGTACTGGAGGTGA
	92157	92474	hypothetical protein	orf00097	ATGCATTCCGAGCAAATGACGCACATCCAAGTTCCGACACCGGCTGATGCCGCTGAGGTCATCAAGACCGGCATCGGCACTTGGCGCACCTTCGCGGTCGACCTGCCGCTGCGCCTCGCCGCGGAGACGATCCGCTTCACCGGCCACCGCCTTCAGGCGCAGGCGGATCACCTCGCGGCCCTGGCCTCGTGCCGCTCGCTCCAGGCCGCCGTCGAGCTCCAGGCCAGCTTCCTGACCGAAAGCGTGGCCGACTACCAGAACGAGGCGAAGACCCTGTCGCACGACGCCGCCGAAGTGGCCTTCGCCAAGGCGGCCTGA
	92473	92601	--	orf00098	ATGGGCATCTCCCTTGCTCAGGATTTGCCCAGCCATGATCCGCTCAAGACCTTCTGCCTTGATCCAAATCAAGCAAGCGGCGAGGAGATTGGAACGCAATTTGCCGGACAGATTATCAATATCAAATGA
	92766	93008	hypothetical protein	orf00099	ATGCGAACCATCGAGAACCGCACCGAAGACACGGTCCTGAACGCACTCAACGCCCTGCTCGGCGTCGCCCTGCTCTTGGCGCCCTGGTACCTGGGTCTGGCCACCGAAACCGCCGCCGCACGCAACGCCTTCATCAGCGGCGCGGCCATCGCCGTCATTGCACTGCTCGCCATCAGCAAGTCCTACGATTGGGAGGAGTATGCCAACCTCGCCATCGGCCTCTGGGTCGCCGTCTCGCCCTAG
	93228	93365	hypothetical protein	orf00100	ATGCCCCTCGATCCCGTCGCGCTTGCCCTGGCCATGTCCTTCACGGCGGGCTGCGCCTTCATTCACGCCCTGCGGCGTCATGCCGACACCGTCACACTCGCCCTGGGCCTCCTGGCAACTGGGCTCGCCACCGCGTAG
	93570	94262	transcriptional regulator	orf00101	ATGACCCCCGAGCACACGCCCCCGATGCCCCCGCACACGGCAGTCAGCCATCCCGCCCCCGTCTCGAACGTGAACGGCAGCATACTGTTCGCGGGCTGTCCCGACCTCATCGGCACACCCTTCTCCTACGCGCGCGAGGAGGAGGTTTACGGCGAGGGCGAGGAGGCCGAGTTTGTCTACAAGGTGGTCAGCGGCGCAGTCCGCACCCACAAGGTGCTGAGCGACGGTCGCCGTCAGATCACCGGCTTCCACCTGCCCGGCGACCTGTTCGGGTTTGAGCAGGGCGACACCCACCGGCATACCGCCGAGGCTCTCTCGGACGCCAGGGTGCTGATCTTCAAGCGCCGGCAAGTCGAGCGTGCCGCCACCGACCGGGCCGAGGTCGCCTGCCAGCTCTGG…
	94289	94504	hypothetical protein	orf00102	ATGTCGCGAGGGACCCGCCGAGTTCGGCAGGGTTTCCTCTTCGCCACCGCCGTACTGGTCGCCGCGGATCTGGCATCGCGGCTCGCCTACTCGGAGACTGCGGTCGCGGCGCAAGTGGAGCTCGCGATCCGGCGGGCCGACGCGATCCAGTCGGGCGTCGCGGAACCCGAGGCGGTGAGCCGGCCGCCTCGCCTGCGCGTCACTGTGCTCCCGTGA
	94580	94771	cupin	orf00103	ATGCAGGATGTGCTCAAGGGCGTGATCGCCATCCCCTCTGCCGAAGCCGCGCCGCGGCCTGTGCCCAGCCACTATCCCGAGGCCTTCGCTGGTCACCTGCGGGGCCGAGTGAAGCACCCTCTTGGCGATGTCTTCGGCCTGAAGAACCTCGGCGTGAACCTCACCAGGGTGCCACCCGGCGCGGTATCGTAG
	94871	95062	cupin	orf00104	ATGTGCGCCGGGTTCCCGGCCGACGGGGCGGCCCACCACCTCCAGAATCTGACCGACAGGGACGTCGTCCTCTTGGAAGTCGGCGACCGCGCGCCCGAAGACATGGTCATCTACCCGGCCGACGACCTGAAAAGCATTCCGGGTCCGGATGGCGAGCGCCGGTTCACGCACAAGGACGGAACCCCGTACTGA
	95350	95535	universal stress protein A	orf00105	GTGAACGTCCTGCCGGTTGGCGGCGACGTCACCGAGACCTTCCGCACACAGGTCGGCCTGTTTCGAGCGGACATGCTGGTGATGGGTGCCTACCGGCATTCTCGCCTTCAGGAGTGGTTCCTCGGGGGCGTGACCCAGCCGCTGCTTTCGCGCAGCAGTCCCGTGCCCCTGTTGCTAGCCCATTGA
	95544	96125	universal stress protein A	orf00106	ATGACCCTCCACTCTTCGTCCCAACTCGCCTTGACCCGCGACATCATCGTGTGCCTCACCGAGGAGAGCCACGGCGACGAAGCCGCAGACGCGCTCGCCTACCCCCTCTCGCTTGTCGGCATGGCCGGTGCCCACCTCACCGTTCAGTCCGCAGCCCGACGCCTGACAATCGTCGCCGGGCGAGCCTGGGGAACGTCCAGGATCTTGTTGCGGATTGAGAACCGGCGCCTTCGCAGCCTCGCGCAGGCGCTCGCCAAACGCTCCGTGTCGGACGCAGCCAGCACCGGCGTGACGTGCACGGCCGAGGCACCGATTCTGGCCTACCCTGACCTGATCGCGCGGCTCACGGCACGCGCACGGCTCGCTGACCTGACCATCCTGGACGCGGAAGCGCGAGGG…
	96232	98871	ATPase	orf00107	GTGTCCGGCAACACCCCGGCCAAAATCGAGGATTCCCATGCACTGGCCGCCGAGACCGTACTGAGGCGTCTCGGAACCTCCCTCCACGAGGGCCTGCCGGATGCGGAGGCCCACGGACGGCTGGCGCGCTTCGGCCCCAACCTGATCGCCACAAAGGAGCGAGCCCGGGCACACGTCCTGCTCCTGCACCAGTTTGCGAGCCCCGTCGTCTACCTTCTCGCCGCTGCCTGTGCCCTCTCGCTCTACTTCGGCGATTGGCAGGAGGCGACCGCGATCGTCGCCGTCCTGGTCGTCAACACCGGCCTCGGTTTCTTCACCGAGCTGCGGGCGGTCCGATCCGTCGAGGGATTGCGGGCCCTCGGGACGCGCTCGGCCCGCGTACGTCGCAACGGGCACGTC…
	98875	99081	--	orf00108	ATGCGAGTCGAGCCTTGCCGGTTCGATTCCATGCGAACCGTCAAGCGCCGTGGTTCGCTCGCGTACTGGCTGCTGAACCTGATGGACTTGATCGCTCGCCATCCGATTACTCAGTTCGACGCGCTCCCGACAAACCCGGACGGCGGCGAAGCGAGTCAGGGGATGAGTACAGGTTCATCCTGCCTGCTGCTGACCCCGTTGCCTTGA
	99105	99275	hypothetical protein	orf00109	ATGGTCATCCATAGCCGCAGCGAACATGCGGACGACGTCGCCGTCGTCCTGATCCTGATGCTGATCGGCTTGATGCACCTGCTCGGTGCAGGCGTCGCGTCACGCACGGACAGGTCCATCGACCTTGTCGCGGCGGCCGAGGTCGCGAGCCGTCATCCACGCCTCGACTGA
	99329	99730	hypothetical protein	orf00110	ATGGCCGCACGTGCAGACAAACCCGACCAGTTCGACCCTCTCGGCATCGCCGCCTCGATGAACGAGTGGTGCTGCCTGCTGAAGGCGGCACGCGAGCTCAAGGACGTCGACGAGGAGATGATGGAGACGATGCTGGAGGCAAACGCGACCGGTCCCGCACCCCTCAGCCCGGAAGCCGCCGTAAAGCTCCGCAGCCTCGTGAACCTGATGCGAAGCCTGAACCTCGACCCGGAGGCCATCCGACGGCGCGAACCGGAAATCATGCGCGAGCTTGAAACTGCGTGCCTGCGCTGCATGGAACGCAGCCGCTGCGCCAGCGAGCTCTGGGCCGGGACCGCCGCCGCTGCCTACCCGGAGTTCTGCCCGAACGCGGCCGGTATCGACCGGCTGCGCGGTCAA…
	99832	99948	--	orf00111	ATGATCTGGATCAAGACCCGCTGCGGGGCGAAGAAAAGCCCCGAGCGTCGCGGCCCGGTAGTGCGCGAGGATCTGCGCCATTGCGCAGGAATCCACCCTGGACCGCTCGCCATCTGA
	100027	100665	bifunctional enoyl-CoA hydratase/phosphate acetyltransferase	orf00112	GTGATCGAGCCCGTCCTTGTGGGCCCGAAGGCAAAGATCCTGGCAGCCGCGGCTGAACTTGGCGTCGGGCTCGATGGTATCGAGTTGATCGACAAACCCCACAGCCATGAGGCAGCCGAGACCGGCGTGGTGCTGGCGCGCACCGCCAAGGTTGCAGCCCTGATGAATGGCGCGCTCCACACCCAGGAGCTCTTGGCCACGGTTGTACGCCGGGAGCCCGGCCTGCGGACCGAGCGGCGAATGAGCCACGTCTACGCCCTCGACGTCCCGAACCGTTCCAATGCACTCTTCATCATGGACGCGGCCGTCAATATCGCGCCCTCGCTCGATGACAAGCGTGACATCGTCCAGAATGCCATCGACCTGTGCCATGCGCTCGGCATCCCGGAGCCGAAGGTG…
	100662	100880	--	orf00113	ATGTCCCGGCACCTTTCGCCTGCCCTCGCGGATGTCCGGGGCGCGCGTGTCGCCTATGGCGGCCGCCAGAATGCGACCCCGCTCACCGTCGGTTCCGGAACCGCCATGGCAAGATTGCTCGATGCGGCGCGCGGCCTCGACCCGATCCGTACGGCCATCGCCCACCCGTGCAACCGCAACTCGCTCATGTGGTGGTCAAGGCTCGGGATGCCGGCGTGA
	101136	102287	hypothetical protein	orf00114	TTGGTCTCGCACGCATCCTATCGGCATCTCGCCATATTCGGGGATGCCTTCCACGCGGTCCGTAAGCGGGCGGCGGACCCGCCCACCGACGGTCAACTGGTCGAGCCCGCCATCTCCGCGATGGTCGCCTCGCTGGATCCCTACTCGCGATACCTGACCGCTGCCGAGTTCCGTCGCCTCGACGAGGCGGAGTCCGGGAGCTACTCCGGGGTTGGCATCGAGGTCGAGGCCGGCGGGAAGATCACCGGCACGCTGCCGGGCGGTCCCGCGGCGCGGGCGGACCTGTCGCCCGGGACGGTCATCGAACGCATCGACGGCGTCGCCGTCGCACATCTAGGACTTGGTGAGACCGTGGACCGCTTGAGCGGCGAGCCCAGCTCCACGGTGCGGCTGCGGCTC…
	102433	102777	hypothetical protein	orf00115	ATGACCATGTTCGACAAACGCGAACAGGCATTCGAGTGCCGTTTCGCCCGCGAGGAGGAGGAGCGCTTCCGCGGGCGTACCCGGCGCAACCTTTTGCTGGCGACCTGGGCTTGCGAGCGCATGCGGCTCCATGGGGACGCGGCCCAACGCTTCATCGACGACTTTAGCGACCGAGCCGTCCTGATGGACGACGAGCCACTCCTCGCCGAGTTCCATGCGGACCTCAAGGCGGCAGGTCTCGAGGAGACGCTGCCGGCCTTGCGCAAGGAGATGGAGCGTTGCGCCGCGCTCGCTCGCGCCGAGCAACGTGTCGGGCTTGCGCTGGATCAAGGCTCGTCCGCCTGA
	102830	103480	OsmY domain-containing protein	orf00116	ATGACCGACAAGGACCTGCGCCGCGACGTGCTCGACGAACTCGACTTTGATCCCAGCCTCGACGCGGCCGAGATCGGGGTCGCCGTTTCCGGCGGCGTCGTTACCCTGACCGGCCACGTCGGCAGCTATGCCGAGAAAGTCGAGGCCGAGAATGCCGTCCGCCGCGTGAAGGGCGTGCGCGCCATCGCTCAGGAGATTCAGGTGCGCTTCCCCGAAGCCAAGAAGATCGAGGACGACCAGATCGCCGCGCGGGCCCTGGCCATCATCGATTGGTCGGTGCACCTCCCGAAGGACGCCATCAAGGTCAAGGTCTGCAACGGCTGGATCACGCTGACCGGTGTTGTGCCCTGGCAGTACCAGGCAATCGGCGCAGAGGCGGCCGTGAGGAAGCTGTCTGGT…
	103572	104465	phosphoketolase	orf00117	TTGATCCACGAGGGCGGGGAGCTCGGCTATTCCCTGGCGCATGCCTTCGGCGCCGCCCTCGACAACCCCGGTCTGACGGTCGCCTGCGTGGTCGGCGACGGCGAGGCCGAGGCCGGCCCGCTGGCGGCCGCCTGGCACGGAAACAAGTTCCTCAACCCACGTCACGACGGCACGGTCCTGCCCATCCTGCATCTCAACGGCTACAAGATCGCCAACCCGACGGTCCTCGCCTGCATGCCCCGGGAGGAGTTGCGCAGCCTGCTCGTCGGCTACGGCTACGAACCGACCTTCGTGGACGGCGACGAGCCGGCCATGATGCACCAGGCCATGGCGGCCGCGATCGACGCTGCCTTCGACGCCATCGCGGAGATCCGGGCACGGGCGAGATGCGGCGAGGCC…
	104719	104979	phosphoketolase	orf00118	GTGATCTCGGATATCCGCCGGGAGGCCGACCTGGACGCAACACACGGTTCGAGGGAGCACCACGACGGCGAACGTCGAGACGACGGCGTCGGCTTGGCATTCATACCCGGGCCGCTCGGGCCTGACACCCTCCGGCAGATCGACGCCTACTGGCGCGCCGCGAACTACCAGTCGGTCGGCCAGATCTACTTGATGGCCAACCCGCTCCTGCGCGAGCCGCTCAAGCCCGAGCATGTGAAGCCGCGGCTGCTCGGGCACTAG
	105077	105214	MULTISPECIES: hypothetical protein	orf00119	ATGGCCCTGGTTCTTCGATCCACCTTCGTCACCAGGGTTCGCCGCGCGCGGGTGCCGGTAATGCGAGCACCGTCGGACGACGCCGGTACCCGGCTCCTCATGGATGCCGCGCGCTACCGGAGCATCGGTAGCCTCTAG
	105307	105939	OsmY domain-containing protein	orf00120	ATGGACGACATCACCGTGCACCGGCACGTGCTCGAAGAGCTGGACTGCGCCCCGATGATCGACGCGGCGCAGATCGGCGTCACCGTCGAGAACGGCATCGTCACCCTGACCGGCCACGTCCGGAACTACGCCGAGAAGAGCATCGCCGAGCGAGTCGCGCTCCGGGTCCGCGGGGTGCGGGGCGTGGTCGAGCGGATCGAGGTCCGGTACCCAGACAACCCTAGCGTCGGTGACGAGGCCCTGGCCGAGCGCTGCGCCCGGGTCCTCGAATGGGACGTGCGGATCCCGGAGGACTCAGTCACGCTCAAGGTTGAGCGGGGCTGCGTCACACTCCAGGGGAGCGTGCCCTGCTACCATCAGAAATCGGCCGTCGATAAGGCGCTGCGGCGCCTGGCCGGT…
	105949	106932	alcohol dehydrogenase	orf00121	ATGCTCGCGATGGTGCTTCGGCAGGTCGGCGCGCCCCTCATGGCGGAGGAGCGTCCGAACCCGGTTCCCGGGCCGGGCGAGGTCCGCATCCGGGTCGAGGCGTGCGCAATCTGCCGTACCGACCTCCACCTCATAGACGGCGAGCTTCCGCAGGCGGTCTACCCCATCGTGCCAGGCCACGAGATCGTCGGGCGCGTCGAGGCCCTCGGACCAAGCGTGATCGAACCTCGACTGGGTACCCGCGTGGGCGTGCCCTGGCTCGGGCATACCTGCGGGCATTGCCGCTACTGCGGGAGCGGCCGCGAGAACCTTTGCGACGCACCCGACTTCACCGGTTGCACGCGCGACGGCGGCTTCGCGAGCCACCTCGTGGCCGAGGCCGCCTTCACCATCCCGCTC…
	107053	107868	universal stress protein A	orf00122	ATGAGGATCTCCAACATCATGGTTTCGGTCGATCTCGGGTCCGCGACCGCAGACCGCGTCCAGATGGCGGCAGGCCTCGCCGAGCGGTTCGAGGCTAGGCTGACCGGCGTCGCCGCTCGCCCGATCCTCGGTCCCATGCCGGTCGGCGATATGCTGGAGGTCGAGCGCGTCTGGGCCGCCGAGGAGCGCTTGGCGGACGAGCAACTGGCGGAGGCCAAGGCTCTGTTCGAGCGCGAGGCTGGGCAGGCACCCCGGACGGAGTGGCGCTCCGCCCGCGCCGATCCGCCGGCCAATCTCGACAAGCAGGCGCGCACCGCCGACGTCGTGGTCGTCGGCCGGCAAGGCCCGGCGGACGGCGCCCCGGGCCTGATGGGCGTCCCGACCGGGGCCCTGTTGATG…
	107868	108200	cystathionine beta-lyase	orf00123	ATGCGCCCGGCAGCCATCCTCGCGGCCAGCGCTCTGGCGCTGCTTCCCGGCCTCTTCTCCCTCCCGGCGCATGCCTGGGACCGGCAGGTGAAACAGGGCGAGACCCTCGCCCGGACCAACTGCGCCCGGTGCCATTCCGTCGGGCGCCTTGGGGCGAGTCCGCTGCGCGCGGCGCCCCCCTTCCGCGAACTGCACACACGCTACCCCGTCGAGGACCTCGGCGAGGCGCTCGCCGAGGGCATTCGAACGGGCCATCCCGGCATGCCCGAGTTCCGCTTCGACCCGGACCAGGCCGAGGCCCTGATCGCCTATCTCAAGTCCCTGGAACGCTGA
	108216	109076	universal stress protein UspA	orf00124	ATGTTCCTGCGCTGCCTCCTCGTTCCCACCGCCCCCGGCGTCGATGCCACGCGCCGGCTTGATGCAGCCCTGCGCCTCGGCCGGCCTTTGCACGCCCACATCGCCGTCAGCTTCATGGCGCCCGGCCCGGAGCACATCATGGCCAGCATTGTGAGCCTGGTTCCTCTGGACTGTGCGACCATCGACGCCATCGAGCGGGGCGTGCGCGAGGCCGCGGCCGAGGGCAAAGCGGCCCTCCAGGCCTGGTGTCAGCGCGAGGGGGTGAAGTTCATGTCGTCCGGCGGGCGGCTCGACGCCACCTTCGCGACCTGGGCCGAGCTCTCGGGCGAGATCGAGCCGCTCCTCACCCTTGCTGGCCGGATTAACGACCTGGTCATCGTCGACCGGCCAGATCCAGGC…
2	3950326	3951726	phage integrase (plasmid)	orf03906	ATGCCGCGCAGGAACTCGGGACCCCGCCTCTGGCTACGGCCAGCGGAGCGGGGCAAGGACGGGGGCGTCGAACGCCTCGCGCAGTGGCACATCAAGGACGACGGCGGGGTCCGCAGACCCACTGGCTGCTTTGAGGCTGATGTCGGCCGGCTTGAAGGGCAAGCCCGGCACGACGCACTAGCGTACAACCGGGCGGAGCGGGCCAAGGCCGACGCCGCCCTCGCCGAGTACATCACCGCCAAGCACCGCCCCGCCGTCCAGAAGGGCCGCGGCGCGTCCGACGTCCAGGTCCTCGACGTGCTCCTCCTGTGGGGCGAGAAGGTCGTGCCCGGGCTGGCGTCCGCCGCCAAGACCGGCCAGCGCCTCGTCCAACTGGGCGAGTTCTGGCAGGGCAAGACC…
	3952107	3953621	hypothetical protein	orf03907	ATGACAACCGCCGCCCCCCGTCTCCTCAACGCCGTGTTCCCGCAGGCCATCGCCGTTGCGGCCGGCGTCGCCACGGTCATCGAGGACGACCGCGCGGCGGCGTGGCTCGCCCGGCGCCTGCCCCAGGCCATGCCCCCCTCCGGAGAACTCCTGGCCATGACGCCGTGGCCCCTGAGCGAGGAGCTCGGCGGCCTCGGGACCGCGCCGCGCCTCCCGGCGGTCGAGGGGCGCGCATGGCTCGACGACGCCCAGGAGTGGGCCGAGCGGTCCGCCCGCGCGCTCCTCGCCGCGTCCCGGGCCGGGGATTCCGTCATCCACCAGGGCCTCACCCTGCCGAGGCATTTCGGGACCGTGCGTGACTGGCTCGCCGCTCTCCCGGAGACGGACCCGCGCATGCTG…
	3953618	3953875	hypothetical protein	orf03908	TTGCCTTCTGAGACGCCCGCATTCCCGGACGACTGGTCCGGCGCCATCGCGCGGACCTACTGCTTGCCCAACTGCGTCGTGCGGGTCGAGGTCCTCGGCCAGGGCGAGGCGATCCGCGTCCACCTCCACAACCGCCGGACGTTCGAGCTCACGGCCGCCGAGCTCGCGCCCCTGGTGACGGGCGGCGACGCGCAGCAGGCTCTCACAGACGCGATCTACCGCGAGACCCTGGCGAGGCAGTGGACCCAGCCCCGATGA
	3953865	3954110	hypothetical protein	orf03909	ATGCGTACCGACCACGCCAACCGGACCCTGCGCACCGGCGAGCACACCTGCCGCCGGGCCCACGCCTGCCACTGGTGCCCCCTCGACCGGTCCATCGCCGCCGGCGGCCGCATGGTCGTCGTCGTCTCCCTGGAGGACGGCGAGCTCAGGCAGCGGCGGTACTGCCTCGACGGCGGCGCGGGGTGCTGGGCCGAGCACCACGAGGCCGAGACCCGCCCGCTCAGGGAGGACGAGCTTGCCTTCTGA
	3954110	3954943	hypothetical protein	orf03910	ATGGCACGCTACCGCGCGCGGCGCGACTACCGCTACCTGGAGGGGCACTCGGCCTACAGCGCCTTCGACCAGGCGTACCGTGACCGGAACTACGGCGCGGGGCTGCCGCTCTGGCCGGTCCATGTGAACCTCCGGCTCATCCGTATGTTCGAGGGGCGCGAGGGCCTCGACCGAGGGGAGGCCATCGCGCTCGTCCTCGCCGACCGCGTGGCGGAGGGGCGACGGACGAAGGGGTCGTTCGCCGGCGCGTTCGAGGGCGACGTCGCCGGCAACAACCTCGGCTGGGGCGTCCACCTCGGCCTCCTGACCGTCACCGAGGAGGCCGGCCGCCGGACGTGGGCCATGCCCGACCGGGAGCCGTGGTTCGTCGTGGACGGCAAGCGGGCCCGCCAGGTCCGC…
	3954956	3955123	Conserved hypothetical protein	orf03911	ATGACCGCCGCGGAGGCCAGGACCCGGGGCGCCCGGCTCGCCGCGGCGCTCGACGACGCGGATCCCGTCGAGATCCGCTCCATCCTGCGGGGGCTCACACCCAGGCAGGCTCTCCGCGTCGTCAGGGCCGCCGCCGCTGCCCAGGGCGGGCGCCTTCGCATCGGATGA
	3955120	3955332	transcriptional regulator	orf03912	ATGACAGACCTGGACCACGATGACGTCCGCGCCCTCCTGTCGGCGGCCATCCGCGAGGCCGGCTCTCAGCGCGAGTTCGCCGCCCGCGCCGGCGTGAGCGCGGGCTTCCTCTCCGACGTCGTGCACGGCCGCCGCGCCCCGGGCGAGCGCGTGCTCAGCGCGCTCCACCTGCGGCGGGTCGAGCGATTCGTCAGCCTCCGGAGGCCGGCATGA
	3955329	3955799	hypothetical protein	orf03913	ATGCAGTTGAGCCTGTTCGACTGGAGGCCGCCGCCGGCGCCCCCGCGCGCGGTCCGCCGGGATGTCGCCGAGCGGGCGATGGACGTCGCCCTGCACGAGCGGCCCGACCCCCGGCGCGTCTACGCCCTGACGGTGAGCCACGGCTACGAGGCGGCGGCCGAGCGCTGGTGGTGGTGCAGCAAGTCCGACCTCAGCCGCCTGATCTCGCAGGGCCGCGCCCTCACGGTCGGGACCCGGTCTGAGCGGGTCCGCCGCAGCCTCACGCCCGCGGACGAGCAGCGCGTCGTCGACGCCGTGCTGGAGCTCGGCGGGATCCTCTACGCCGCCGAGGGGTGCGGGATCCCGGAGAGCATGGTCCGCCAGATCCTCCGCGAGCGCGGGGTCGCCTACCCGCGCGCC…
	3956085	3956624	hypothetical protein	orf03914	ATGGCGTACACGCACGAGAACCCGAGGCCCGCGCGCTACAAGTGGGAGGCCCGCCAGGCGGCGTCCCTGGTGGAGGAGACCCGGAAGACGCTGGCGGCGCGCGGCTGGTCGTTCGCCCGCGACCGCGAGGCGGCCGAGGCCATCGCGGCGTCGGGCAACCTGGGCCCGCACACGCTGGAGGAGGCGCAGGGGATCCTGCACCGCGCGGGCCGCATCTACGGCTCGACCCGGCGGCGCCTGGAGGAGTGGCCCCTGGGCGCGGCGTACGTCGAGCGGGCGTCCATGCCGGGCGTGCCTGCCGCCGCGCGCGAGGCCTGCCAGTACCTGACGGCCCTCGACACGGACCGGGCGCAGGAGCCCAACAGGCGCGGCTGGAGCCCGTCCACGACGTACGCCGGG…
	3956621	3957511	DNA methyltransferase	orf03915	GTGAGCGCCGAGGTGATCGCCCTCCGCCCGGCGGCCGCGCCCCGGCGGCCGATGGTCCGCTGGCTGGGGAGCAAGTGGCGGCTCGCCCCGTGGGTGATCTCGCACCTGCCCCCGCACGAGCTCTACTGCGAGCCCTACGGGGGCTCGGCGAGCGTCCTGCTGCGCAAGGCCCGCGCCCCGGTCGAGGCCCTGGGCGACCTCGACGACGAGCTCCTCTGCCTCTACCGCGTCGTCCGCGACCCGACGGCGGCGGGGCGGCTGTTCATGCTCTGCACGTTCACGCCGTTCTCCGACGGCGAGTTCAGGTTGGCCACGCGCCGCCTGCCCGCTGACGCGGATCCCGTCGAGCGCGCGCGCCGGATGATCGTGCGCCACGCCATGCAGCTGAGCCCGGACGTC…
	3957508	3957630	hypothetical protein	orf03917	TTGCCGGGCGGCGACGTGGCGGTCGAGCCCCCCGGCGAGCTTGGCTTCGCGGTCCCGGTCGCGCTGGCGCCGGCGACCGCCTCGTACTGGGTGATGGTGTCGCCGCCGCGGGTACGGCTCTAG
	3957691	3957813	--	orf03916	GTGAAGTCGCCCCAGATCCGCGGCGAGCGGTTCGAGGGCTGGGGCATCGAGCGCCTCCTCGCCGCCCTGGACGCCTGCGGCTACGAGGCCGTCATCGCCGTCCGGCCCAAGCCGGCCGCCTAG
	3958234	3958347	--	orf03918	GTGCTGCTGCCATTTATCTGGGCAACCGATGCGCCGTCGGGCAGCCAGCCGCCTACCGAGGTTTTCTGTTCATGCTCGTCGTCCAACCTGACCGATCTCGACGCCTCTGAATGA
	3958539	3959396	putative N-carbamyl-D-amino acid amidohydrolase	orf03919	ATGAAAAGCGGCCCAATTACAGTCGCCTGCATCCAGATGGCGCCTCGCTTCGGTGATACAGACGCCAATGTCGCGCGCTCGCTCGATCTCATCGGGCAGGCGGCGGACGACGGCGCCTCGCTTGTCGTGCTGCCTGAGCTCATCAACACGGGCTACGTCTTCGAAACGCGAGAAGAGGCCCTTGCCCTGGCCGAGACCGTTCCCGACGGTCCGACCTGCCGGGCCTGGGCAAAGATCGCCGCCGAACGGGGCCTCCACATCGTCGCTGGCATGACCGAGCGTGAAGGCAGCTCGCTCTACAACAGCGCAGTGGTGATCGGACCGGAAGGCTATATCGGCACCTACCGGAAGATGCATCTCTGGGACAACGAGAACCTCTACTTCGAGCCCGGCAACAAA…
	3959463	3960620	amino acid ABC transporter	orf03920	ATGTTCCGCATCGTTTCGCTGACGGCCAGTGTCTTCGCGATCGGTCTCTTCGCCGGCTCAGCGGTTGCCGCGGGCGACACCATCACGATCGGCATCCCCGTCGGGTTATCGGGCGCCAACTCGGTGGTCGCACCGTCCGTTGTGCAAGCCTCCGAACTGGCCGTCGATGAAATCAATGCAAAAGGTGGCATCCTCGGCAAGAAGGTCGTGCTCGAAGTGGCCGACGATGCCTCTGGCGCCGCGGGTGCGCAGAAGGCCTACGACTTGCTCATCTTCAAGAAAAAGGTCGATGCCATTGTCGCCATGGAAACGTCGGCGGCGCGCAATGCCGGCCTGCCAATCGTCAACCGCGGAAAGATCCCGTACATCTATACATCCTTCTACGAGGGGCGATCCTGC…
	3960699	3961535	branched-chain amino acid ABC transporter permease	orf03921	ATGATTGCCCAGACACTGGACATCGTGACGACCGCCGCCATCCTCTACGCGGTGGCGACCGGGCTTCTGCTCGTGTTCGGCGTCATGAAGATTATCAACTTCGCCCATGGCGGACTGATGACGCTTGGCGGCTATGCCGCACTCATCACCACCCAGGCGGGTCTCAATCCCTGGCTCGCTATTCCGATTGCAGCCCTGTTCGGGGCCGTCGCCGGCATGGCCATCGAGCGCCTCGTGGTGCGCCCGCTCTACGCGCGCCCCCTCGACGCGATCCTCGCAACCTGGGGTCTGTCGATCATCATTGGACAGCTCATCACGATCCTCTTCGGCCGCGGCGTGCATTTCGCCCAGTCGCCGCTAAGCGGCACGCTCGACGTGCTCGGCGAGAGTTACTCAGCC…
	3961504	3963381	branched-chain amino acid ABC transporter substrate-binding protein	orf03922	GTGTCCGTCCCCAGGGGTTCGCTCGTGACTGAAGCGCGCCGCCTCACCCTGATCCTGCTCGTCGCGCTCGCCGCCCTCGTGGCGGTGGCCGTCGGTCCCTTCCTGCTCGACACCTATTCAGTGAACGTGCTCACCCGCTCGCTCCTCTACGCGGCTGTGGCTCTGACCGTGGACCTGCTGTGGGGCTTCCTCGGCATCCTCACCTTCGGTCAGTCGGTGTTCTTCGCCTGCGGCGCCTACGCCGCCGGGCTCGTCTTCACCCACATGGACTTCTCCGGCTCCAACGCGCTCGTGGCGCTGGGGCTGGGCGTCGGCGGCGCCCTCCTCACCGCTGCTATCGTCGGCTGGCTCGCTTTCTGGCACGGAGCATCCGCGCTCTACGCGTCGGTCATCACGCTG…
	3963378	3964091	ABC transporter ATP-binding protein	orf03923	ATGAGCACGATCCTCGAGGCTGCGCTGAACGTACGGGGCCTCTCCAGCGGCTATGCCGGAGCCGTCGTCGTGCGCGAGGTCAACCTGTCGATCGCACCGGGCGAGATTCTCGCCGTGCTCGGAAAGAACGGCATGGGCAAATCCACGCTGCTCAAGGCGGTGATGGGCTTCCTGCCGAAGATGTCGGGCAGCGTGAGCCTCGGCGGCAGCGAAGTGACCCGCCTGTCCCCTCATCGCGTCGCACGGCTCGGCGTCGGCTACGTCGCGCAGGAGAAGGCGCTGTTTCAGGATATGACGGTCGAGGAGAATTTGCGCCTTGCCGTGCGCCGTCCGGATTTCGAGGCAGCGCTTGCGGAGGTGGAAGCCTCGTTCCCCTTCCTGCTCCAGCGCCTCAAGCAG…
	3964103	3964795	urease subunit beta	orf03924	ATGTACCTGACCGCCAGAGAGCAGGAGCGGCTGCTGGTCTTCCTCGCGGCCCAGCTCGCCCGCCGCCGCCGGGACAGCGGCCTGCGCCTCAACATGCCGGAGGCACGGGCTCTCATCGCGGATGCGGTGTTCGAAGGGGCACGGCACGGACAATCCGTGTCCGAGCTCATGTCGGTCGGACGCTCGGTGTTAGCGGAGTCCGAGGTGCTCGAGGGGGTTGCCGAACTCATCGACACGCTGATGGTCGAACCCTTCCTGCCGGACGGCCAGAAGCTCGTCTGCGTGCACGATCCGATTGCGGTCGACGGTACGGCGGTTTCCGACGCCTTCGCCAATAGATGGCAGCTCGCCGAAGGCGAGATCGCGATCAACCGGGATCGACCGAGCTTTTCGACATTC…
	3964797	3966512	urease subunit alpha	orf03925	ATGGTGCAATCACTGCCCCGGCGCCACTACCTCGAACTCTACGGTCCAACGCTCGGGGATCGCGTCCGGTTGGGCGATACCGCGCTGTGGGCGCAGGTCGAGGCCGACCTCACGCATTACGGCGACGAACTCGTGTTCGGCGCGGGCAAGACCATGCGGGTCGGCACCGGCTGCGACGGCGCGCTGACCGCCGCCGACGGCATCCTCGACCTCGTCATCACCAATGCACTGATCATCGACGCCGTCGCCGGGGTGATCAAGGCCGATATCGGGATCAAGGACGGCCGGATCGTCGGCATCGGCAAGGCCGGTGATCCGCGCATCATGGACGGCGTCTCGCCGGATCTGATCGTCGGCGTAAACACCGACGTACGGGCGGCCGAGGGGCTGATCGTGACG…
	3966515	3967132	urease accessory protein UreG	orf03926	ATGCAGCGCCAAGCGATCCGCATCGGCATCGGCGGCCCGGTCGGCAGCGGCAAGACCCGTCTCGTCGAGAGGCTGCTCCCGCTGATCGAGCGGGCCGGACTGAAGGTGGCGGTGATTACCAATGACCTGGTCACGCTGGAGGATGCGGAGCGTCTTCAGGCGGGCGGGTTGATCGATCCGCGCCTCGTCATCGGCGTGGAGACCGGCGCCTGTCCGCATACGGCAATCCGCGAGGACCCCTCGGTGAACATCGAGGCGGCGAACCGGCTCGAACGCGAGAATGCACTCGACCTCATCCTAATCGAGAGCGGAGGCGACAATCTCGCCTCCTCCTTCTCCCGTGAGCTAGTCGATTACTGGATCTTCGTCATCGATTGCGGCGCGGGCGACGACATCCCG…
	3967156	3967353	--	orf03929	ATGACGATCGACATGCAGGCGGGGGCCTATCTCGAATATGTCCCGGACCCGATCATCCCGCTGAGACGAGCATGTTACGAGCAGCACACGCTGCTTCGGATGGCGACAGGCGCCCGCGCGATCCTGACGGAGATCGTTGCTTGCGGGCGCTTCGCGGCCGGCGAGGCCTTCGCCTATTCGCGGCTTCATGTCCGGACCGAGGTGGAGGTCGACGGCGTTCCGACCTGCCGGGACGCCTTCGAACTCACGCCGCGGACGATGCCGCTGGCCGGGCCCGGCCTGTTCGGCGAACACCGGTTCGTCGCAACCGTGCTGGTGCTGTGCCCCGGCACCCTGCCGGCCGGATTGGACAGGCGCATCGACGATGCGGTGCGCTCCCTCGGCGCCGTCGATGGTGCC…
	3967432	3967974	urease accessory protein	orf03927	ATGTGGCAGGTCAAAGCTATCATCGGTCACGTTGATGCTCCCGGCTTCGGCGACCGCACGCGGGAACAGGTGCGGCTCGATGCCGACACGGCCACGCGGCGGCGCCAGCTCGTCGTCTCGGAAGCCGGAAACGAGGTCGCGATCGACCTTCCGCACGGAGCCTATCTGAGGCACGGAGCGGTGCTCGGGGACGACGGTCGCACGATCTTGGTCGTGGAGCGAAAGCCGCAGCGAGTGATGGCCATCCGCTTGACCTCCAGTGACCCGTCCAACCTGATCGCGGCAGCAGCCCGGATCGGCCATTGCTTCGGCAATCAGCACGCGCCGATCGAGGTCGCCGGCGGAACAATCTTCGTACCGGTCACCACCTCGCCGACGGTCATGGCCGCCTCGCTGGAG…
	3967984	3968469	hypothetical protein	orf03928	GTGGCGCAGGTGCAGATCGATCGCCAGCCGATCGGCCTCGAAGACGCCGCCGCTAGGGTTCTGAAGGTAGACGAACGCCATGTTCGGCGCTGCCGGGTCGAGACGGAGCGCGGAGGTGACGTGCAGGGGGAAGCGCTGGCTCCGATCGACGAGTTCGGTAACACCGGACGCGGCGCACGCGAAGTCGAGACGGAGTGA
	3968501	3969166	hypothetical protein	orf03930	ATGATGCAGCTCTCGGATGGGGGCTTGCCGATCGGCCGCTTCGCGCATTCGGGCGGCCTGGAATCCTGGTTCCAGGGCCGGAGCCGCGTGGACGAGGAGGAGCTCGTAGGCTGGATTGAGGCGAGCCTGCGGTTCGGCGCGGCGCGGACGGACGGCATCGCCACGGCCGAGGCGCACCGCGCCGCGGCCCGAGGTGACCTCGCCGGCCTCCACGCCATCGATATCGCACTCGGCACCTACAAGCTGAGCGAGGCGGCGCGGCGGGGCTCGACCACTTGCGGCCGCCAGCTCGCCGCGCTCGCGCCCCAGTTGTTCGACGACGCACGTGTGACCGAGTTCTGCGCCGCCGTACGGGCCGACCGGTCCCCGGGCCACCTCGCCGTGGTGGCCGGGGCGGTG…
	3969172	3969768	hypothetical protein	orf03931	ATGACGTTTTCCCAAACCATGATCCGGGAATTGCGGTCGCTGCGGGTAGCGGTTTTCCATCCGCCCGATACCGACTGCGACGAACTGATGCTGCATATCCGGCGCATCGGCTGCACCGTATACGCCGACTGGCCGATCCCGCCGCTTCCCGCACGCGAGACCGACATCGCGCTCTGCCTCCTCTTCGAGACCGGAGCGGCGCTTCCGGACTGGCCCGAGGTGTCGCTGATCGCGATACTGGAATACGAAAGTCCGATCATCGTCCGCAGCCTGCTGGATTCGAATGCCCATGGCATCGTCACCAAGCCGATCCGGGCCTTCGGCATCCTGTCGACGCTGCTGCTCACGCGTTCGCTGCACCGCTTCGGCCAGAGGCAGAAGGCGAAGACCGATCGGCTC…
	3969778	3970920	hypothetical protein	orf03932	ATGAACGGAGAGGAAATCGACGTGGAAGGCTGGCAGGTCGGCGTGCTCTTTTCTCGGTCCGGCATGACGTCGGCTTCCGAGATTTCGCAGTTGCAGGGCACGTTGCTGGCCATCGACGAGATCAACGACGCGGGCGGGGTTCGAGGGCGGCCGATCCTGCCGATCATCAAGGATCCGGCTTCCGACCCGGCCGCCTATGCCCACCTGGCCGCCGGCCTCATCCTCGAAGAAGGGGCGACGAACATCTTCGGCTGCTCGTCCTCGTTCAGCCGGAAGGCCGTGCTTCCCTGGATCGAGCGCCGCGGCGGCCTTCTCTGGTACTCGGTCGTCTACGAAGGCTTCGAGTATTCCCCGAACGTCATCTATACGGGACCGACCATCAATCAGACGCACCTCCCC…
	3971001	3972557	ABC transporter substrate-binding protein	orf03933	ATGAAAGCACAAGACATGTCGCACGGGACCGGAACCCTCAACATCGCCCTCGATTGGGAGGTCGACGCCATCGATCCTCCCTGCTCTTTCGGTGGATGGAATACTGGCCGCGTCGTCCAGCAGATCTTCGAAAGTCTGGTCGAGGACGATCTCGAGAATGACACGTCGCCCACCACGCAGCTCGTGCCCGCACTGGCCGAGCGCGTGACGGTCTCGGATGACGATTGCACCTATCGTTTCGCGTTGCGCAAGGGAGTGCGCTTCCATGATGGTGCCGTCTTCGATGCGCAGGCCGTGTGTCTGAACTTCGACAGGATGCGCAACCCAGCAAGTCCCGTCTATTCGCCGATCGCCGCAAACTACAACCGGATCGGGCTCGAATGGATCGAGGCCATCACC…
	3973039	3974067	MULTISPECIES: IS110 family transposase	orf03934	ATGGAGATCATCACCGTCGGCATCGATCTAGCCAAGAGCATCTTCCAGGTTCACGCCGTCGACGCAGCTGGGCACGTCGTCGTTCGCAAGGCTCTGAGGCGGGCGCAGGTCGTGCCGTTCTTCGCCAAGCTGCCGCGCTGCCTGGTCGGCATGGAGGCGTGCGGCACAGCGCACCATTGGGCCCGGGAACTCATGAGGCTCGGCCATGACGTGCGGCTGATGCCGCCAGCTTACGTGAAGCCGTACGTCAAGCGCGGCAAAACCGATGCGAATGATGCCGCTGCCATCTGCGAGGCGGTGACACGCCCGAGCATGCGCTTCGTGCCGGTGAAGTCGACCGAGCAGCAGGCGGCGCTGGCCCTGCACCGGACGCGCGACCTGCTGGTCAAGCAACGCACG…
	3974528	3974653	--	orf03935	ATGGTCCGCCGCTTCTCTGACAGTGATGCGCCCGTAGCGGAGATCGCAGGCCAAGATGTTGGAGGCGGACACTGGGATCGCTTCTATCCGTCACCCGCGGCAACCTTCGCGTCGTATTCGGACTGA
	3974611	3975249	hypothetical protein	orf03936	ATGGGTAGCTTCTACACGCCTGAACAGAGGTCGCTGCAGGACCGCTTCGGCACGCGGCGGCTGGCGGATACGCAGGAGCGCGCGATCGTCAGCGAGCGGCTGTCGGAGGCCAATCGGGCCTTCATAGCGGATCGCGACATGCTGTTCCTGTCGACGGTGGATGCCACGGGCCAGCCGACCGTGTCCTACAAGGGCGGCGTGCCGGGCTTCGTGCGGATCGACGGGGATGACCTGCTGCTGCCATGCTACGACGGCAACGGCATGTTCCTGTCGATGGGCAACGTCACGGAGGAGGCCCGCGTGGGCCTCCTCTTCATCGACTTCGAGACGCCCCGGCGGCTTCGAGTGCACGGGATTGCGCGCCTGGACGAGACCGTTCCGGCCCCAGGCGCAGCCATG…
	3975261	3976127	sodium:solute symporter	orf03937	GTGACGCACCCCACCCGCTTCAACCTTCCGGCCCGCCTGCTGCACTGGAGCATGGCGGTGCTGATCCTGGCCATGCTGTTCATCGGCGTCGCGATGGTGGGCTCGCTGGCCGATTACGGCACGCTGGTCGCACTGCATCGCCCGCTCGGCCTGAAGAAGTCGGCCGCGCTTGCCGTACCGCTGACCTTCCTGTTCGGGGTGGCGCTGCTGATCTTCGGCATGCTCGCCTCCAAGGTGCCGGAGGCTGTCGCCAAGCCCGACGATGTGTGGTTCATCGTCTCCGAGCAGGCCGGCGGCCTCGTGCTGCTGGGCCTCGCCGGCGTCGTGCTGCTGGCGGCCTCGATGGGGCACACGGACGGCAACATCCAGGCCTACGGCGCGCAGCTCGCCAACGACCTC…
	3976124	3976345	hypothetical protein	orf03938	GTGGGCACTCTGACCCTCACCGGCGCGACGCCCGAGGAGGCTGGCAATTGCCGGGACGTCAACTTCGACCCGCTCGTCCTGCCGGACGGCATCGCCCCATCTGACGACCCGCTGCTGAGCGCCCGCTCGGCCGCCTATGCCCGCTCCTTCACCCGCCGGGCGGGCGAGGCGACGCGCCCCAGCGCCGTGGCCGCGACGGCCAACCGAGGAGACGCCCGGTGA
	3976682	3976798	--	orf03939	ATGGAGGGCCCTTCCCGCCGGGGCGAGTACGACCGCAAGGGGCCGGGCCTGGCAAACGGCCGCGCCCTCAGGGCCGAGGCCAGCCGCCTCCTCGACGTCCACGGCAGGGGCCGCTGA
	3977434	3978669	hypothetical protein	orf03940	ATGGCGGAACATGGCCGTGACGCGGACGGCCTGCGTGCAGCGCTCGTGAAGGAGGTGGCGACAATCCGAGACGACCCCGGCAGCGACTTAACCGAGGCTGAAGCGATAGCGATGGTCGATGCCGTCACATCTTGGACAATCAAGAACTTCGATCCCGGACGACGCCTTCGGAAGACGGCTCGGCGCACGCGGATTGATCGGGCGGTTGAAGCAGGCCTTATCGTCATGATGGCCGACATGCTCAGCGGAGGCCCGAAGGCGGGACGGCAGCGAAGCGGTTCCATCCGCTCGCTTGAGCGCCTCACCGGCCTTAGTAAGAGCAAGATCGCTCGCGTTCTCGCCGCGGAACGGACAAGACAAAGCTTCAAAGCCTCCCGATCCTCGCTCGCTCTGCGGTCC…
	3980071	3980196	--	orf03941	ATGACCCAGAGCCAGACCTCGACCTTCAACCCGTACGTCCCCCCGACCAACCTCGTGGACAGCAGGCCCCCTACGGACACGGAGCTCGCCGGCCGGACCGGCGACTGGACTGCCTCGCAGGCGTAG
	3980350	3980700	hypothetical protein	orf03942	ATGACCCCCGCGACCCTCTCGAAGCTCGGCGAGCTCCTCTACGGTCCCCGGTTCGCCACCCCCCTCGCCGAGGCGCTTTCTGATGACGATCACCGCGCGCAGGTCTCCCACGTCTCGACATGGTGCAAAGGCACGCGCCCGATCCCCGCCTGGGTCGCCATCAGGGCGCGCGAGCTCGCAACTCAGGGTCAGCACGACCTCGTCAAGCGCCTCGCCGCTCTCGGCGAGCTCCTGATCCACCCGACAGCCCTGCACCCGTCGCCCCGTGCCAGCAGCATCGCCCGCCTCCGCCAGCCCCACCCGGACGACCGCCCCGAGGAGCCGGGGCCGCCCGAAGAGCCTATCCCTTGA
	3980819	3981079	hypothetical protein	orf03943	ATGAAGGGCATCGATCCGGATACTGGCAACTGGGTGGGTGCGGGGCCCCTCTCCGCCGAGCAGGAAGCGGCACTCGAGCGCAACGAGGATGCTGCCGCGGCGGCTGAGGCGTACGTTCTCGAAGAGGAGGCGGCGCATGCGAAGGTAGCGCTCGAAGAGGTGCTCTTGGAGGTCGACAGTCTTCTCGCTGACCTGCGCGAAAGGCTTATCTTCAAGGGCATGTACGAGCGCGGATTTGATTGGGCCCTTCGCGACCGATAA
	3981163	3981276	--	orf03944	GTGGTTGGATCCCGATCGTCAGTCCGCCGGCCGCACGGCACCAGCCCTCTCGATCAGTGCTCGGGCCAGAAGGCCTCGACGGTGAGCAGCGTGAACACGGCCATCACCGTCTAG
	3981290	3981688	hypothetical protein	orf03945	ATGGACCTGAACTACCGCGGCACGCCCTACGCCATCCTCAACGATGGCACTGCCGGAGAGATTTGGGTGACCGACGACCGCCTCGACAGGGACTATGCCTCGTTCCGGCACTGGTTGTTCCACCAGGGCGACGAGCTCGTGCTCCAAGTGAGCAAGGACGCCGTCGGCGAGGAGCCCTCGACCGCGCTCCTGCTCGCCCTGCTCGACGCCCGCGCCGACGGCTACCATGCCGGCGAGCGCCAAGGCTTCCGGGACGGGCGCGCCGCGCTCCAGCGGACCCTACGCAAGGCCCTCGGCATGCCGGCGCCGGAGGACGACGCGCCCGCCATGCTGGAGCTCGTCAAGGCCGGATACGTGAGCCGGGATCAGGCGGCCACCGCCCTTCGGATGACGGTCTGA
	3981691	3981957	hypothetical protein	orf03946	ATGCTCGCAGGCCGCCTGATCCCGTGGCACCAGTACGTCGAGCGCCGCCCCGCGATGGCGGGCTGCCCAAGCAACGCAGTCCTCGCCCTGCGCGTCGGGTCGGAAGGCAGCGGCGAGGTCGTCCGCATAAGCGGACTGGTCACCGGGCCCGCGCGCGAGGTCGTGTTCGTCGACCGGATCCATGACCCGGCCATCCTGTCCGAGTGCGAGATGGACGCGCAGGTCCGCGCCGGCGTCCTGGCGCTGGGCGCGGAGGCCTCCCTGTGA
	3982272	3983069	transposase	orf03947	ATGGGTCTGGCGCGCTCCACCTACTACGATGCCCCAACGCGGGCCGCCGACGACACCGCCCTCGTCGAGGCCATGGCCGCGGTCTGCGACGCGTTCGAAGCCTACGGCTGGCGCCGCGTCCAGGCGGCCCTGCGCCAGCAGGGCTGGCGGGTGAACCATAAGAAGGTCCGCCGCCTCATGCGGGAGCACGACCTGCAACCGCGCGTCCGGCGCCGCTACGTCACGACCACCGACAGCGATCAGGACAGCCCGATCTTCCTGAACCTGGCCCGGGACATCGTGCCGGACGGGCCCGACCAGCTCTGGGTGGCGGATCTGACCTACGTCGCGGTGACGGACGGCTTCGTCTACGTCGCGATCATCCTGGATGCCTGGTCGCGGCGGGTGGTCGGCTACGCG…
	3983113	3983454	transposase IS3/IS911	orf03948	TTGACCGGCTGGCTGGGTCTTCGAAGGATGAAGACCATGGCACGACACCGTTCCCACAGCGTCGCGTTCAAGCGGCAGGTCGCGCAGGAGTACCTGTCGGTCGAGACGCTGCACGGCTTGGCCAAGCGCCACAATCTCTCGCGCAACCTCGTGCGCGTCTGGGTGCAGAAGTACGAGACGGGCGCGTTCGACGACGACGCGGCCGCCGCCGACACGATCCAGACCTATGAGGCTCGCATCGCCGCGCTCGAACGGCTCGTCGGGCGGCAGGCGCTTGAGCTTGAGTTTTTAAAGGGGCTCTGCGCAAGGGACCGCCGCCGCGAAGCGGACCTATGTCGGTGA
	3983796	3983945	--	orf03950	ATGTCCGGTGGTTTCGGTGACGTCGTCGTGATGCTGCCGGGGTTGATCGGCTCGGTGCTGTGCAAGGACGGCAAGCCGCTCTGGGGCACGTCGCCGGGGGCGCTCTGGGGCACGGTTGCCGGCAGCAACCTTGAACAACTGACGCTGACCGGCGCGGACAACGGCGAGGACGATCTTGGCGACGGCATCGTCGCGACGGCACCGGTACCCAATGCCGAGATCATCCCTGGTCTCTGGAAGCAGGGCGGGTACTCCCGCCTCGCCACCGACCTTGTCACGCGCCTGGGACTGACACCGGGCGAGAACTTTTTCGAGTTTCCCTACGACTGGCGTCGCGACAACAGGGTCTCCGCGCGTAGGCTGGCGATGGTAGCCCCCAGTTGGCTCGCGAACTGGAAG…
	3984096	3985484	hypothetical protein	orf03949	ATGCTCGCCGGGCAAGCCGATTATAGAACGAACGACGAACAAAACCATACGGCGTCATTACGCATGGAGGGTGTCCGCGCTGAGCTTAGCCGTCGATTCGGTGATGAACCAGGGTTCCGGGTGCCGCCCCGCACGGGCTTCCCCACTTAG
	3985481	3987349	hypothetical protein	orf03951	ATGACGACGGACGGCCTCGGACACTGGAATTGGGCATGGCGCAAGGGTGGCGTCATGGATGCGGGCACCTACGTCGCGTTCGGGCTCGTCGATACCGACGGCCCCCCGGTGGAGGACCAGCCGTGGTCGGGGATACGCTCGTCCGTCTACAAGCTGGCCCGCGAGATCTTCGCGCTGGACGTGCGGCTCGCCGGGAAGGCACTCACACTGAGCGGTCGCGTCACGAGCGAGAAGGTGAAGGCTAGGCTTGAGGCCATCTTCCGCACGGTCGCCGACAACCTGCGCAACGAGGTGGAGGTGACGGCGCCCTTCGAGTGCGCGAGCCTGGTGACCGACCGGACGGCATCGTCGGTGACGTCAGGGTCGCTCTGCCGCTACCCTTCGGTCACCCTGGAGGAT…
	3987362	3989917	hypothetical protein	orf03952	GTGACCATGGTCGAGCGTACCCCCTACCGTCACATCCACGTCAGGGGCCTCGGGGTCGCCTCCGACGCGTTCCGGGCGGTGGTCGGGGGAGGCTCCGAGAAGAACGTCCCGCTGGTCGACAACAGGGCGGCACACGCGGCCAAGCTCAGGAAGGGCCTGGACGCCGCCACCAAGCTCATGGCCGATTACCGGTCCGCGCAGCAAAGAGCCGGCGTGCCACTGAACAAGCGTGGGATGCCGGTCACGGTGGAGGCCCGGCCCGACATCGCCCTGCGGGTCGGGCAAGGACGATCTGGCCAGGGCTTCGCCCTTCTGAACGTCCGAAGGGGGCAGACGGTCGATCCGGAGCGTGGCCCCGAGAACGACCAGGCGACGTTCTTCACGACGCCGGGCACCTTG…
	3989975	3990949	hypothetical protein	orf03953	ATGACGAGCTCGCGAAACCTCCTGGCGATGATCCGCAGCCACGCCGCCGGGGACAGCGCGCACTTCCTGTCGATTGCCGAGCACATCGCCGAGGAGGCGGCCCGCTCGGGCAAGACGAAGGTCGCGAGCGACATCTCCGCTGCCGTGCAGCGGGCCAGGGTCCGCCACGAGCCCGCCGTCCGTCCGACGCCCATCGCCGCCGCGCGCGGCGAGCTGGCCGGCCTGATGCGGGTCACCTACCCGGAGGTGCGGCTCGCCGACCTCGTGGTGAGCGGCGACCTGCAGCGACGCCTGCGTCGCTTGGTGCGCGAGCACGAGGAGGCCGACGCCCTCAAGGCGATGGACCTGCTGCCGCGGCGCAAGTTCCTATTTTCTGGACCTCCGGGGACCGGCAAGAGC…
	3990946	3991098	hypothetical protein	orf03954	ATGCGAAACGACGCCGGCAAGGCGCACGGGAACGATCCGGACCCCCTTCAGCGCGCGTTGCTTTTATTGCTCGAATTCAATAAGATGGTTCCGGATCTCGAAAGGGCGCTCGTAGCGGTCCGCCGAGCAGCGAACGCCGAGGAAATCCCATGA
	3991465	3991758	hypothetical protein	orf03955	ATGTCGAACTTGGCCTCGAACAACGCCCAGAAGCGAGCCCTTGCCGCGGCGTTGTCAGCGATGTCTGGATCGGGGCTGCACGTGAAGGAGGACGGGTGGCTCCAGCCCGGCTGGGAGAGGAGCCGCGAGGGCCACTTCGTCGTCCGGACCCGCAAGGTGGGTGGGCTGCACGTCTCCCAGACGTACGTGACGCGCGCGGGCCTGGTCTGGCTCAGGCACCGCTGGCTCGCCAAGCTCATCGTCGACGCGCGCGACGCCGAGCGGGCCCGGATCCAGGCCACCCTCGACCTGTGA
	3991830	3992351	hypothetical protein	orf03956	GTGCCGGGCATCGACTTCGAGGGCGTGGGGACGGCCATGGCGTTCGGCCGGGAGATCCGGGCGGCGCGCGAGACCGCGTGGGCCTGGCACGACCGCGCGGACCAAGCGGAGCGCGAGCTCGCGGTGGCTCGGGCGGAGCTCGCGGCGCATCAGGCTGGGCTCCTCGCGCGGATCCGCAGCCTGCGGGTCGCCCTGGAGGCGGTCGCCCCCTTCGACCCGGTGCTCGCCCGGACGGGGCGGACGTACGACGACGGGCACCCGGAGAGGGTCTGGGACGCCTCGTACTGGGACGCCTATGACGACGTCGCCCGGCGAGAGGGCCTGCCGCGGGCCCGGCGCCCGATGACCCATAAGGAGCGCGCCGAGGCGGCCGAGGCCGAGGTCCTGGCGGAGCCCATC…
	3992563	3992802	hypothetical protein	orf03957	ATGACCCACCCCACCCAGACCCCCGCCACCGCCGAGAGCCTCGGGTACGTCCCCCCGGCCGGCGAACCCTGCACCCCCGAGGAGTTCGAGGCCTGGTCCTGCCCTTGGCTGGAGATGAGCCGCCGGGCCACCGAGGCCAGCCTCGCCCTCCGGGGCGGCCGGCGCCTCACCGCCGAGGAGATCGCCGCCAAGGTCCGGGCCAGCGAGGAGGCTCTGCCGGTCCCCTTCACCGACCTCTAA
	3992865	3993242	hypothetical protein	orf03958	ATGGACCGCTCCAGCCTCCTCCGCCTCGGCGAGCTCCTCTACGGCGAGGGCGGCCGTTGGGGCGCGCAGTTCGCCGCCGACCTGACCGCCCTGGGCAAGGGCAAGCCCGGTGCGCGGAAAGTCAGCCAGAGCCAGGTCTCCACGTGGGTGAACGACAGGGCGGACATCCCCGCTTGGGTCGTCCCGCTCGCCCGCGTCCTCGCCACTAAAGCGCAGGTCGGCCTCGCCCACCGGTCAGCCTCGCTCGCCGAGCTCCTCGCCGACCCGGAGGCGCTACACGCCCCGGCCCGCCGCCCCAGTCGCCTCGACCGCCTCCGCCAGCCGCACCCGGACGACCGCCCCGAGGATCCGGGGCCGCCCGAAGAACCCACGCCCTGA
	3993274	3993492	hypothetical protein	orf03959	ATGAACGACCGCTCCACGCTCTGCGACCGCATCCGCCGCGCCCCCAACGCCGACCTAGCCAACCGGCTCGCCGACCTGCTCACCGCCGAGGACCCCCACCCCCTGTTCATCCAGCGCATCGGCAGTGAGTGGGCCCTCATGGCGGGGGGCGATCACATCGTCCGGCAGGGGGGCTTCTTCGAGATGCGCGACCGCCTCGCCGCCGCGCTCGACCACTGA
	3993650	3993877	hypothetical protein	orf03960	ATGAACACCAAGAAGGAAGCCCTGATCGTCCAGACGATCCACCCGTCCCGCGGCTACTCGGTCACGGTCGAGACCTGGGACGGGCGCGGCCACGACAACCTCGGCTGGCGCCACCGCGACCTCCTGAGCGTGCAGGGCGCGGCCGACCTGGTCGCCTCCGAGCGCCGCGACCTGAAGCGCCGCGGCTACGACGTCGAGGTCGCCGACCGCGAGGCGAGCGCCGCCTGA
	3993931	3994344	hypothetical protein	orf03961	GTGCCTGACGCCCAGCCCCCTTCCAACTTCCTCACCGCCGCGCGCGAGGCGCGCATGGCCGCGCACAACGCCGACCTGGCCGCCCCGGCCCGGGTCGCCGACCAGTTCGACTTCAACTTCGTCCACCGCCGCTGCCGGCCGGACCCGGCGGTCACCGCGGCCGCCCTGCCGGCGCCGCTGCGCCGCGTGCTCACGCTCGCCGCCGAGCATCCCGCTGGGCTCCCCGTGTGGGCGCTCGCGGGGATCGCCGAGTGGCCCGAGTCCCTCGTCCTGACGGTCGGCGAGCGCCTGCGCGAGCAGGGCCTCGCCCGGGTCCTCGTCGCGGAGGGCGGGGACGCTGAGATCGTCCCGACCGCCACCGGCCGCGCCGTCGCGGCCGTCCTGTACGCCTGGAGGATG…
	3994334	3994858	hypothetical protein	orf03962	ATGTCCGGTAGCCCTGCCCGCACGCTCGACGAGCTCCACGCGCGGATCCTCGCCACGCGCTCCGCCACCCCTGCCGGCACCGAGCGCCAGTTCCGCCACGCCGTCCGGGGAGAGGAGGCCCGGCAGGGTCGCAGGGGCAACGGCGGCCCGGACCTCGACGCCCCCGAGCCGGTCGTCATGCGCGGCTGCGCCCGCGAGGTCCTCGACCTGGGGGCGCTCCTGTGGGGCGACAGGTACACGACCGACCTGGCCCGCGTGACCGGCGAGCTGCCCCGTCAGGTCTATCGCTGGCAGCGCGGCGAGGGCGCCGGGCCCAGCGAGACGGCCGTCCGTTGGATCAGGGAGGAGGCCATCGCGAGGATGGCCGCGATCCAAGCCGGGCTGGATCGCCTCGCCGCG…
	3994860	3995246	hypothetical protein	orf03963	ATGCCCCGTCGCCCCGATCCCCGCCAGGCTACGTTCCTCGAAGGCCTGGAGCGCGCCACGCCGGCCGTCACGCCGGAGGACGACGCCATGGTGCGCGCCTACGTGGCTGACATCCTGCCCCGCGATGTGCCGACGTACATCCGGCGCGTGCTGGCCGTCCGACCCTTGGCGAACGGACGTCGCCCCAGCTTCCACGCCGACCTTGAGGTTTTTGACGGGCGTCCCGCCGGCCTCCGGATCTCCGGGCGCCTGGGCGAGGCTGCGTACGCCTGGATCCTGCCCGAGGGGGATGAGCCCTTCAATTGGGACGAGCGCCGGAAGGCCTGGCGACGCATGCCCAAGGGCACGAGAGCCAGGCGCCGCCAGTCTCGGGTGAGGTCCGCTTAG
	3995243	3996475	hypothetical protein SAMN05216360_103109	orf03965	GTGACGATCGCTCGCGTCTATCGCCTGTGCGACCTCGCGTTCATGGCCCTCGTCCTGGCGGGCGCGTCCGCAGGTGCCGTCTACGGTGCGGCGTTGGGCTGGGGCTGGGGAGCCCCGTTCTCGGGCATCGCCGGGTTGCTCCTCGCTTCCCTCCTCGGGCTCGCCGGCACGGTGCCCGGGGGGTGCGTCGGGGCGCTTGCGTCCGTCCCCGTGATCATCGGGATCGCGGTGGCTCACGTCATCCGCGAACGGAGGCGCGCGTGA
	3996472	3996735	hypothetical protein	orf03964	GTGATCTCGGGCGCCGAGCGCGGCCGCGGCGGCGACGCGCTCGCCCGCCACCTCCTGAAGCCCGAGAACGACGAGGTCGAGGTCCTCGTCCCTCGCGGCCTCGGGAGCCCCGACCTGATCGGGCAGGTGCGCGAGCTCGTGGCGCTGTCGCTGGGCGGCAGGACCGACCGCCCGGTCTATCACGTCCACTGCGACCCGGACCCTGCCATCGCGGACAACGACGGCGCGCGCCGCCGCTTCTGGGCGCTTTTCGAGCGGGAGTTCGGGCTCGCCTCGCAGCCCTACGCGGGGGCGGTCCACGTCAAGCACGGCCGCCGCCACGAGCATCGCGTGTACTCGCTCGTGAAGCCCAGCGGCGCCGTCGCGGACCTGGCGTGGGAGTACGCGCGGCGCGAGAAG…
	3996732	3997052	hypothetical protein	orf03966	GTGCTCGGCATCAAGATGTCGCCCGGTCTCCGGGCGGCTGTGGCGTACCGGGCGCAGCAGGACGGCATGTCCGACAGCGCCTGGCTCCGTCACCTGGTCCTGCGCGAGCTCGGCCTTGAGAGCGAGACCGACGCCGTCACCGGGCCGCGGCCGCGGATCCCGCCGGAGGAGCTCGCGGCCCTCTCGGGGTGCGTCCGGGAGATCGGCATCGCGACCCAGCACGCGACGCTGGGGCAGACGAAAGAGGTCATCGCGAGCCTCGGCCGCATCCGCGGCGTGCTCATCCCCACGTGCGTGGGTCTCGCGGGGAGGTGCGCGTGA
	3997235	3997960	hypothetical protein	orf03967	ATGCTCAAGACCCTCCTCCGGTTCGCCGGTTTCACCTCCACGCCCGCGCCCAGGCCGCCGTCCAGGCGCCGGGTTGCCCCGACGGTTGCCCCGGCCCCGGCGCCGGTTGCCCCGGACGCCGAGGCCAGGGCCCGGCGCAACTGGGAGACGGCCGAGCGTCTGCGCCCGGACCCGAACGCCCGGTTCGCCACGGACGTCGCCCTGGTCGTCCGGACGTACGACCCCCACTCCACGCAGCCCTCGCCGGAGGAGCTCCACCTCGCCCTGTGCCGCCTCGGCGACGTCGGCGCCTACGTCCGCGCGGTCTACCTCGGCGGCGGCCGCCTGGCTGTCCTGCCGGCCTCCCACCGCGACGACCGGGCCCGGACCAAGGCGTACCGCGAGCAGCTTGAGACCCGC…
	3998313	3998981	hypothetical protein	orf03968	ATGCGCTACATCGACGAGCTCCCCGACGGCGCCCGCGTCCAGTTCCTCGCCCAGCGGGAGGCCGCCAGGCAGGGCGACCGCGCCGCGCAGGCGTTCTTCACTGCCCTGGATGGGTCGTACTGGGGCGCGCCGCCGGCGGACCTCTTCGATGCGGTAGCCGTGGGTATCGGGCGCGGTTGCCGCGGCGCCGACCTCGCACGCAAGGCCGTCGCTGTTTCCGCCCTATTCGGAGAGGGGCACGTGGCTGAGGTCGTCCGCTTCTGCGACGACGTCTTCGAGGAGGTCGAGACGCAGAACGCCAGCCGGCTGTCACGCATCGTCAGGCGCATCAACAAACACCGGGCCAGCCCCGCCGATCTCGAATGGCTCCTCGTCCAGGCGGAGGCCATGTCCGACGAC…
	3998978	3999178	hypothetical protein	orf03969	ATGACCTGGCCCCGTGAATTCGGCCTGACCGGCGAGACCATGTCCATGGCCGAGTACGCCGACCTGCTCGAACGGGCGGACGACCGCCCCCTGGAGCGCGAGGAGCGCCCCCGGCACCGGGTCGTCGAGGGGGTCCTGCCCCGGTCGGGCAACCGGAAGGCGCGCCGGGCGGCCGCCGCGAAGGCCAGGAGGCGGGGATGA
	3999175	3999549	hypothetical protein	orf03970	ATGAAGCCCGGATGGGAGAAGCGGTTCGCCGCGATGCAGGCCAAGGCGCGCGAGTTGGCGAAGCCCCGGCCGGGCGAGCGCCTTTACAGCCTACAGGACCTCCTGGCGAACCCGGACCTGCCCGACGGCACGCAGATGGATGCGGCCTTCATGGATGGGCTCGTCCACGGGTCGCGTCAGACCATGCTCCTCAAGGGGCTCAACGCCTACGTCGACTTCCCCAACGTCCTGCGTCGCCGGTCGACCGACGATGGGGAGGAATGGTCCATCGGCCTCACCCCGGAGGAGATCCGGGCGGCGAGGCGGTATTGTCTGGCCGTGGCCCGAGCGGGCCGCGACGCAGACCTCCCGGCGGTGGGGTCGTTCCATGGATGA
	3999728	3999970	hypothetical protein	orf03971	ATGACTGACTTCCGCGAGGACACCCCTCTCCGCCGGGCCATCGTCACGGCCTGGGCCCTGCACGAGGGCTACACGGTCACGGCGGCCAGCTGGTACGACGAGGAGGGCGTCGAGGCATGGGAATGGGAGGACCCCGAAGGCAGGGAGGTCGGCGGCGAATTCGGCGACCATTCCGACCTCCCGTCCATGCCGGACGAGCTCTTCGAACGCCTGAACCGCGAATGCCACTGGCAGGGGGTATGA
	3999949	4000146	hypothetical protein	orf03972	ATGCCACTGGCAGGGGGTATGATGACCGGCCGCGCTCGCTGCGCCGTCCCGTTCTGCCGGCGGACCGCGGCCGAGGCGGACGGCTTCCGGGATCAGGAGTTCCTCTGCGGGGCGCACTGGCGGCTGCGGCCGCCGGGCCTGCGCGCCGAGTGGCGAGAGCACAACCGCAGGCTCCGCCGGGACCCGGTCCCGCACTGA
	4000286	4001146	hypothetical protein	orf03973	ATGGCCTTCGACGTCCACCAAGCGGTCACCGACAGCATCATCGCGACCTTGGAGACCGGCGAGGCCGGACAGTGGACCTGCCCCTGGCACCGCAAGGGCGGCAGCAGCCTCCCGGTCAACGCCCTCACCGGCAAGCACTACCGCGGCATCAACACCCTCAGCCTGTGGTGCGCGGAGCAGGCCAACGGGTTCGGCGACAGCCGGTGGGCGACATACCGCCAGTGGCAGGAGCTCGGAGCCCAAGTCCGCAAGGGCGAGCGCAGCAACCTCATCGTCTTCTGGAAGGACCTCGGGCGCGACGAGGGCGAGGACGACAAGCCGAGGTTCGTGGCACGGGCCAGCTACGGGTTCAACGCCGCGCAGGTTGAGGGCGCGCCCGAGGCCGGGGAGCCCATGCCC…
	4001367	4001708	hypothetical protein	orf03974	GTGCCGGGCATGAGACCAACCAAAGACCTCGCCGGCCGCCTGCGCTGGCTCGACGCCGTAGCGACGCACGCCAAGGGGCTGCCGGACGTGCCTGCCCCGCGGGTCGCGCTCCTCCAAGCCATCGTGGAGTGGACGCACTCGCACGACCGGAGCATGGGCGGATACCTCCTCCCCCGTGACGGGACGCCAGCAGCGGCCGCCATCGAGCGGGAGCTCCGCACCCTCCACGAGTTCTGCGAGCAGGACCGCCGCGCCCGGCAACAGTTCAGCGGCATCCTCCAGAACACCGCCGCGGACGGCAGCGGAGAGCCTGTCGGCCCCGACTGGCCACTCCAGGAGTGA
	4001843	4002310	hypothetical protein	orf03975	ATGCCCGAGCGATACGATCTCCGCCTCCCCATCGACGGCCACGCCTACGTCGAGGCCACCCGCGTTGCCGACGCGTTTGCCCACGAGCTCGCGCGGCTCGGCCGGCACTGGGTCCTCGTGCGCATGCGGGCGGACGGGCACCGCCCCACCGGTCACGTCATCCGCTCGGCCACCGGCACGCTCGTCGGCGTTGTCGTCCGATGCCGGCCCGACTGGCGGGATCCGGGCGGCCCGGGCAACGACGTGAACTCGCGAGACTGGATCGTCCTGCCTGCCAGGGGCCCGGTGCCGCGCAGGCCGACGCACACCAGCCACCACGCCATCTGGCACTGCGCGTTCCTCTACGCCCAGGCGCCCCTCACCGAGGCCCGGCGGCAGGCCCGAGCGGCCCGGCGTGAG…
	4002935	4004089	ISAs1 family transposase	orf03976	ATGCCGCCCTCCATGCCGCCCTCTCTGTCGATCCTCGATCACTTTTCGGCCCTGGAGGATCCGCGCCAGCACTGGCGCGTGATCTACCCGCTGCCCGAGATCCTGCTGCTGATCCTGTGCGCCACGCTGTGCGGCATGGACGACTTCGTCGAGATCCGGCTCTGGGGCGAGCAGCGCCTGGACTTCCTGCGTCGCTTTCTGCCCTATGAGCGCGGCCTGCCCGCCCACGACACCCTCAACGACGTCGTCAACGCGCTCGACGCCGACCTCTTCAAGGCCTGCTTCACCGCCTGGGTCGAGAGCCTGCGCGAAGCCGAGCCCGATCTCATCGCCATCGACGGCAAGACCTCCCGGCGCTGCCACGCCAAGTCCGCGGGGCGCGCCGCCCTGCACACTGTC…
	4004627	4004836	hypothetical protein	orf03977	ATGTCGAGCGACACCAGGAAGCATCACGAACTCCTGAGCGCACTCAAGGCCGCTCAAGGCAAGCAAGACGGCTCCTTTGAAACGGCCGTGACCCGCGCCCTCGAACACGTCTTCGACCATCTGGACCGGCTCAACTCTCACGTCTCGGCTGGTGGGCCCGAGGGAGAAGAGCGTCCGCTCAAGCCCGACGAGTCACCGACCCTGCGCTGA
	4005426	4005665	hypothetical protein	orf03978	ATGCCGGACAAAGCCAAGCGCGCCGAACTCGCTCAAAAGGCTCTCGACTCCTACCTGCACGAGCACTCCGGCATCCGACGCTGGTGCCATCCGCGGATATCGGACACCGTTGGAGAATGTGACATCGTCGACCTCGTCACGGACCTGATGCTCTTGGCCGAAGCGAAAGGTCACGATCCTTGCGGCGTGATCCGGAAGGTCGAAGCACACCTGCAAGCCGAGTCCGGATTGAGCTGCTGA
	4005866	4006168	hypothetical protein MPPM_3872	orf03979	ATGGAAACGATCATGCAATCGAAAACACTGGCGCTTGCCGCCGCGCTGACGCTTGCCCTCTCGGGTACCACTCTGGCCCAGACGCCTTCCGGCGGAGGGAGCGCCGAAGGAAACATGAACAACCCGGGCAGCGTGAAGAGCAACTCCGAGAAGGCCATGGAGCGCTCGACGGGCACAACCACCGGCACAACGACAGGGACTGGCATGGCTCCCGCGGCTCCCGGCGCTGCCACTGGCGGCAGCATGGGCACCGGCACGGGTGCCGGCTCGACCGGGGCTGGCGGCGCGGCCGGCGGTCGCTGA
	4006514	4006771	--	orf03980	ATGGAAAAAGCCCAAGACTATGGGCAATGCTTGCCGGGAGAGGCGGAGGCGGATCCTGACCATGACCCGGTCGCTGGACTGGATGCCTTCACGGGACTGATAAAAGCTCGCGAGCGGCCTCTCTCGGACCAGCAGGCTCTGCCCGACGCCGATGCCGGTCGGCTGAATGAGATTCCCCTTCGGCATGCCGATCTGCGAGCCGCTGGCGCTTGGCAAGATCGATCGCAGTTTTCAGGTATCGGGCCGCCGGACGCATGA
	4006962	4007144	hypothetical protein	orf03981	ATGAAGCAGCAGGGCACCGCCGCCGCAGTGCGCCTCGCCATTGGCGTTCTATGTGCCCGCAGCGGGATCGTAGCTGCCGCTTTGCTGCTGTTGCTGTCTGGTTTGTTTTATGACCCGGCGACACGCTACGGCATCACTCGGTGCCTCGGTGCCTCGGTGCAGCTGGTGCGTGGCTTGGTTTGA
	4007326	4008465	membrane protein	orf03982	ATGCCCAATACGGCTGGCTCGGAACAGCGATCTGAGAAGACGACCGGATTCCGGTTGTTCAGGCCGATTCTGGCAGGCGCAACCTTACGGGAGCGCTTGATCGCCTGCTTGGGGGCGCTCGCGGGCATCACGCTCACCGGGCTGATATGCGGATGGTTCTTCGGGGAAGGCCCGCACATCCCGCTGATTGTCGCTCCAATGGGCGCTTCGGCTGTGCTGATATTCGCCGTGCCCGCCAGCCCGCTTGCTCAGCCTTGGTCGGTCATAGGTGGCAACACCATATCCGCGTTCATGGGCGTGCTTGCCGCCCATCTGATACCAGATCCGGTGATTGCGATCGGCGTCGGCGTATCGCTCGCGATCGCCGCGATGTCGCTGACCCGCTGTCTTCATCCCCCT…
	4008893	4009084	hypothetical protein	orf03983	ATGAGGAAGCCGGAGAAGCCTGGCACGGAGGCCGGCAGGACGCAGGCGGGCGGTGCGCTCGGCAACATCGACGAGCAGACGGGGCATCCCGGCAAGGGCACACCGGGCGCCACGGTCAAACCCGAGGACAATCCCGACCCTTCAAAGGATCCCAAGCCGGAGATGCCGGAGGATCGGAGGGCCAAACGCTGA
	4009444	4009572	hypothetical protein	orf03984	ATGACCTTCGCGAGCATGGGCGCCTCGGACGTGTATGTGGAGACCACCGACGGACGGGTGTTCCGGGCACCGGCGCAGATGGCCGCCCTGGTTCAGTACGCCCAGACCGCCGACGCCGATCAGGTCTGA
	4009617	4009820	hypothetical protein	orf03986	ATGGACCAGACCCAGCAACTCGCCGCGCTCGCCGCCGTCAGTGCGCGCCACGATGCGGCGGTGACGAACCTCGCCGAGGGCCTCGCCGAGCTCGGCGCCAAGCAGGTGGCTCACCAGATGGCGGTGGGCTTCCTGGCCAGCGTGCTGCGCTCGATCGATTCCGACCATTACGACGAGCGCCTCGAAGGCTACCTCGCCATGCTGCGCGACGTGCTGTTCCGCGACGATCCGGACGCGGCGCTCGCCAAGACGGTTCTGGAGACGATCGAGCGCTCCCTGCGCCCCTCCCAGACCGAGGACGAGGGCTGA
	4009949	4010257	hypothetical protein	orf03985	ATGGCTGACCGGACCGACCACCCCTACTCCATCGATGTGCGGCCGTGCTGGCGGCGCCCCGGCCGCTTCGTCTGTTCCATCGTCGAGAAGGGAGCGCCCCGGCGCTACGGCCCGCAGAGCTACGGGTCCTTCGACGAGGCTCGCCGCGCCGCTCAGGCGCGGCTGCGCCAACTCGTGTTCGAGTGGGAGCTCGTCGGCTCCTGA
	4010301	4010789	transcriptional regulator MntR	orf03987	ATGCAGGATGCATCGCGAGAAATGGGGCAGAAGCCGGCACCGAAAGCGCACCGTGCGGGCACGGATGCGCCGCTCGTCGATGCGCAGGTCCATGTCGAGAGTTTCCGGCAGGCCCGCGAGGCGCGCCGTCTCGAACTCGTGGAGGATTACGTCGAACTGATCGCCGACCTGATCGGCGACGGCGGCGAGGCGCGGCAGGTCGACATCGCCGCCCGCCTCGGCGTGGCCCAGCCGACAGTCGCCAAGATGCTCAAGCGTCTCGCCGAGGACGGCCTCGTGCAGCAACGGCCCTATCGCGGCGTGTTTCTCACCGCGGCCGGGCAGGCTCTGGCCGAGCAGTCGCGGGAGCGTCACCGCATCGTCGAGCGCTTTCTGCGCGCCGTGGGCGTCAGTGCCGAG…
	4010939	4011076	--	orf03989	ATGGAAGCGGTGATGGATCAGGTTCGGCCGGCACCGCCCGGACAGACCTTCGCGGAGCCGAGCCTCGGCGCGCTCAACGGCAGCGTGCCGGTGCGGGCGGGCGGCTCCTGGCTGTGGCGGCTCTTCGCCTTCCTCGGGCCGGGCTACATGGTCTCGGTCGGCTACATGGACCCCGGCAACTGGGCCACCGACATCGCCGGCGGCGCCCAGTTCGGCTACACGCTGCTCTCCGTCATCCTGCTCTCGAACCTGATGGCCATCGTGCTGCAGGCGCTGGCGGCGCGGCTCGGCATCGCCACCGGCCTCGATCTCGCCCAGGCCTGCCGCGAGCGGACCTCGCGGCCCGTCTCCATCGCCCTGTGGCTGATCTGCGAGGCGGCGATCATCGCCTGCGACCTC…
	4011140	4012486	manganese transporter	orf03988	GTGCGGCGCGCAAGGAGCTTCCGCCCCCTCGCGCCGGTCGGGACGATACGGCCATATAGCTTTAGCTATAAAGCTGTGCCGAGGCTGGGAGCAAGAGGATCCGCGACCGGGCTCCCGATCGCGGTGCACATCGGTTAA
3	4680939	4682633	recombinase family protein	orf04644	ATGAGTACCGACCAGCAGATCAAGGGCGACAGCCTGCGACGCCAGTTGGATCTCAGCAGGCAGTGGGCCGAGCAGAACGGCTTGGTTCTGGACGAGACGCTGCGCGACATCGGCGTGAGTGCCTACAAGGGCAAAAACCGGCGTGAAGGGGCGCTGGGTAAGTTTCTCGCGATGGTGGAAATGGGCCGGGTCAAGCCCGGCAGTTACCTCCTCGTGGAGAGCCTGGACCGGCTAAGCCGCGATCAGGTGCTTGAGGCACTGAGCCTCTTCCTCGAAATCCTACGCGCCGGCATCGTGATCGTCACCCTGGCTGACGATCAAACCTACAGCCAGGAGACTGTGGGTAACGATTGGAGCAAACTGATCATCTCGCTCACCATCATGGCACGAGCGCATGAG…
	4682656	4683252	hypothetical protein	orf04645	ATGACATATACTATCATCAATCACGGCAATTGGGTGCCGTACACTCGCGATGCTGTGCTGAGCCCGGAGGGTTTTCCTCTGGTGCCAGCCGGCACCATGTTCTGCAAACGCGAGAGCGATGGCGTGGATTGGTACGATTTCTCGCGCGCTGAGGTCTCATTCGCCGAGGGCAGCGTGCTGGTGGCGTGCTTGAAGACCGATCTCGGCTACATCACACAGGGCGTGTTCACCGACCCACAGCGCATGTTTCCGCAAAACCAGATGCTGATTGAGGTGCAGGGGTGGGAGGGTGAGAAGCCTCACAACGAGTTCGGCCTCAAGGTATTCGATCCCAAGGCAGGCACGTTCTCGGAAATCCCTGTGCCCGTGCAGCCGGTGATCACCTACAAAAAGGACATC…
	4683254	4685812	hypothetical protein	orf04646	GTGGTTCGCGCCATGATGGGTGCGATCAAGCGCGCCTTCGACCACGGCAACGTCATGGTTTCCAGCACGGGATCGGCCAACGCTTACGTGCTCACCTATGAGCAGCCCCTACAGAACGGTTATGTGAAGGGTGAGGTATTCCGCTTCTTCGCCCATGCTACGAATACGGGCGCATCCACGCTCAACATCAACGGTGCTGGCGCTCGCTCGCTGCTGCGCGCCGATGGTACCGCTCTCAGCCCCAATGAAATCGTCAGCGGTCAGGTTGTCACCGTCGTGTTCGACGGCGCGAACTTCCTGCATCAGAGCGTGGGTAGCAGGTTCTTCAAAGACAGCGTGAGCATCACCAAGGACAGTGATGCAGTTCTCACGCTAGAGGACACAAGCGCACCGGCAACT…
	4685981	4687150	hypothetical protein	orf04647	GTGGGCAGTGCTCTCAAGCAGGCTGCCGGCGAAGCGCAGGAGCGCTTCTTTGATGCTGCCGATCAGAATTATGGCCGTGTGGGTGCGCTCACCGGCAACACCCCGGTACCGGGCAACAGCATGGCCAACCTCGGCTTCGAACTGGCCAACGAGAGCGCCAACCTCAGCGCGTTCGGCCGTGAGACCTACGGCAGCGAACTCAAAGCGGCCATGCGCCGTGTGAGCGCGATCAACGAGGACATCGGCAACGGCGCCACGTTCGACCGCATCAAGGAAGCCCGCACGCAGGTGGGCAAGATGCAGCGCGCCAGCACCAACGATGCCGAGCAGGGCTATCTTGGCCGCATGTACGACGCGCTCACCGCTGAGATGGGCGCAGCCGCCGATGCATCCGGCAAC…
	4687171	4688316	hypothetical protein	orf04648	GTGGCGCAGTTGGCCACGGCCGACAAGGGACAGGCCGATGCGCTGGCTTTCCGTGCTCTCACAGGTGCCACTCCGGTTGCACCTGCTGCGCCCATCGCTGCCGCATCGGCTCCCGCACAGACCGCTCAGGTGATCGGCAGCACTCCCGGCAGCCAGGGCAATCCCTTTGGCGATCTCGCCACCCCGGTTCAGATGGCTGCACCCGTGGCTCCTGCCGAGGCGAAGCCCGCCACGAATAGTGAAGCGGCAAACCCGTTCGGTGCGCTGGCTACTCCCGTGCAGAACACCTCGCCGCAGGCCGCACCCGCTCCTGTTCCCGAGTTCAAATGGAACGACACCGCTGAGGCACCGGCAAGCGTGCGGTTCGAGGTGGATGCTCTCAGCAAGCCAGAGGATCAG…
	4688934	4690553	hypothetical protein	orf04649	ATGAGTTTTCTCGATCTTCTCGGCATGGGCGGCGGCGATGGTGCTGCCCCCAACGCCAATCCGGTTGGTGGCTTCCTCAGCCGCCTTGGTCTCGATGACCCCGAGAAGCGTTCGCGTCTCGGTCAGGGACTGATCGCGCTCGGCGGTAGCATGATGAAGGCCGGTGGTCCCTCGTACACCCCGCAGAACTTCCTGGGTGCGCTGGGCGACGGCGTGCAGTCGTTTGCCCGCAGTTATCAGGGCTCGCAGGATGACGGTCTCAAGCGCCAGTATCTCAAGGCCCAAATCGGCAACATGGGCGCCAACACCGCGCTGCATCAGATCCAGGCTCAGCAGGCTCAGCAGCAGGCGGCTGCTCGCGCTGCTTACAACGGCACGGTGAACCCCAACGCGGCTGGC…
	4690566	4692758	hypothetical protein	orf04650	GTGATCGATTGGAGCAAGCCCACCCAGGACGCCTACGCCAACATCGAGGCAATCGCGCGTAACGGCTCTGTGCTGAACGGCAACGCTCAGGGCGTGGCCAACGGCGTGATGACCGGCAGTGCCTACGATGGCACGCCCAAGAGCACCTACGAGAGCCTACAGGCTGGTCTCAACCCCACGGCCAACCCGTATTCGGGCATGGTCAACAGCGTAGCCAATGGCGCCCTCGCCAACGGCTTCGGTGGCCAGAACGCGCTTATCGCGGGCTCGCAGTGGAACAACCCCGGCGTGGGCGCCACGGCAGCGGCAGCCGGCACCATCAACAACAGCGCGGGCAATGCGCTGATGAACAACGGCCTCAACGGCACCAACGCCGGTATGGGGCTGGCTCAGCAGGCT…
	4692908	4693210	hypothetical protein A2790_04560	orf04651	GTGAATGAAGCGCTCCTCGTGAGCCAACTCGTACGTGGCAACTATCAACTGTGGCGCACCGAGAACAGTGCCGGTGTCACGCAGATCAACGAGAACCCTTTCAACAAAAGCCTCTTCATCTTTCTTGCTGCGGGCGACCTCAGCGAGATCGAGCACATTGCTGGTCCAGTAGTTGAGCAGTGGGCAGCAGAGCGCGGCTGCACAAGCATCATCCTCAGCGGTCGTCGTGGCTGGGAGCGGGCGTTGCGTCCGCTTGGATACGATTTTCAGTCAACCAATTTGATTAAAAGAATTGCAGGTTAA
	4693617	4695119	hypothetical protein	orf04652	ATGAGCCTCAACGTGCCGTTCGGTGAATGGCTGCCCGACCAGCCCGCGCTCAACAATCCCGGCGTCACCCGCGCCCACAACGTGATCCCCGGCAGCGGCGCATTCTACAAGCCGTTTCCGAGCCCTGAGCAGTACGCGCCCACTTCGCTGCCCAGCCGCCCCTACGCGGCTATCTCCCTGCTGGACAACCTGCGCAACGCGCACGTCTACGCGGCCAGCCAGCGCAAACTGTTCACCCAGGACCCCGGCACGGCCAACTGGGCCGACATCAGCCGCCCGGCCGGCTACAACACGGCCGAGATTGAGGGTTGGCGCTTCACGGAAGCCTATGGGCTCGTCGTGGGCACCAACTACAGCGATCCGCCTCAGTACATCGACGCCACCAAGGGCACCCGCTTC…
	4695116	4695703	hypothetical protein	orf04653	ATGGCGCTGGCAAATATCCTAGAACTCAAGGCCGCAGTTGCCGACTACACCGTCCGCAGTGATCTGCCCATTAACACGCTGATCGCCCTGGCTGAGAGCAAGTTCGCCAGCAGCATCAAGCACCGACTGAGCGAGAAGCACGTCGAGATCGCGGTCGCACGGGATGCGGCTTCGTTCCCGCTGCCTGCGGATTTCCAAGAGGGCCGCTCACTAAAAGTGAACCACCGGCCGCTCACCCTGGCCAGCATCGACGCGCTCAACGCCACCCCTGGCGAAACCGAGCAATATGCGATCGTGGGCAGCACCATCCGGCTGCAGAGCCGCGCAGCCAAGGATTTGGTTGTTGCGCTCACCTACTATGCCCGCGTGCCGGCTCTTACCGAGGCCGCGCCCACCAAC…
	4695706	4696008	hypothetical protein	orf04654	GTGAGCGAGAAGATCCTATGGGAGGACACTCCCGATAAGCGCGTTTGGTTTATTCGTACCGGCGAACACCTCATCATCGAAACCGAGTGGAAGGTCGATGCGGTACTGGACGCCAACAAGAGCGCACAGGCCGATTTCAGCAAGAGCAGTGGCCTCGGCGATCTCGTTAAGGTCGCAACGATCCCAACGGGTATGTATTGGGATTGGCAGAAGCAAGGCATCCTCGATGACGATGCAGCATTCAAGCACCGCCTGAACGACAGCGACTTCCAGCACCTGCGCACCAACACTTTGAAGGTTTAA
	4696080	4697015	hypothetical protein	orf04655	ATGGCCACTCTCGTTACTAAGGATCAGGTCCACATTCGTGAGGACCTCGGAAACGTCATCAACAACATCTCCCCCGAGGAGACCCCGGTTTACAGCCTGCTCGAAAAGAAGAAGGCAACCAACACCCGTCACGAGTTCCTGACCGAGACCCTGAACGCTGCCAACGCTGGCAACGCTGTGGCCGAGGGCGCTGAGTTCGTGGACACCGCGCTGACCACCCCGGTGCGTCTGGGCAACTACACCCAGATCAGCCAGAAGGTGATCAACGTGAGCGGCACCCTCCAGGCCGTGAACACCGTTGGCAGCAACAACGAGTTCGGTCGTCAGGTCGCTAAGGCCGGCGTGGAACTCAAGCGTGACATCGAGGCTGCCATCGTGGGCAACAGCGCCAGCGATCCG…
	4697054	4698046	hypothetical protein	orf04656	ATGTCAGACAGCAACAATCCCGCTGAGGGAACTGCAAGTCTTTCGCTGCCCGAAGCAGCAAGCCAGATCACTGCATTGTTCGGTAACGACGATGCTGCTGATGCTGAAACCACGGCCGTTGAGGCTGAAGTACCGTCCCACGAGGATGCAGACACCACCGAGGTACACCCGGAAACGGATACCGCAGAGGAAGAGCAGCCCACCGAGGACGCAGAGCCCGAAGCAACCGAGGCCCACACGATTAGTGAGGACACCGAGGTTGAGGTGAACGGAGAGCGCATCAAGGTCAAAGACCTCAAGAGCGGCTACCTTCGCCAGTCGGACTACACGCGCAAGACCCAGGAACTGGCACAGCAGCGCCAGCACGCCGAAAGTCAGGTTCGAGCAGAACTAAATGCG…
	4698081	4698362	hypothetical protein	orf04657	ATGGAAGACAACATTCGCAAGGCAGAACTCTACAAGCAGTATTACAACGATCCGGCATTTCGTGAGCCGTGGCTCAAGGTGAGGGAAGCGCTCATGGATGCGTTTCCCAAGACCGCAGCCGGTGACACCGCAACGCGCGAGCGCATCTACTTGATGTTGGGGCTGCTCTCCAAGGTGGACGAGTTTGTGGGCCGCACCATTGCCAGCGGTGAAATCGACAAGCGAGCCCTGGAAACACTCACCGAGGCTCGTAAGCGCGGGCTTTTCGGCCTCACCCACTAA
	4698372	4700474	hypothetical protein	orf04658	ATGGAAGAGGAAGCAACCAAGAAGCCCGATAGCGTCACCGCAAAGCCTCTCAGCGAACAGGACATGCTCAGCCGTGTGGGAACTGCATTCCCGCACACGCAGAATTATACGCTGGGCACGTTGGAGCAGAAGCGCGTCACGGGCTTGGAACTGTACAATCGCGATCAGTTCCCCGGAGACGAGCAGATCGTCGGCCGCAGCCGATACGTCACCAGCGACACCTTCGACAACGTGGAGTGGACGCTGGCCAACCTCATGGCCCTGTTCGACGGCCAGGAGAAGGTTGTTCAGTTCTCTCCCACCGGCCCCGAGGACGAGGCCCTAGCCGAGCAGCAGACCGATGTCGTGAACTTCGTGGTCACGCAGGAAAACAACCACGCCCTGGTGCTGCACGATTGG…
	4700512	4701897	hypothetical protein	orf04659	GTGCTGCTGCTAGAGCAGTTCCGCAATGACATTTCATTCTTTGCACAACAGGCTTTTGGTACGGAACTGAACCCCAAACAGGTGGAGTTCGTCACCAAATACCAACGCAACAGCCAGATCACGTTCCGAGGCGGTATCGGCTTCGGCAAGACGTTCAGCATGGCAGTGCTGATCCATTGGGCGCTGATCACACACAACGACGTGCAGGTGACGATCTTTGGTCCGAGTGAGGATCAGATCAAAGCAGGTATCTGGAAAGAGGTGGGCAACCTCTATGCGAAGTTGCCGCCCTACCTCAAGGAACACCTCGATTACACAGCCACCAAATTGTACCGCCGTGACAACCCAACGGGTGCGTTCGCGGAAACGAGGCTGGCTAACAAGGACAACGTTGAGACT…
	4702299	4703096	hypothetical protein	orf04660	GTGGCCGACGACAACGACAACACCTGCGATGAGATCGAGCAGGCACCCAGCAAGAGCAAGCGCAGCAGCAAGCCCGCGTACCAAGACCCTGGCGCCATCGCCAACGCCTTTGGCAGCATCGTGGGCGTGTTCCAGCGCAGCCCGGTATCCTCACTAATCGTGACCGCGATCCTCGCCCTGGGCGCGCTCGGTTATGCCTCCTACGCCAACGAGGGCTTCCGCACTGCCCTGGTGGGACTGCTGCCCGCCAGCAGCAGCACCGTGCTTGAGGCTCAAGCCAGCAAGGCGCGCAAGGACATTCGCAAGGAGGACGAGGTGTGCAACCTCGTTGAGAACGTGGGCAAGCGCATCAGCGCGCATCGCCTCATCTACTTCCGCTACAGCGGTGAGAGCACGCCC…
	4703203	4703580	hypothetical protein	orf04662	ATGGTGCTCCTGCTCGTTGGCCTGCTGTCACGTATTTACGCAGAACAAGCAGGAATGAGGATTTCTCCTATTCTGGCGTTTCTTCGGTTGATCCTGTGGCACACGGCTGTAGCCAGAGCATGTGGCGCACACGGCGCGCACAACAAGATCAAGGACTAG
	4703604	4703762	--	orf04661	ATGGATCAGTTCCTCGCTTTCGCTGCCCCGGCCCAGCCTGCCATCACGGACCGCGACCCTGTTGCGGTGTTCTTCCGCAAGATCGACCGGCAGATCGCGCTGGCCAAGGAGGCCAAGGAGGGCAAGGACACCAACGCCCGCGTGGCCTGGTTCAAGAAGGACGGTGCGGGCTACCGCCTCAAGATCGGCCGCGAAGGGCTCAAGTTCGGCGAGCACCAGTGGTTCAAGGCCGACAGCCTGGACGAGGTCATCGAGCGGCTGACCATGGCCCGGCAGGTGATCGAGGCCAACGACGCTCTCAAGGCTCAGATCGCCACCAACAGCAAGGCGCGCAGCGAGCGCATGCAGGGCAGCAGGAAGGCCAAAAAGACCGCCTAA
	4703761	4704030	hypothetical protein	orf04663	ATGGCAACAATCATCCGCGTCAAAATCGCGAACGGACATCGCCCTCAGGTGGATGCCATCGTGGACGCCAATCCCGGCATCACCCCGGATCAAGCAGCACAGCAGTGGGTGGCCAAGCGGTACGGCGATTGGATCACCGCCAACATCACGGAAGCGTTCTCATTCCGCAGCGTCAGCATCGCGCAGTTCGACGTGATGTTCTCGGCTGAGGAGCACGCCAGGGAGTTCCAGCGCCAGATCGGCGGGCAGGAGGTGCAGGATGGCGCGTAA
	4704107	4704418	hypothetical protein	orf04664	GTGATCCGTGAGGTTCAGGAACTGGCGAAATCCTACACCGAGGAAGCCGTGATGGCGCTGCTCGACGTGATGACGGACGAGCGGAGCAACGGCAGCGCGCGAGTGCAGGCGGCTGTGGCCATGCTGGATCGCGGCTGGGGCAGGCCCAAGCAGAGCGTGGACGTGAAGGTGGACCACAACGCCAGCGGCCTCGCCAACGCGATTGCGGCGGCTCAGGAGCGCATGCGGGCGCAAGCGGTGGAGCAGCAGCGCGCCAACATCATCGAGGGCGAAATTATCTCCGACAGGGCGCCAGCCCCCGCCGAAAAATGA
	4704605	4704883	hypothetical protein	orf04665	GTGCTGGTGTCGCGCGAAGACAATGAGGAAGACCCCATCTATCAGCAGATTGTAAACTGGATCGTAGAGAACGACATCCGCTGCAAAGCCATGCCCGTGATAGAACGGCAAAAGTTCTACGCTTTGATTTTGCTGTTTGAGGCGTTCGATTTCAACGAGAACAATGTGCGCCGCATCAACGACGACTACATGCGGTTCAAACTAACGTTCTCCGGTCAAGGTATCAGCGCGTGGCATGACAATGATTATCAGAAATGCGCGGTGGGATCTCCCGCCTGA
	4704958	4705317	hypothetical protein	orf04666	ATGACCACCACAATCGAATTACTTGACGAAACCAGCCTCTGGTATCTCAAGAACCAGCAGAACCTACACGGGGATCGTGCCGTGGCTGTGAGCGGCAGCGCCGTGGAGGAAGTTTACGATTGGGTACAGGAGAACCGCATCTGTTGTGGTGTGATCCGTTACAGCGGCATGCGCCGGCCCTGCGAGTTTGCAGTGCTAACGTTCCCGAGAAGCGATATTGACCCCAAGGTGGTGCAAGCGGTGAACGACGGTTTCCTGCTGTTCAAAATGACCTATCAGGGCAGAACAGGGTTTGACGCACAGGGCTTGAATAAGTGGGAGCCATGTGTGCTGGAAGTGTTGCCTGTAGAGGATGAATAA
	4705515	4706123	resolvase	orf04667	GTGCTCGCGCATTGCCAATCTGCCCCGCTGGCGGCGTTCACGGAGGTGGAGAGCGGCAAGCGTGCTGACCGGCCGCAACTGGCTGCGGCGCTGGCTCTCGCGAAGAAGGAGAAGGCCACGTTGGTGATCGCCAAGTTGGATCGCCTCGCACGAGATGTGCACTTCATCAGTGGCCTGCTCAAGAGCAACGTGGAGATCGTCGCATGCGACTTGCCCCACGCCAACCGGTTCACGCTCCACATCATGTCAGCAGTAGCCGAGCAAGAGGCAGAAGCCATCAGCGCTCGCACCAAGGCCGCGCTAGCAGCGGCAAAGGCAAGGGGGGTTAAGTTGGGTACGCATGCATCAGTGATCAACGCAGAAGCCCGTGCAGGGGCAGACGCTTACGCCAGCAGCCTT…
	4707218	4707409	hypothetical protein	orf04669	ATGGGCTCGCTCGGCTTGGGTGCGGTGATGGCCGGCTGCGCGGTGATCGTGGCTTGTTGTCGTGGCCGTACTTCCCACTTCTCTGTGCCTTTGATGGTCATGGGTTGTCGTTCCCTGTAG
	4707618	4707737	--	orf04668	ATGGCTTGGAGCATCATGTGCGACCAGCCTGATTGGTTCCTCGATCATTCGGGTTTCGTGCCCGACATGGATATCCTCATGCCCAACCTCATCATGCAGCGGGAGTTTGGAAGCCGGTTCGTGGGCAACCCTTTCGTGGAGCGCTTCGACAACTATGGTGAGGCCATGGTCGTGATGTCTGCGCGCTTCTGA
	4707877	4708362	hypothetical protein	orf04670	ATGCAGCACACCACGCACAGCCTAAACTCGATGAACGAGGAGGCGCAAAACACCCAATATCAACTCGATGAACTCAACGCGGACATCGGTGCGCTTGATCGCACCATCTTCCTGCTCAAGGACCAGCAGGCTCGTTTGCGAGCAGAGGCGGCCCTTGCCCGGCATGCGCTGGAGCGCAATCGGGAGGAATTCGAGATTGCCGACACCCTACCCGCTCGTGCGGAGCATCCCGCTGCTTTGGCCGCGCTGAGAGCCCTCTTCGGCACCCGCAAGTTCAGGAGTGACGACCGCAAAACGCTGCTCAGCGCAGACATGCTGGCTTGGCTCAAAGACAATGCCGCCAAAGTGGAAGTTAGGCTTTGGCTGCCCGAGGACGTACCCGCAGGGAGCATCAAGCCC…
	4708507	4708833	hypothetical protein	orf04671	ATGGCCAACAGCGTTCACTATTACAGAGAGCACTACGAAGACCCCACCCATCAGCACGGTGGCGCGTGGGCAAATCTGGGCAAGAGCCTCACCGATATGAGGTTTGAGGAAGAACTTGCCCGGCTAGCACCGGACAAGTTTGCCCGCGCGCTCATGCCCGAGGACATGCGGGATTGGCTCAGCGCCAATGTGCTGCCCTCAGACTACGGCCTGCACATGGAGCAGCAGCGACACAACGACTTCTCCTACACCCGCCGTGCCTGGATCGAGTTCCGCAACACCGGGGATGCCGTGCTGTTCAAACTCACCTGGGGCAACCAGCCATGA
	4709075	4709281	hypothetical protein	orf04672	GTGGTGACATCGGCGGATCAGGCCGATCAGGGCTACGACATGGGCACGCTTCGTGTGGCCAACGGCAGCCTGCCCATCTTCATCTCTGTGGGTGTGGAACCGGATGCCAGCGTGCATCCGCGCCGCTTCCTGGCTTCCTGGGACACCTTTGAGGGCATCATCAAGAGCGGGCACCGCGTGGCGATCATGCTGGCGGGCTCCTACTGA
	4710041	4710772	hypothetical protein	orf04673	TTGCAAGGCCCGGCCGGCACCAACGGCACCAACGGCGTGGGTGTGAGCAGTGCGGTGGTGAACGACGCCGGCAGGCTGGTGGTCACGCTCAGCAACGGCACCGTGGTGGATACCGGCTATGTGGTGGGTCCACAGGGTGCACAAGGCCCGCAGGGCATCCAGGGCATTCAAGGCCCCAAGGGTGATCGCGGCGACACTGGCCCGCAGGGTGCGCAGGGATTGCAAGGTATCAAGGGCGATCCTGGCGAGCAGGGTCCGGCCGGCAGCAACGGCGTGGATGGTGCAGTCGGCCCCAAGGGCGATACCGGCGCACAAGGCCCGCAGGGCATTCAGGGCATCAAGGGCGACCGTGGCGATGTGGGTGCCACAGGAGCCAGTTGGCTCAGCGGTTCGGGTGCA…
	4710932	4711159	hypothetical protein	orf04674	GTGGGCACGGTGAGCAATGGCGTGATTACCTTCGCGGGCTTTCCTGCCACCGCGAATGCCTCGGCTACCGGCACGGCCACGTTGGGCCGAGTGAAGAACAGCGCGGGCACAGTCTTGTATGATGGTCTCACCGTGGGCGTGAGCAGCGCAGACATCAACTTCAACACTAACTCGTTCCAGAGCGGCGTTGCCGTAACCATCAACTCGCTCACCCACACCGTTCAGTAA
	4711298	4712773	hypothetical protein	orf04675	GTGCTGATCATCGACTATTCCTCGGCCACGCCGGTTGCACCGGACGGCTGGGATGAGGTCGTCACGTTCAAAGCGTTTCCCTATCACGGCATCTTCACCCGACGCCTTGAGGCAGGCGATACCGCTCCGGTCATCACCTATGCGAACCCGCTGAACTTCGCCTCGCTAGGCGGTGTGCACATGGTGTTCTCTGGTGTGAACGCGGTGAGGCCACCCACGGAAAGCGTGAGCCAGAACACCCGAGGCAGCACCGCCCAGGGCGGCCCCATCACCACCACATACGCGGGCGAGGCTGCCCTAAACATCGCGTTCAGCCTTGCTGCGGGTTGGGGCACCCCGTCGGGCTGGTCGGCACTGGTGGCGTACCGGGACAACGTTTACGCCAACGATAATTACGGC…
	4713233	4713589	--	orf04676	GTGACCAACCGAAACATCATGGGCAACTCGTTCAATCATCATCGCCGTATGGCGACGAAGTGCAACGAGTTTTGGGACATCACGCGCGCTCAGTGGATGGCGGTTTGGGAGCGCAGTCCGGATCACGGCCAGAAAGGTTACATCAACCGCATTGAGCGCGATGGCCCTTGGACAGCCGACAACATCGATTTTTATACTGGTACCTGCCCGCTCAACATCCACGACCGATTGCCCACACCGCCCATCGATCCCAGCACCGGCTATGTGTCAGTGCCGCGAGCCCTCACATGGACCAAGCGCGGCACCCGAACGCTTTCAGTGCGCGAATGGGTACGCGAGTTGAGGGCAGAAAGATAA
	4714096	4714386	endodeoxyribonuclease	orf04677	GTGGGGGCCACGCTGCCGCCCGAGTACGCCTACGAGAGCACCCGGCTGCCCTACACGCTGGCGCACCACTACCTGCCGGATTTCATCGATCCCATCGGCAAGCGCATCGTGGAGGTCAAAGGCCGGTTCCCAGCCAGTGACCGTGCCAAGATGAAAGCCATTCGCAAGCAGTACCCGGATTACGAAATCGAAATCCGCTTTCAGAGCCCGCAAACAAAAATCGCGAAGAACAGCAAGACCACGTACAGTGAATGGTGCCAGAAAAATGGTATCGCATGGAGTAAAGCGTGA
	4714416	4714628	muraminidase	orf04678	GTGACTGCCAATCAGTTCGCCGCGCTGGTGAGCCTCGCCTACAACATCGGTGGCGCGGCCCTGGCCAAGAGCACGCTGATCAAGCGCCTCAACGCGGGCAAGACACAGGAAGCAGCGGATCAGTTCCTCGTTTGGAACAAGGCCGGTGGCAAGGTGCTCAAGGGCCTGTCGAGGCGCAGGGAAGCAGAGCGCGCTCTGTTCCTGCATCCGTGA
	4714975	4715949	hypothetical protein	orf04679	ATGGCACACAGCACTGAATTTGAAGACCGACTACGCGCCGCTGGCTTCGACCCCCTCAAGGTGGCCAACTTCAAGCGCCCTGAGCAACACGAGCAGCAGGTGGCGATTGAGAATGCCCTCAGCGGTCAAGGCGTGTATCCATTAGAGCGGGATACCGAAACCAACCTAGACCGTGTATCTATTAGTAACGACCTTACTAATAAGAATAATGTTAATAATGGATACACGCCTGATGGCTACGCCATCGAGGCTGTACCAGATCAACATCCGGCTATCGCCATCGAGGAACAACCCACAACTAATGGCCTCGCGCCTTCGTTCGCCACTCAGGACGACGAGCCGAGTAATGATGCCCTGCCATCGGCTCTTGAGGAAGATATTGGGGTCGAGGGAAGCGAC…
	4715951	4716190	hypothetical protein	orf04680	ATGCGCGTAGTTCGCGCCTATCAGAGCGATTTGCTCGACGTGGAGGCTGGAGAAATCCAGCCTCTCTACGAAATCGTTTGCGCCACCATGCCGTACGAAACTGGCAAGACCCTGAACATGCTGTTGAGGATCAGGGCGCGCATGGAGAAGAGCCTGCGCTTGGGCAACGGCATGTATCTCAGCGCTTATCAGTTGGAGATCATCGCCAGCATGAAAGAGAAATTGGACGCTCAAAGATAA
4	5361290	5361850	integrase	orf05300	TTGCGTCGGGGTGATGCGGCCCGGCTTGGCCGGCCCCATGTCCGCAACGGCATTGCCCGCATCGTCACCGAGAAGACGAACCAAGAGGTGACGATCCGCATCCTGCCGCCGTTGGCCGCCTCGATCGACGCGAGCCCGACAGGAGACCTGACCTTCATCGCGGGCGAGCGCGGTCGCCCGATGACGAAGGAAAGCTTCGGCAATTGGTTTCGGGATGCCTGCGTCGCCGCCGGCGTCCCGGAGAGGGCGCACGGTTTGCGCAAAGCGGGAGCGCGCCGGGCAGCTGAGAGCGGCGCGACGGAAGCCGAGTTGAACGCTTGGTTCGGGTGGGCGGACGGTAGCAGGGAAAGCGCCATTTACGTGCGCGGCGCCAACAGGGCGAAGCTGGCAGAGCGGATC…
	5361837	5362253	Integrase	orf05302	ATGCCGCGCCGCCCCGCCGCAATTACCCAAGCCGACGTCGCTCGGGCGATCCGTGCCGTTCAGGCCGCCGGTCTGCCCGTCTTGCGCGTCGTGGTGCGTCCGGACGGCGTAGCGGTGGAAACGGCTCCAGGCACAAGCGCCGACGACAATTCGCCGAAGCTTGCAGGCGAGCGGAAGGTGGTGGTCCTATGA
	5362250	5362441	hypothetical protein	orf05301	ATGACACCGATGCCGCGCCCCCGACCGCCTCACCTCAACCGCGAGACCACCCGGCACGGAACGGTCGTCTGGTACGTCCGCCGCGGCGACGGTCCGCGAATCCGCATCCGTGGCGAGTACGGCTCTCCCGCTTTTCAGGCGGCCTACGAAGCAGCCGTGCGCGGGCGCCCGGCACCCGAGGCCAAGCCGAGCACCGTTGGCACCGTCGCGTGGCTGGTCGAGCGATACCTGACATCTCGGCAATGGAGCGAGGAATTGTCGGCGGCGACCCGCGCCCAACGGCACGGCCTCCTCAAGGCCATGGTTCCACACTTGGACCGAGGAAGAGGTCGCGCGTTTCGAGGCACACTGGCCCGTCGGCACCCGCGAGCGTCTCGCGCTCGACATCCTGCTCTACAC…
	5362475	5362768	hypothetical protein	orf05303	ATGAGTGACCTCTTCAACCTCGACCGCGCCCTGACGCCGAGCGAGCGCAGCCGTCTGCGCAGAGGCACTCAGGCCAAGGGTTACGCCGCGATGCCCGGCACCGGGCCGAAGGGCGAGACCTGCGGCTCGTGCGACCACTTGGTGCGGAAGCGCTTGGCCAGGGTCTACCGGAAGTGCGGGTTGATGGAGCACCACTGGACCGGCGGGAAGGGCACCGACGTGCTCACGACCGCGCCTGCCTGCCGGAATTGGAAGGTGATCGAGTTTCGGACCGCACGAGGCCGAGATGCGTAG
	5362761	5363162	--	orf05304	ATGCGCCCGCTGATCATCGACAGTTTCGCAGGCGGCCGCACGTTCGAGGGTACCCAGGCCGACTACCGACCGAACTCCTTCTCGGCCAGCCATAGCTCCAGCGGAGCGGCTCGGCCTCCAAGGTCGATAACAACCTGCCTGAGGCTTGCCTCATCGGATGCACCGGGCTTCGGCATGAATACCGTATTACCAATTGCGCGAACGATCCCGCGCAACTCGACCGAGCCTAGTCTAATATCTACAGTTGCTCCTTGGAGTGAAGAACAACCAATATCTGTGGTTTTCTCAGCCATACTGGATCAACGGGAACTTGGGCCGGGCGATCAATTCCAAATACGGCCATGCTTAACGAGCGATGACGCGCTTCCGCTGTCCACCCGGAGTGGGCATCTTGATGAG…
	5363253	5364902	hypothetical protein	orf05305	ATGCGCGACGAGTTTCAGGCTTCTGCCAGTCAAGCGACAACCGATATCCGCCGCGCGCTCACCGAGGCCGGTGTCGATCCGAAGACGGTCGACAAAGGCACCCTCGACCGCGCGGCCGCAGCGCTGATGCGGGGCGACGAGCTCGACCCGCTGTCGGCCTATGAGCGCGTCGTGATGGTCTCGAAGGAGCCCGCGAGCGGCCCCTCCTCGCGTATGGTGCCGACCACGGTCACGGAGGAGATCTCCGCGCCGCGGTTCGGGCAGGTGAACCCGCAGGCGGTGCTCGACGCGCTCGACCGACAGGTGCGCACCGCCAAGGGCGACGTTCGGGCCGAGCTGGAGCAGGTGCGCCGCGACTTCCTGGAGTACGGCACTGACCCGGTGTCCGGCGTGCGCGAG…
	5364907	5365020	--	orf05306	GTGATCAGGGCGGTGAAGAAGGCCGCCATGATTACCGAGACGCCGAAGCTGACCATGACCTGCGCCGGATTGATCGGCGCAGGGTTGCCCTCGGGCGGCACCGACATGCTGTAG
	5365169	5365384	hypothetical protein	orf05307	ATGCCCCGCTGGCTCTTCAACGGCATCTGTGTCTTGGCCTTCGCTGCTCCCGTCGGTGCGGCATGCCTTCACGCATGGCCGCTCGTCACGGGGCGCCCTCTGCCGAGCGGCTTGGAAACAGAGGCGGCCCTCCTCGGTGCGCTCTCCCTGCTCCTCAGCGCCGGACTCACCATGCTGATGTCCGCGAGCATCCAATCCGCACGCGGGCGGCGCTGA
	5365448	5365966	hypothetical protein	orf05308	ATGGAGACCACCATGACCACGAAGCTGCCCCGCATCGACGGCGTGACCATCGCCCCGCCTACGTCGCTTGTCGTGGAATGGAGCGACGAGGGCCTCGATACGATCGATTTGGCCGGCTGGATCGCTACCGGCGACGACCTGCTCGCTCCCCTGCGGGATTACGCGATCTTCGCCACCGCGCGTCCCGGCCTCTACGGCGCATCCGTCGTCTGGGGCGACGAGGAGGGTGACCTTGTCATCGACGCCCATCATCTCCGCCTTCTCGCCGCCGAGCAGAAGCCCTTCGGCTCGAAGGATGCGGCAGCGTGGCAGGGCGAGATCGGGTTGTCGAACAACGAGGCCGCCGACTTCCTCGGGATCTCGCTGAGCACCTGGAATGCCTACAAGGCCGGCGCCCTG…
	5365966	5366268	hypothetical protein	orf05309	ATGATGTTTATTGACGCCATCCGATTTTCGGACTATGTTTTCCATATCGCGGGGGACGTGATGGGCAGGCTCTACCAGTTCGGCAAGGCGGTCATCACGGTCTACGGCAACGACCACCTGCCGCCCCACTTCCACGTCCTGACCCCCGATGACGAGGCCCTCGTCGAGATTGCGACCCTTCGCATCCTCGCCGGTTCGCTGCCCGGCCGCGTCGAGCGCGAGGCGCTGGCTTGGGCTCGCGCCCACCTCGACACGATCCGCGCCGAGTGGAACCGCATCAACCCCCGCTTCCCGATCGCCTGA
	5366442	5367668	hypothetical protein	orf05310	ATGCACAAATCCCTCGCCGCCGGACTCGCGCTCGCGCTCGGCTGGATCTCGCTCGCGTCGGCGGCCGAGACGTGGCCGCTCTCGCGGCAACAGGTGCTCGACGCATCGGGCCGGCCGCTGCTCGTGCCGAGCGTCGCCTTCTTCAAGGCGGGTACGACCACCCCGCTCGCGGTCTACTCGGACCCGGCACTGTCGAAGCCGCTTGCCCAGCCGGTGAAGGCGGACGGCACGGGCCGATTCCCGCGCATCTACCTGCCGACGGCGCTCTATGCCGAGCGGGTCTCCGGTCCCTACGGCAACCTGCTCTGGTTCGACGATGGCCTCGGCTACGTTCCGCCGACCACGGGGAGCGACGGTGGAGGCGGCACTGTTGATCCGACCGCGATCGCCGCGACCGGC…
	5367674	5368060	hypothetical protein	orf05311	ATGCCGTCCTTTATGAACACGCTCGGCGCGGTCTCCCGGCTCGGGCAATGGCGCTTCCGCCACGTCTTCCGCGGCGCCGATGAGCGCGGTCGACTCGATATTTCGGACGCCGGCCTGATTGATTTCTCGACCTGCTCCGAGGTGCTGCTCACCGTGACGCCGCGGGCACCGCATCGCGGATGCTGGAATGGCCACCCGCCGGATCCTGTGATGACGGCCTCTTTCGCGGCCGGAAGCCTCGTCATCTCGAACCCCGGCCTCGTCGAGGCGGTGTTCCCCGCCGGGTCGCTGCTCGACGTGCCGCCCGGCCTCTACGACGCGCGGGTCTTCGTCACCATCGGCCCGGAGACGGAAGAGGTCTTCTGCGAGCCGGTCGAATTCGCCTGA
	5368073	5368435	hypothetical protein	orf05312	ATGCCGAGCTATTCGATCCGCCCGACGTTCCCGATTGATGTCCGCTCCCCCTCCGGCACGGTGAAGGTCGGCCGCCAGGGATTGGCGGTGACCCTCGATGTCGACGACAGCAAGATCATCAACGCCCTGCCGATCACGTCCGGGCAGTTCTTCGGCGCCCTCGAAGCGCTGTATCCGGGGTCGAGCGCTACCATCCAGGCTGCCGTTCCGACCGACCCGACGAGCGCGGTCAACCGGGCCTACGAGACCACGGCGTTCATCACGCCAAACTGCACGCTTCTCGTCTTCATCAAGGCGACACTCGGCCTTGCCGATGAACAGGTGGTCGATCTACTCGCCACCACTGCATTTCAGCCGAAGTAA
	5368596	5371355	hypothetical protein	orf05313	ATGCCCTACACTATCCCCGAGATCGGGCTTGAGAACTCAGGCGCGACGCGGGCTCTCGCTGTGCGCGACCGGTCCAGCGGGCAGATGCTGCCGCTCGCGCGGATGAACCCGGCGAAGGGCCTGTTCGAACTGGCTTCAACCGTCAGCTCGGGCGCCATGACGGTTGCCGCTGCGGATGGTCAGGATCGCGCACTCAGCGACAAGATCATCGATTGGGGGTACACGCCCTACGACTTCATGTCCTACCTAACGCCCGCGAAAGTGGAGAAGGTGCGCAACGGCGCCGACGATGCGCCCGCTGTCGATAAGGCGTTTCGAGACCTGTATGCCTTCCTGCTGACAATCGCCGGGAACACAGGCCTCCGCATCTCCGTGCCGGACGGAACCTACGTCTTCGAC…
	5371392	5371763	hypothetical protein	orf05314	ATGCTCCTGCAACGCCTCGCGGTGCGGGCCGCTCTCGCTTGCCTCGTGCTCAGCGTGACGCCGGCCCGCGCCGAATGGACGGGCACCGCCTCTTTCTACGGCCACGAGTCCGGCCGCCTCCGCGCGGACGGCCGCCGCTTCGTCCCCGAGGCGCCTGGTGCCGCGCACTGGACCCTGCCGATCGGGACCCCGGTGCGCGTCACCGACCCGGCCACCGGCCGCCACGTCGACGTGCGGGTCAACGACCGCGGCCCGCATCCCCGGCTCGGCTGGCTGATCGACCTGTCGCTCGGCGCGGCGCGCACGCTCGGCATCACGCATCGCGGGCTCGCCCGGGTGCGCGTGTCCGTCCTCCGACGGCTGCCGGCCTAG
	5371892	5372608	hypothetical protein	orf05315	ATGGCCGCGAGCCTCAACCGCGCCGCCTTCTACGCGGCCGTGCGCGCATCCCTGTTCGGCGGGCGCCTGACGGCCTCGCAGGTCGCGGGCATGGACGCGATCCTCGACGTCGCGCCGTCGCTGCTCGGCACCACGTCGCTCGCCTATGCGCTGGCCACCACCTTCCACGAGACGGCGCGCACCATGCAGCCGATCGAGGAGTACGGTCGCGGCAAGGGGAAATCCTACGGGCCGACCGGCTTCTGGGGCCGCGGCTTCGTGCAGCTCACCTGGGAGACCAACTACGCCAAGGCGACCGCGCGGCTGCGGCAGCTCGGCCTCCTGCGCGCCGACGAGGACCTGGTGAAGACGCCGAAGCTCGCCATGCGGCTCGACCTGGCGGCGCCGATCCTCTTCGTG…
	5372611	5372877	hypothetical protein	orf05316	ATGGCATGCCGTCCCCTCCTCGCGCGGGCCCGCCTCGGCCTGCGCCGCTGCTGGCGTGTCGCCGCCGGCAAGCGGGTGTACCTGCTGGCCGGCATCATGGCGCTGCCGGACGTCCTCGACGCGCTTCCCGGCGTCGATCTCGCGCCGCTGCTGCCGGAGTGGCTGCCGGGCGCGAAGGTGGCGACCTTCCTCGCTGTCGCCCGGCTCGCCGCCCGCGCCTACGCGACGAAGCTCGCGACGTTTCCGGCACGGGAGCCGCCCCGATGA
	5372874	5373290	hypothetical protein	orf05317	ATGAGCCTCCTCGGCTGGCTCTCCAACCCTATCGGAAGCCTCCTCGGCACCGTCGGCTCGGGCCTGATCAAGGTGTTCGGCAACTCGGTGTTCCAGCCGATCCTTAAGGGGCTGGAGAACGGCCAGAACACGCAGCGCGACGTCGCGCTGCAGTCCGTGCAGGCCGAGATCGCGGCCAATCAAGCGAAGGCGGCGATTGCGCCCGCCTTCAAGGGCCTGATCTACGGCATCGGCATCCCGCCCGCGATCCACTTCGGGGCGATCTGTCTCTCGAAGACCTTCGCGCTGGGCTGGCCCATCGAGCCGCTGCCGGGCGAGTACGTGGCGATCGAGGCCACGATCCTGACGGCCTTCTTCGTCTCCTCGCCGCTCACGACGCTGGCCCGCGCCGGCGCTGCC…
	5373295	5373633	hypothetical protein	orf05318	ATGTTCGACACGCTCCAGGCTTCTGGCGAGTCGCCCGATGGCGTCGTGACCCTGCCGCGGCGCGCACCCTTCTGGGCCGTGTGCGGTCTCGCGCTGGCCTTCGGCGGGCAAGTCTTCTGGGCCGGCACCTATACGGCAGGGCTCGATAGCAAAATCGCCGGTCTCACGGAGAATGACCTCCGTCTCGCCGAGCGCCTCGCGAGCCTCGAGCGCGACCGGGACCGGCTACCAAAGCTCGAGGAGCGGTTCGGACGGATCGAGGAGAAGATGTCGATGATGATCGAGTTGCTGCGCGAAACGCGACAGGAGCGTCAAGGACCGCCGAAACGTGGCGGCTGA
	5374385	5374630	hypothetical protein	orf05319	ATGAAAATATCGTTCCTTCACGTTGACTGTGATCTATATTCTTCAACCCAGACCATTTTTGCGCACCTGAATGATATGATAGTTCCTGGAACGATCATCCTTTTCGACGAGTACTTTAATTATCCAAATTGGCAAAAGCATGAGGCCCGCGCTTTCGCGGAATTTTGCAGGGCACGCGACAAGAGATACGAGTACATCGCCCTCGTGCCCCATCATCAGCAGGTAGCTGTAAGAATTTTGAAGTAA
	5374781	5376664	hypothetical protein	orf05320	ATGAGCCAAAATCCAACGCGCCGACAGGTGCCCGCCTTAATCGCTGGCAGCGCTGCTGGCTTCGCCAGTGGCGGCTTCGCCGAAAGGCAAGCGCAATCTGCGCCTGATCTGCCGACGCTGACGAATTTGCTCGTCACCGGCTCGGCTCGAACCACTACCAACAACGCGTTCGCGCCGGATACCGCGGCCCGCGCAGATGCATTCCCGTATGCCCCACCGGGTGGCCATGTGCCTGGAGATCACCTACGAGCCGGCTCGCTATTCAATTTTAAATCGGTTCGCGGCGATGATTGCCAAGAGGTCGGCCTCGCCGTCATGTTGCAGGCAGACACCGGTAAAACAAACAGTACGTCAATCAACAACGGGAAGACCTGCTTCAGCTATGGCACACATGTGACC…
	5376661	5376873	hypothetical protein	orf05321	ATGTTTGTTGGCAAGAAATCTGTCGTTGATGAATATGCTGACTGGCTGTTTCCAATCCTTTTCACTCTAGAGGAAACCATTCCCTACCAATTTTACGAGACATATCAGAAGCGTGTTTTCGGATTTATCGCAGAAAGACTCTTCACAGTTTGGATAAACAAAAATCGCGGTCGCCATAAGATCGTGACACGAGAGGCGCTCTTCCTGCCCTAA
	5377416	5378510	UDP-galactopyranose mutase	orf05322	ATGTATGATTGGTTGATTGTCGGTGCCGGTTTTGCCGGTGCTGTGCTTTCTGAGCGCTTGGCTAACGAGCGCGGTGAGCGCGTTCTAGTCATCGACCGCCGGGGCCATATCGGCGGGAACGCTTACGATGAATTGGACGACGCCGGCATACTTTATCACAAGTATGGGCCTCATCTGTTCCACACAAATTCTCAGCAGATCGTAGATTACCTATCGAAATTTACAGATTGGCACCCCTACGAGCACCGGGTTCTTGCCGAAGTCGATGGCAAGCTCGTGCCGATCCCGATCAATCTCGATACGGTCAATTCCCTTTACGGGCTAAGCCTTACGTCGGAGGAACTTCCAGCTTGGTTTGCCGAACGAGCGGAAAACGTTCCCGAAATTCGAACGTCAGAG…
	5378615	5378791	hypothetical protein	orf05323	TTGCAGCTTGGCACCGATTGGCTGCCCCACAAGATCGACTTCATGCAGAAATTCTCCCCCATGACGCTGATCGTGAGGGAGGGCAGAGTTGTTGCGCCGCCGATGCTGCTCGACATACCTCACTGGCGCGAGTTCCAGCCTTCAGCCTTTGAACGGCTACAAGGATACGCACTTTGA
	5379451	5380278	ABC transporter	orf05324	ATGGGTGCGCTTTTCTCCGCGATGGACGCCATGGCCGCCAACCCCTCATTGCCTTCTCATCGACAGCCGAGCCATCTCGACGTTTATGTGCGTGTCCTCAGCGCCCTGATGCTGCGCGACATGCGTAGTCGCTTCGGCGGAAACTACTGGGGCTACTTGGTGCAGGTGCTATGGCCCTGTGGGCACCTGGGCATCCTCGTCGGCGCCATGACCTTCCGCGGCCTCAAAGCGCCGATGGGCGACGACGCGATGGTCTTCATCGCCACCGGCGCACTTCCCGCCCTCGCATTTCAGTACATCTCCCGTGAGGTGATGAAGGGCTACATGGTCCACAAGGCGCTGACCTATTTCCCGCAGGTGAAGCGCTTCGACACCGTTGTTGCTCGAATCCTAGTCGAA…
	5380499	5381527	MULTISPECIES: IS110 family transposase	orf05325	ATGGAGATCATCACCGTCGGCATCGATCTAGCCAAGAGCATCTTCCAGGTTCACGCCGTCGACGCAGCTGGGCACGTCGTCGTTCGCAAGGCTCTGAGGCGGGCGCAGGTCGTGCCGTTCTTCGCCAAGCTGCCGCGCTGCCTGGTCGGCATGGAGGCGTGCGGCACAGCGCACCATTGGGCCCGGGAACTCATGAGGCTCGGCCATGACGTGCGGCTGATGCCGCCAGCTTACGTGAAGCCGTACGTCAAGCGCGGCAAAACCGATGCGAATGATGCCGCTGCCATCTGCGAGGCGGTGACACGCCCGAGCATGCGCTTCGTGCCGGTGAAGTCGACCGAGCAGCAGGCGGCGCTGGCCCTGCACCGGACGCGCGACCTGCTGGTCAAGCAACGCACG…
	5382242	5383120	hypothetical protein ASF59_05980	orf05326	ATGTCGCAGCATGCGCAGGAAGGGCACGATTTCCGAGCGACACATCCGTTCTATGGATGGGCAGACGTGCGCGTCGACGATCTGTCGCTTACGATGTACTCGAATTCGGACGATGGCGTGGCGATGGTCTACCACGCCTTCGGCCCTGACAGCTATGAAGCGGCGAGCGTCGCGATCTGGCTCGAGATCGCACGTGTCTCCACCAAGGTTGCGGACGTGGGCGCTTTCACAGGCCTTTACGGCATGCTCGCTCAAATCGCGGTGCCGAGCGCGAAAGTCATCCAGGTCGAGCCCAACTCCGCGGTTCGTGCACGGCTTTCTATGAACCTGGTCGCCAACGATCTGTTCGGAAAGATCTCCGTGGTGCCCTATGCGGTGGCGAAAGAGATCGGGACGCTC…
	5383217	5383363	--	orf05327	TTGGACAGCGCCTATATCCAAAAATTTATCGATGAAATTCGCCAGCGCTGCATGGGCCATTACGCCCCTCATATATTATTAGCTGGGTTGGCAGATTATCCTTCTGCCGGCTCAATAAATCAATTTTGTATGCAAGTCGCTGCTTGA
	5383504	5384145	capsular polysaccharide biosynthesis protein	orf05328	ATGTCGGTTGAGCAGATTTTTTCCACTCCATACGTTAATACTATTTTCTCGATGCTGGGATTGGCGCCGAGAGATTTCGTAAGATTTGCAAGCCCAACAAAAATTAGACACGTCGTTGTTCCAAAAACCAGCTTCGAAGAGCAGCGCGCGGGGTTTGCCAAATATAAAGCCCTCTGTTACGACATCGGTCGCCGAATATCGCACAATAAGGGCTTATCGGAAAACATAGAAACTTTGTATTTTTCTAAAACTCGACTCAAATCAGCTGTTGGTATTATTACAAACGAGATTGAAGTTGAAGAATACATGCGCGAAAAGGGCGCGCGAATCGTCTATCCAGAGCTATTGAGCTTTGAAGAACAATTGCAATTGATGTCGGCAGCTGACAATATAATTGCG…
	5384537	5384863	hypothetical protein	orf05330	TTGATCGCCGATCCGAACCGCTACCTGCTCGTCCTCGTACTGACGGCAAACCTCGTTGATATCGATTGTTACAATGCGAGCCAGTGGCCCCAACCACCGCTTCCACATCTGCGATGA
	5384942	5385058	--	orf05329	ATGCAGCATGTGACGGAAAGCTTCCAGTTTCTCTACGACCGGATAGCTTCTAACGGCGTGTACATGATTGAGGACATGCATACCGCATACTGGCCGGAGTACGGCGGCGGACGCGGCGATCCGAGGTCGATTATCGAGCGATTCAAGGGACTTATCGATGACCTGAACGCGGACCATGTTCGTGACGGCACGGTCACGCCCAGCAAGTTCACTCGTCAGACTGTCGCAATGACCGCATACGACAGCATTCTTGTTTTCGAGAAATCACCGCTCATCAACAAGCATATGAGAATGATCGGAAATGAAGACTTACGGGTCAACTACTAA
	5385612	5385845	glucose-1-phosphate thymidylyltransferase	orf05331	GTGTGCCTACGCCTGGCTCGGCAGTGGCACGCACGACAACCTGCTGGAGGCGGACGAGTTCGTGCGAGTGCCGCAGCACCGGCATGGACTTCAGTCGCTTGCCTGGAGGCGATCGCCTATCTGCAGGGCTTCATCGGCCGCGATCAGCTGCGGGCGCTGGGCGAGCTGTTCACCAAGACCAATTACGGCCGGAACCTGCTGCGCCTCGGCCACGAGGGCCGCCAGCCGAGCTGA
	5386902	5387276	hypothetical protein	orf05332	GTGGACGATGATCGTGTCTGGTCGTTCGAAAAAAGCCTCTGGACCGGAGGGTCGGACCATTACCGTGAATTGGTCGATGACGAGTGCCTGATGGCGCTGCCGCATCCGCCCTACGTCTTCGGCGGCGCGCAGGCGATCGAGGCGGTCTCCGACACGCCGCGCTGGTCAGAGGTCGTGATCGACGACGGCCGGATCGCCCGTCCCCAGGAGGGCCTCATCGTCATCGCCTATTCGGTGACGGCCAAGCGCGGCGAGGAGACCTACGAGGCGCACTGCACTTCGACCTACCGCCGGCTCTCCCATGAGGAGTGGCGCGTCGTGCAGCATCAGCAGACCCCACGCATCCTCGCGCCGGCAGTCGATGAGGGACGCTGA
	5387453	5387695	hypothetical protein	orf05333	ATGGACGCCGTGCGCCGGGTCGGCGCCTACCTGCAGGTTCAGGACGGTGACGGCTGCCGTCACCTGCTGCGCGTCTCCAGTGTGCAGGCGGTCAGCGACACCGATCTGATGCGCAACGAGACCTTCATCACCGCGGCGGGACGCACGATCCGCGTGCCGCAGCCGCTCGACGAAATCGTGCCGCTGATCTCTCCGGGTGAACGGTTGCCGGTCGATGAGGACGCGGAGCCCTGGCCGTTCTGA
	5387723	5387998	adenylosuccinate synthase	orf05334	ATGGCCTTCAAGCCGAAATCGGCCGCGGAGACGAAAGCGCGCGATCTGGGTTTGGCCCTGGCACGCATCGCCGAGAGCGAGGGCATGCCCGCCCATGTCGGCGTGGATGCCCTGCGTCGCGCCAGTCCGCGCCTGACGCCGCTGGCGATCGGACAGATGCTGCGCAAGCACCGCGACATCGTCGAAGAGACGCTGACCGAGCGCGGACTGACGCTCATCGACTATGCCGATCAGGGACCGGGACGCGGAATGGAATTCACGGTCGTCGACGCGTGA
	5388024	5388278	hypothetical protein	orf05335	GTGACGATGCGGACGACCTATCTCGTGCAGACCTTCGTGCTGAAGCGCAAACGCCTGTGTCCGGGCGATCAGCAGGTGTCGCCGACGGTAAGCGGTGCGCTGAAGCGCGCGGAGGCGATGGCGGCGCGGCTGCCGGGCACGGCCGCTATCCAGATCGTGGCCGACGACGAGACCGGGGAGCTGGAAAGCGCAACGATACTCGGCCGGTTCGGCGACGTGCCGGATGATTTTGCCGACACGCTGCAAGCCGCCTGA
5	5548841	5549233	hypothetical protein	orf05500	ATGGACCAGGCGACATCCGAGGCCGATACTCGCCGAGGCTCGCCGACGGCCACGAACCGTTCGGCCGGCTTCCTCCAGCGTGAATTGGAGCGCCTGAAGGCTGTGATCCCGAGCCAGATTGCCCACGAGCAGGTGTCATGGGCGCTCGACCAGCGGTTGCTGCGCCTATACCGGAACGGGGTTTACGTGACGGAACTGGGGCGCCTCCTGGGCCTCCTGGGCGTGCGAGCCAACACCGTCGACAGGCGCATCAAGCGGGCGAAAGCGCGCGAGGGCAGGCGCAGCCCCATCGAGCGCTATCTGGCCGACAACAGCGATGTCCTCGAACTGACGGCGGCGTCCCTCCCTGCTCAGAGTCTCCCGCCCTTCCTGAAGCCTTGGACCAGGGGCTGA
	5549779	5550942	hypothetical protein	orf05501	GTGCGCGCGGTAGAACTGTTCGCCGGGGCCGGGGGGCTGGCCCTTGGCTTGAGCAAGGCCGGCTTCAAGCCCGAGCTCGTCGTCGAGCGGGATAGCCACTGCTGCGCCACGCTCCTCGCCAACAAGTCCTGGCGGAATTCGCCCGGCCGGAACTGGCCGATTCCCTTCGAGGGCGATGTCCGCGAAGTCGATTTCCGTCCCTACGAGGGCAGGCTCGACCTGATCTCCGGCGGACCGCCCTGCCAGCCGTTCAGCATCGGCGGCGAGCACCGCGCCCACGACGACCACCGCGACATGTGGCCCGAGGCGGTCCGGGCCGTCCGCCAGGCGAGGCCGCGCTCGTTCGTGTTCGAGAACGTGCGCGGCCTGCTCCGCGAGGCGTTCGCGACGTACCTCGGC…
	5550939	5551583	Eco29kI family restriction endonuclease	orf05502	TTGAGCGACGCCTACAACCCGCTGTCGAAGGTCAACCTCGGCAAGAGCGTCGCCGAGGCGCTGCTGGATCGGGAGGCGCACCCGCTCGGCGAGCTCCCGGCGTTCGAGGGCGCCGGCATCTACGTCATCTACTATGACGGCGACCACCCCGCATACGCGCGCCTGGCCGAGGCGAACGCCGAGGCATGGACCATCCCGATCTACATCGGGAAGGCCATCCCCTCGGGCGGCCGGCGCGGGGCCTCGGTCTTCTCCGAGATCCGGGGCCGATTCCTGCACAACCGCCTGCGCGAGCACGCCGAGAGCGTGGTGGCGGCGGAGAACCTCGACATTGACGACTTCGCGGCGCGCTGGCTCGTCGTCGACGACATCTGGATACCCCTGGGCGAGACGCTGCTG…
	5551580	5551816	hypothetical protein	orf05503	ATGACCGTTGCCGCCCGCCAGGCGCTGCGGATGCCGGACCTGTCGGCGGTCCCGGCGCCGCTCGCCCAGCTCGCGGAGTGGCACCGGGCCGCCTGCCGCGTCGCGGAGCGCCACGGCCTCAACATGGGTGACCCGGCGGACCACCCGCGCATCGCCGCCCTCATGGGGTGGACCCTGGGCGAGGTGGCCGGCCATGCCGCGCGCCGGGAGGGCGCGCCCCCCTTCCTCGCGCGCTAG
	5551813	5552145	hypothetical protein	orf05504	ATGACCGAGCGCGAGACCCTGACCCTGGTCCGGCTCGCCCCGGTGTTCGAGGCGCACGCCGTCCCGGCCGGGGACCGCCCCTTCCTCTACCGGGCCTTCGACCGCCTGATCGAGGATGACTACGACAACGAGACCGTTGCCGGCGCCGTCGCCAACGGGGTCGTGGGCGCCGACGCCTACGAGGACCTCCTGCAGCAGCACGACCGAGGGCACCGTCGGAACCGTGCCTGGTTCCGTGCGCAGGCGTTCGAGGACGCGGTCCCGACCCGGCGAGGCCGCGCCCTGCTGCGGGACCTAGTGGCGGTCAACCCCGACTGGCAGGACCCCGCATGA
	5552147	5552545	hypothetical protein	orf05505	ATGCTGACGGACGTAGAGCTCCAGGGCCTCGCCCGCACCGTGGCCGACCTGCCGCCGGATCAGGAACGCGCCGTCGCCGACGCGGTCGCCGAGATCCGCGCCGAGCGCGCCCGGCTGGATGAGGAGCGCCTCGCCGGCCTCCGGTCGATGACCGACCTGCAGGTGGTGACCCTGATGCGGGTGCAGGACCTCCCGGGCGAGGCGGCCGTGACGCTCCTGCGCGAGGCCGGCTTCGTCCGGGCCGCCGTCCTGGAGAAGGCCTACCGCGAGGGTTACGAGCGCGGCGCCTTTGACGCCCACACCGGCCCCGGGGCGGTGCCAACCCTGCCGGACGAGGACGACCTCGACTACGTCGCGATGCGCCGATGCGACCTCGCCGACCTGATGAAGGGGTGGTGA
	5552545	5552946	hypothetical protein	orf05506	ATGGGCGAGCGCGAGTTCTACTGGGTGCGGGTCAAGGGCGAGGATGCCGACGCACTGGCCGAGGTGACGACGAACGCGAAGGGCGTCCGCCACTTCATGCTGCCGGGGCGCTTCCTGCCCCGCTACGAGGGGCAGGTCGACATCGTGGCGCGCGTCTCGGCGCCGGGCGAGCCCCTCTCCCCCGGGGACGAGGCCGCCGTCCTGGATCGCGCCATTGAGCGCATGGGGTGGCCGGAAATCCGGGCGTACGAGGCCGAACTCGCCCGCGGGCAGGGCGTCGCCGAGGACGCGGGCGGCTACATGCTGCGGGCGCTCCGTCGCCTGTTCGGGCTGCCGCCGAATCGCTCGCGAATCCAGACGTACCGGGACGCGGCGCGCGCCCTCGTCCGGAGGGCGGCC…
	5553388	5553810	hypothetical protein	orf05507	ATGTCCTACATCCGCATCGACACCCCCGCCGCCAGCCAGGTCTTCGAGGTCGAGACCATCGAGCAGGCCCTCGACGGGTACGCCCGCTCGGCCGGCTACGGCAGCTACGCCGAGCTCGCCGACAGCCTCGGCAAGACCGTCGAGGCGGCCAAGGGCGACCTCGCCATCGAGTACGTCACCGCGGCCGACGTCGTCCGGGACATCGCCGACGAGGCCCTCGCCTCCGACCCGTCCGAGGACGGTGCCGGCCGGTTCGCCAGCGCCCGCGAGTGGGCCGACTGGTGCCTGGCCGGGCAGGACGGCGACGGCGTGCGTGCCCTCGCCAGGGTCCAGCGCCTCGACGAGACGCCCCTGCTGGCCGCGCTGCGCAAGATCCTAGCCAAGCGCGACCTCGCCGAC…
	5553821	5554105	hypothetical protein	orf05508	ATGACCCAAACCCTCCGGACCACCGTGGAGCGCGCCCTCGCGGCGCCCTCCCTCCTCCGCCTCTGGGATGCGGTCGAGGACTACGCCGAGGCCTGCCGCGACCAGGGCGTCGCTACGACCGAGGGCGGCCTCGACCTCGCGGACCTGCCGACGTACGGCGGCGACGTCCCGGCCCACATCGGCAACGGGATCGACGTCAGGTCCTGGGACGGGACGCACCTGCTCATCGACCGGCGCCACCAGCGGCAGCGCTTCGTCGTCGTCCCGCGCTCCGTCTACGCCTGA
	5554180	5554755	hypothetical protein	orf05509	ATGCCCCGCCTCGTCCTCACTCCCATGCCCCAGGCCCCCAAGGGCACCACCATCGGCACATACGACGGGGACCCCATCACGCTGATCGGGCGCGAGTACCACGCCGGCGGCCGGGTGCTCACGCAGGCCGAGGTCGCCCAGGACCTTGTCGAGGCCGTTGACGACGCCGCGACCCGCGTCCTGGGGCACGAGTGGATCAATGGCCTCGCGCGCCTCATGCAGCTCAACCGGCGCTCGACGTCCCGGGACCGCATCGCGAAGCACGGGCTGCCCGACTACGTCCTGGCGTTCCTCGGACAGGCCGCGGCGCACGCCCACCCGCGCGCCCTCGGACACGCCCTGATGTGCGTCGTGGAGCTCCAGGAGGCCCACACGACCGCCTCGCACGCGTCCGGCCGG…
	5554827	5556470	hypothetical protein	orf05510	ATGATGACCAAGCAGCCTTTCGAGGCGGCTGTCGCGGAGATGCGCGCCGAGATCCTCGCCGCAGACCGGGCAGCCCAAACACGCCCCCACGACCACGTCCTGACCCTCGACGAGCTCTACCAGGGCGCCGAGCCCGGCGACGTCCTGGATCAGGCCGCCGCGGCGGCCGAGGCGGCCCTCGCGGCGCCGCGGAACCACCCGCTCAGGCACGAGGTCCGGGAGGCGCTGGAGGGCGTCCGCCGGGAGCCCAGCCTGCAGCGCCTCCGCCGGCTCGCCTGCGCCTGCGACGCCGTCGCCCGGGACGAGGCCGAGTGGCCCGCCGCCCGGATGGCGCACCAGCAGTGGCGCGACCACGCGGCGGTGCTCCTGATGATCGCGGGCGACCGCGTCGGCGCCCGG…
	5556482	5556682	hypothetical protein	orf05511	ATGCAGCAGAACGACACCGACTTCGCCCTCCGTCGCCAGCAACTCGGGGTGCTCGGGCTCAACGTGGCCCGCTGGGCCATGGCGGGCGAGCTCCACGGCGTGGACGCCCTGGCCGTCGTCGAGGCGGTCCGAGCCATCCGCGACGCGCTCCCCGCGGCGCCCGCCCAGGCCGAGACGGGGGAGGCCTCCGATGCAGCCTGA
	5556672	5556887	hypothetical protein	orf05512	ATGCAGCCTGAGGATCTCCACGCCATCCGCGACGGCGTCCGCACCGCGTGGACGTCCCGGCGTGTCTGCGGCCTCGTCGGCATCGCCGCGATGATCCGCATCGAGCGCGTCATCGCCCTCGACGCCGCGGGGCGCATCAGCCGGACGGACGCCATCCGGATGGCCCGCGAGGCGGAGGCGGTCGCGCTGTGCTTCTCGCCGCTCCCGACGCTCTGA
	5556860	5557219	hypothetical protein	orf05513	GTGCTTCTCGCCGCTCCCGACGCTCTGACGCAGGCCTACTACAACCGCGTCAGGCGGTGCTGGTCGGTCCGCGTGCGCGGCCTCGTCGTCGCCCACGTGCCCGCCCTGGCCCTGTCAGACTGCCGGTTCCGGGCTTCGGAGGCGTCCCGCCTCCGGTGCCTGCGGTCGGGCACCCGGGACGCCCATGCCTGGGTGGCGGGGACGCCCCTCGAAAGGCCGCGCCCGCGGCCCGCCGTCCGCATCGGGTACCGCCTGAGCGAGCCCGGCTTCCGGCGCCGGGACACGGGCGCCGTCATCTCCCGCGCCGAGGCCGTCTGGCTTGAAGCGGACGGCTCGGCGTGGGCCCTCAATCCCTCCTGA
	5557232	5557657	hypothetical protein	orf05514	ATGCGAACGCTGATCCTTGTCGCGCTGGTCGCCATTCCTGCCCCGGCGCTCGCGACAGAGCTCTGGCCGGGCTTCGACAGCGGGTGGCGCTGGGCCGTCACGGAGCCGGCTCCGGGAGGCCTCCGGCGGTACGGCTACGTCGACGCCGAGCCCGCCGGGCGGTCCACGTGGCGGGTCCGCGTCGAGTGCGGGTTCGAGGATCCCCGCACCGGGCGCGTCGTCAGCCGCGTCGTGGGCACCGGCACGAGCACCCGCGCGCGGATGCCCGGATTCGGCGGGCGGTGGGACCTGCCCGACGGGCGGTGCGGCTCTTTCATCGTGTCCCAGGACGCCGCGGCCCCCGAGAACCTGGCGCTCTACGGCGAGATGGACGGCATCGCGGAGTGCCCCCGGCGCGGC…
	5557654	5558223	hypothetical protein	orf05515	GTGGCCGAGGCAGAGAACATCAACATCGTCGACGTCGAGGAATACATCGCCACGGCCGTCGCCCGGGAGCGCCGGGCCGACGAGAAGAGCGCCTTCCGGGAGCGGCACGCCGCCGCCGAGGCCGCCCTGAGGGCCAGGCGCGCCGAGGTCGAGGAGCGGGCCGCCCTGCGCCGGGCCGCCGGAAATCCGGCGGATGCCGCGGGCGGCAACGGAGGGCCCGGGCTCGAACTCCCGCCGTCCTACGACGCGCTGGAGCGCATCGGACGCGTCGTCTACGGCGACCACTGGGAGGGGAAGCTGGCGGCGGACATCGGGGAGCAGGATCGCACGATCCGGCGCTGGCGCGCGGGCGAGGCAGCGACGACGCCCGAGGCTATGGCCGCGGCGCGGCTGTGGGCC…
	5558324	5559184	hypothetical protein	orf05516	GTGTCCGAAGCTGCGCAGAACCGTAACACGTCCCTGGCCCCCAGTCCCGTCGTCGATGTCATCGACGGGGCGGCGGTCGCCGACACCCGCGACATCGCGGCCTTCTTCAACAAGAGCCACAAGGCGGTGCTCGTCGCCGTGCGCACCGCGGTCGTGCGGCGCCCCGAACTGCTTGGGCGCAAAATTGTGCCGATGTTCGACGCCGTCGAGATCGGCAACGGCGCCTCCCGCGAGGTCCTGGCCTACCGCCTCGACCGGGACGCGTTCTCCCTCATCGTCATGGGATTCACCGGCGAGCGGGCTTTCCAGTGGAAGGTCGACTACATCGAGGCCTTCAACCGCATGGAGGAGAGGCTCCGCCAGACGCAGGCCCAGCCGTTCGACCCGAACGACCCGGCC…
	5559380	5559601	hypothetical protein	orf05517	ATGCCGACCGTGCCCGGGGCTGATCCCTGCCGCCGGGCGCTGACGCCCACCGAGGAGGCCGCGCTGTTCGCCCGGGACGCCATTCGGGCCGCCCGGCACGTCATGTCCGGAAATCCGGCGGGACCGGAGGACGCCGCCTATCTCGCCGTCTACGCCATGCTCGCCGCGACCGCCCTCAGCCAGGGGGATGCCCGGGAGCCGGCGGGCGAGGATGCGGGTTGA
	5559579	5559878	hypothetical protein Mrad2831_2650	orf05518	ATGCCGCCCGGAGCGCGGCCGCCCGCCACCACCGGAGCCGCCGATGACCGCCGCGACCGCATTCATCGTCGGGTTCCTGATCGGGCTCTGCCTCGCCGACCTTCCGCCGCGCCCCCCGTGGAGATCCGCATGACCGAGGCCGCCCGCGCCGTCGTCGAGGCCGCCCGCGAGCTCGTGCGGAGCCGGCGCTGGGCCATGGAGCTCCCGCCGGACCGGCCGCTGCCGTCCCGCCTGGAGGACGCACTGGAGAAGGCGGTCGCCGCCCTCGACGCCGCGGATGCCGACCGTGCCCGGGGCTGA
	5559832	5560011	hypothetical protein	orf05519	ATGACGCCGGCCGCGGGGCTCGTGGCCCTCTACTGCCTCGCGGCCGCCCCGGCGCCCGTCGTCGGCTCGGACGTCCACCGCGCCCTCCGGGGCCAGGCCGTCGCCGCGGCCCCCGCTCGGGAGACCGTCGCCGATGCCGCCCGGAGCGCGGCCGCCCGCCACCACCGGAGCCGCCGATGA
	5560008	5560244	hypothetical protein	orf05520	GTGACCCGCATCCTCGCCGTCGGGCTGTTAGCACTCTCCCTCGGCGGCTGCCAGCACGCCGCCGGTCCCCTTGCCGAGATCCCGGACGAGCTCCTCACCTGCTCGGGCGCGCCCGCCTGGCGCCGTGGCGGGACGCAGCGGGACGCCGCCGGGCACGTCGTCGACCTCCGGGCCGCGCACGCGGACTGCCGCGGCAAGCTCGGCGCGGTCCGGGCCATCGCGAGGCCGGGCCCATGA
	5560241	5560621	hypothetical protein	orf05521	GTGCTTGACCTGGCGCTCGCCCTCGTCGTCACGCCCGCCGGAATTGCGGCGCTCGTCGCCATGGCGGCCGCCGGGCTCGCGGTGGTCTACGCCCCGCGTCTGGCCGTCCCGGTCGCGCTGGTCGCGGTGATCCTCGTCGGGGTCGCCTACGTCACCCGGCTCCGGGACGAGGTCGCCTCGACCCGCCGGGAGCGCGACGAGGCCCGCGAGCTCGCCGAGGTCCGCGGCCGGGCGGTCTCCGCCCTGCAGGGCGAGCACCAGGCCAGCGCCAAGCGGAACCGGGCGACGGCGGCCGCCCACGACCGCATCCGACGCGCCCCGGCATCCGACGACGGCCCGCTCGCCCCCGTGCTCCGGGACGCCCTGGAGGCCGGACAGTGA
	5560614	5561036	hypothetical protein	orf05522	ATGATGGACGCCAGGAAGCTCGGCATCCGAGCCCTCAGCCTGCTGCCGTACTGCCTCGTCGCGGTGGCCTTCGGTTCCGTCTGGCCTGCCGTGACGCTCCTGCTCGCCCGGTACGCCGCGACCCTGCTGACGGCCGGGACGGCCCTCGCGGTCATCGTCGTTCGCCTTTCCCCAGTGGATCGCATGGCCCTGGACCTGATCTCGGACGGGGATCTCATCAATCGGGCTCTGAGGTCCATGCTCACCGTCCCGGCCCTGCTGGCTCATCACGCCATCAGGGCATGGCTGGTCTGGATGCTCTCGGCCCCGTCCTACGCGGTGGAGATGCTGGCCTTCATCCTCGTGCTGTCGACCCTGCAGCTCGGGCGCGTCGCGATCTTCGGAATGCCGCCCCTCCCA…
	5561036	5561311	hypothetical protein	orf05523	ATGTCGACCCTCGCGATCCTCGCCGTCTCGGCGTGCGCCCTCATCGGGTGGTGCGCCCTCGTCCAGGCTGTCCGGGAGGTCCTTCTCGCCCGGGCGCAGCCCCCAGCCTGCCCCTGCCGTGACCTCACCTCCCTGACGCTGACCCCTGGGACCGTCGTCGAGCTCCCGCCCGGGACGAAGGCGGTGGACCTGGCCACGCGGTTCGGCACCACCGGCGTCGAGGAAGTCCAGGCCGCCTTCGGCGACGTCGCCCGCACCCTCAGGAAGGGGCACTGA
	5561311	5561901	lysozyme	orf05524	ATGCTCGCCTTCCTGCGCAAGCTCGGCGTCGCGGCCGCCGTCGGCAGCGTCAGCGCCGCTCCCCGGGCCGCTGCAGCGGCCCCGCTGGCCGCCGTCGCCGCGACGAGGACCTCCACGAAGGCCGGGGTCGGCTCCCGGCTGAAGCGGTCCGCCGCGGCGGCCGCGCTGTGCACCGGCCTTGTCGGCGGGTTCGAGGGCCTGCGCACCTCGGCCTACCCCGACCCGGCGACGGGACGGGAACCCTGGACCGTGTGCTTCGGCGAGACCGCCGGGGTGAAGCGGGGCGACACCTACACGGTAGCCCAGTGCAAGGAGATGCTCGCCCGGAGCCTGGAGGGATACGCCCTGAAGCTGGAGGGCTGCGTCACCCGGCCGATGGCCGACGAGACCTACGCCGCC…
	5561901	5562134	hypothetical protein	orf05525	GTGAGGAAGCCCAAGCTCGTCTCGAACGCCAAGGCCGTCGCCCGGCATAGCTGGTCGTTCCAGCTCAACGTCGTCGCGACGGTGGCCTCGTCCGTCGTGCTCGGCATGTCGGTCCTGGCCGGCGCGCCACCCATCAACCCGGTCTGGTTCGCGGCGCTCTACGGCGCGGTGAACCTCGTGGCCGCCGGGGCGCGCTTCATCGCGCAGCCCGAGGTCTCCGGGGAGGCGTCCTGA
	5562131	5562469	hypothetical protein	orf05526	ATGCTCGCCGATGCCTACGCGGCCATCCTGTCTATCCCGGACGGCGTCCTGAAGGCGGCCGGTGCCGTGCTCGGCGCCGCCGCCACGGTCGGTTTCTACCTGTGGGGCCGCCTGCGCACCCTGCGCCCGGCACCCGAAGCGGCCGTGCCCCGCGTCGGGCTGACCGAGACCGACCGCCAACTCGGCTTCACCATCATCCGCACGGGGACCGATCTGACCCGGGCTCTGAGCGACCACGCCGAGATCCTGGCCCGCGCATTCCCGGCCGCCGCCCCGGCGCCCGAGCCCGATCCCATCCCCCCACGTCGGGCCCACCGGCCCCGGAGGCCGCAGCCGTGA
	5562469	5562912	hypothetical protein	orf05527	GTGACCCGGCTCCTCAACGCCCCGCACGTCTCGCGCGAGGCCGAGTGGCTGTCGGCCGCCATCCTCATGGCCTTCGCCCTGGCGTTGCTCTCGCCGGGCTCGACCTTCTCCCGGCCGGTGTTCGTCAACCTCGCCGCGGTGGCCCCCGAGGGCACCTGGGGCATGGCGCTCCTCGGCATCGCCACGGTCCGCATGATCGGGCTGTGGGTGAACGGTAACTGGCGCCGCTCGCCAACGCTCCGGTTCCTGACCTCGGCCGCCGGCGCCTGCGTGTGGCTCTGGCTCGCCCGCCTGTTCTCCGACGACGGCTACTCCGGCCTCAACACGGGGGCCCTCGTCTATCTCGCGGTCGGGCTCTTCGATCTGTACGCGGCCGGGCGCAGCCTCGCCGACCAAGGC…
	5562909	5563205	hypothetical protein	orf05528	ATGACCGCCGAACCCGCCTTCCTCACCTTCGACACCTGTGCCGATGCCGAGGCATGCCGGGCCGGCATCCGCCCGCTGCTCGCCCCGGGCATGGACTGGTCCGAGGTCCACTGCGGCCGCTGCGGGCGCCAGGGCATCGTCCGCCACGCCGACCTCTCGCCGGCCAATCCCGAGCCCGTCCCGGCGCCCGCCGAGGCCCCGCAGCCGACCGAGCCGGCCGAAATCGAGACGGCGTCAGATTCGGTGCCTGAGCCCGCGGCGTCGCCCCAGGCGGCTCCCAAGGGAGGTCGGTCGTGA
	5563202	5563570	hypothetical protein	orf05529	ATGCAGCGCGGCAATCCCAACGGCATCCGGGCCCGGGTCACGGATCACGCCCTCCGCCGCTACGCCGAGCGTGCGCTGGGCGTGACGGTCGACGCCTCGGTCGAGGACGACGAGGCCATCCTGGAGCTCCGCCGGCGCCGCGTGCCCGTCGGGTCCATCCGCCGGCACCTCTCCATCGTCGGGGGCCTCGGGGTCGCCAACGGGGCGCAGGCCGTCATCGCCGAGGGCCTGAAGCTTATCATCGCCGACCGGGCCGTCGTGACCGTCCTGGCGAAGAAGCTGCGCGCTGACATCGCCGCCGCGGCGGGCCCTTCCTCCCCGGTCCCGTCCCGCCCCCGGACCTGCCTCGAACTGGGAGCGCCGGCATGA
	5563844	5565841	hypothetical protein	orf05530	TTGCTCCATCTCCCCAGCGCCGCCTTCGTTCGCCTCGACCCGTTCGCGCAGAAGCTCCTGCCGGCGTCCGAGTTGGCGCGCCTGAAAGAGGCGTTCCGCGCCCGCGTCCACGCCGGCCCGCGCGCCGCACATGTAAGGACGCTGCATCCGGATCTTGCCTGCACCAAGGGCAAGGTGTCGCTAATGCGGGTGTCCGGCAGCGAGGGCGACGAGCGCTGGGAGACCCGCGTCGTCACCGTCAGTGAGCTCGCCACGTCCGACGCCCTGCTCTGGGCGACCCACATCAGCATGCAGCGCTTCTACGGCGCGCGCGGCTCCACCTCGCTCACCCAGGTCCAGTCCCTGATCGCGGACGTGGACTGCCACGACAAGGCGGACTTTCGCGGGCTCACTCCCGAG…
	5566149	5566265	--	orf05531	ATGGGCCGAGGAATCCTCGCCATGCCCGAGGCGCATGATTGGCCGCCCTTGACGCTGGACACCCGCGCTAGGCGCGTGCCCGCACAATCCATGGGCGACACTCACGCCGATGCCTAA
	5566322	5567197	hypothetical protein	orf05532	ATGAGCACGACCTTCCGTGTCCGCATCGCCGCCGACGTCGCCGGCCCCATCGCCGCCTGGCGCGACCGCTTCGTCTCGACCGTCGGCGAGGCCAAGTATCGGAGGGCCGCCGGCTGGGCGGTCGACGAGGTGGCCAAGCACGCCGTCGTCGGCATCCGCGCGCAGTTCCACAAGCACCTGAAGCGGAACACGCCCTGGACGCAGTCGGCCATCAAGTACAAGCGCTCCTCGGCCGCGGGTCTCAACGCCATCGAGGCGGGCACGAACGTGGATGGGCTGTTCTCGGCCGTCTACGTCATGCCGCGCCAGAGCACCTACTTGAAGTACCTGTTCGGCGTACAGGACAACACGCGCCTGCCGGGCGACGTCGGCCTGGCGCAGGACAAGATCCTGATCCCG…
	5567749	5568384	hypothetical protein	orf05533	GTGAGCGGCCCCTACGGACCCCGGCACAAGCCCCGCCGCCTGCTTCGCCGGGACGTCTCCGAGGCGGTCGAGGCGGCCGTGGATCGGGTCGAGCGGGCCGACCGGCTGATGTCGGTCAACGCCCTGTCGAAGCTCACCGGCTGGGACCGGGGGACCATCGATGCCTGGCGGGCCAAGGGGTGCCCGGTCGAGCGCGAGGGCGGCCCAGGCGAGCCCTACGAGCTCGACATCGGCAAGGTCTGGCGCTGGCACGTCGAGCAGACGAAGGCCGAGGCCTTGAAGGCGGCCGCCGCGTCCGGCTTGGATGGCGAGGGCGGCTTCAGTTGGATGGGCATCCGGGAGCCGAAGAAGGCCTTCGACGCGCAGCTCAGCCTGATGAAGGTCGCCGAGAAGGCCGGC…
	5568368	5570767	hypothetical protein	orf05534	ATGACGCCGCAGCCTGAGCTCGATCCCCGGCTGCTGGGTGCCGTCGACCTGCTGACCCGTCCGGGCCTGGATGGCTTCAAGGCGCTCGTGCGCCGGGCGGCGAGGAACCTCGTCCCGAATCCCCCGATGGGCAACCGCGCCTTCATCGAGCGCCACGTCGTGGTCCCAAACGGCTCCAGGCCGGGGCCGATGAAGCTGGACGTGACCCAGGCGGCCGTCGCCGATGCCCTGGACGAGCCGGAGAACACCCACGTCGTCGCGCTCAAGCCGCCCCGTGGCGGCTTCTCGACGTTCACCTCGGCGCTGTTCAGCAAGAAGGCCGCCTACGACGGCGAGAACACCATCTTCTACGAGCGCTCGGACGGCGAGGCGCAGAACTGGCACGACAAGAAGCTCCGC…
	5570773	5571063	hypothetical protein	orf05535	ATGCCCTCGCGCGCCTACGGCCCCGACTTCTACTCGGAGGAGCAGCTCCGGGAGAAGGTCCGCTACCTTACGGAGCAGATCGACAGCGCCCTCGCGTCGACCTCCGACGGCCTCGGCGCGTCCGCCGCCGTGACCGGCCTGCGCTCCATGCAGCGCATCCGCGAGGAGGTCCTCGACGAGCTCGACCGGCGTGCGGGCAAGCCGGCGCGCCGCCGGTGGAACTACACCCAGATCGTCCCCAACAGCGGCTACGGCTTCGGCTACCGCCGCACCCGCCCCTGGGAGCTCTGA
	5571066	5572730	hypothetical protein	orf05536	ATGGCCGTCCTTCTCAACGGCGGCCGCGGCCGCTCCGTCGAGGCCGCCTACCAGGCCGCCTCGACCTCCGCCCTTATCCCCTTCGTGCCCGACATCGGGCCCATCGACACCGTCGTCTACCAGCGGCGCCTGATGTGGCTGGCGCGGCACCTGTACCGCAACGACCCCTGGGTGCGTGCGCTGGTCGACACCTGGACGGCCTACGTCGTCGGCACCGGCCCGGTCCCCCGGTCGCGCCACAACCGCCTCGCCGACCTGTTCATGGCGAGCGCCGCCAAGTTCGATGCCCGCGGGGTCTCGGGCTGGGGCAAGCTCTGGCGCGACGACATCTGCAAGAACAAGTTCATCGACGGCGAGACCTTCCTCCAGTTCGACTTCGACGAGGACGAGGACGACGGA…
	5572836	5573054	hypothetical protein	orf05537	ATGGGCAAGCCGGGCGAGCAGATGGCGCGGATTGGCGCGGGGGTCCGCCAGCGGATGGAGCGGGTGCGCGACGAGGCGGCCGACACGCTGCAGGGGATGCTCGACGCGGGCATGGACCCGAACCACCCCGGCGCGCAGCACGTCGCGGCCGTGCGCGACCGCGCGGCCGCAGCGGTGGAGGAGCTCACCCCCAAGGCCGCGGACGGCGACGAGAACTAA
	5573239	5574453	hypothetical protein	orf05538	TTGGCGAAGGCCAGAACCAGAACGGGCAAGGCGAAGTCGGGTCGGCGCGGTGTGCCGGTCCAGGGTCGCACCGTGCCCGGCGTCAAGTTCCAGCGCGGCCAGCGGGCGGCGACCATCGGCCTGCAGTCCTGGGACGAGGACACCCTCTCGTTCGAGGGCGTGCTCGCGTCCGAGACGCCCTGCCGGTCCTACCGGTTCTCGCCCGACGGCTACGACATCGTGGACGTCGACGAGGTCCTCAGCATGGAGGGCATCCGGTCCGTCGACCAACTGGTCGGCGCCCCGCTGCTCAACATGCACTCCAGCTACTCGCTGCAGTCGGTCGTGGGCGTCATCGAGGCGGCCAGGGTCGAGGGGAAGCAACTCATCATCCGGGCCCGCATGTGGGACCGGCCCGAC…
	5574515	5574889	head decoration protein	orf05539	ATGTACTCGACCGAGAAGCCCCACGACGGCGAATTCATCGTCCGCGACTTCGGCACCTACTCCTACGACAACGGCGTCGTGGACGCCTCCGTGGAGCGCCGGTCGGGCCTCGTCGTGAAGCTCGTCGCCGGCAAGTTCGCGCCCATGGCGACCGGCGACGACCGCAACGACGTCGTCGGCATCCTGCGCCACGGCACCCCCGCCCTCGGCGCCGGCGCGACCCAGAAGGTCTCGGCCATGACCCGCATGGGCGAGGTCACGGACGAGGGCGGCCGCATGATCTACCCGACCGACGGGGCGGACGCGGCCCAGGTCGCCGCCGACAAGGCCGAGTGCATCGCGGGGCTGAGGCTCCTCGGCATCATCCTCCGCTGA
	5574928	5575956	minor capsid protein E	orf05540	ATGTCCGTCCAGGCCGCGAATATCCTCTCCACGTCAGCCGCGTTCGACACCGTCGCGATGACGAATGCCATCGTCGACATGCAGTTCGTGTCGGATGGCCTCGACAAGATCTTCACCTGGGAGGTCGACACCTCCCTCACCGACACCGTCTCGCTCGACCACGAGAGCGGCCTGATCTATCTGCTCCCGACCACGCCGCGGAACGGCGAGGCCCCGGTCGCCAAGCGTACCCAGCGCGGCACCGCCATCGTCCGCATCCCCGGCTTCGCCGAGCGCGACGCGGTCCTGAACTCCTCGATCATGGGCGTGCGCGACACCGGCACGCTCGCGCTCAAGACGCTGGAGGGCGAGCGGAACCGCCGCCTGCAGCGGATGGGCGCCCGCCTCATCCACACCAAC…
	5576043	5576426	hypothetical protein	orf05541	ATGGCGAGCGAAGACCGCATCCTCTCGACCGCGCGCTACCAGGCCGGAGACGGCGACGCCGTCCAGGCTTTCTCCCTCGGCGGCAAGACCTATCCGCTGCCGGTCACCGGCGACGCCCTCGCGCCGTTCCCGGCCGACACGGACCCGCGCGCCTCCGTGTTCCTGATCGACGTTCCGCCGGACACCATCCTGTACGTCGGGCGGGCGAAGGACCTTGCCGGGCTGACGGTCCCGCAGGCCCGGGCGCGCATGTACCCGCTGCGCCAGACCGGCACCTTCACCTGCTCGGACGCGGACCAGCCCGGCGTGCGCTTCCTCGCCGAGCCGGGCGTCACCCTCGACGTCCGCGTGATGGAGGCCGCCTGGCTCGGCGGCTCCGCCTGA
	5576426	5576731	hypothetical protein	orf05542	ATGCTCTCCCCCTTCCAGGGCGGCGCCCCGCGCAAGCCGGTCTCCGTCGAGCTCGACGCCGACGGGCAGGCCCGGGTGCTCTTCAAGTCCGGCAAGCCCGCGGTCGTCCCGGCCGCCATCGGCACCGGCGCACTCGCCGGGCTGGAGCGCGTCACCCCGCGGCGCGTCGTGGCGCGGTTCGCGAACGGCGACGACGTGCCGGTCGGCCTCAAGGGCGGCGGCTCGTGGCGGCTCGACGACCCCGGCGTCGACCTCTCCGACCCGCTCCTCCGCCTCGACGGCACCCTCAACCCCGCGACACCGTAA
	5576741	5578282	hypothetical protein	orf05543	ATGCCCGCGCTTCCCACCTTCGCCGGCACCGTCCTCCCGCCCGACCTGCTCGCCAAGCTCGACGCCCAGAAGGTCGAGCTCGACGCCCGGGAGGCCAGGCTCGACGCGAGGGCCGCCGCGCTCGAATCGTTCCTGCGCCGCCAGTCCTCGTACGGGAGCGGGCCGGTCGACGGCGCCGGGGCCCATGTCTACTCGGCCAAGGCCGTGCCTGGCTGGACCTCCGCCACCCGCAAGGGCGGCCTCGTCCTGACCGGCACCAGCGGCGGCTTCCTCGACGCCGACGGGCGCGCCTCCGTGGCCTGGCTCGCCGACCTCGCCGGCGGCGCCAAGCGCTACGTCGTCGCGACCTGGAACGCCTCGGGCGTCAACGGGAACCCCGGCACGGGCGCCGTGACGGCG…
	5578298	5578828	DUF4376 domain-containing protein	orf05544	ATGCGCGTCCTCGTCGCCTCCGCCCACGGCGCTCCCGTCGTCGCCGTCTCCGACCTCGCCTCCGCCGCGGCGAACCCCGTGTGGGACGGGCTCTCCCTGTGGCGCTTCGACGGGGAGGCCTTCCCAGGCTACCCGCTCCCGGCCGGCGCCGAGCTCGTGGAGCGCCCGGCACCGGTCGCCTCCGCGGCGGACCTCGCGGCCTACGCGGCCAACGCCCGGTGGGAGCGCGAGGTCGCCGGCACGACCTGGAACGGGATGCCCGTCGCCACCGACGACCGCTCGAAGACGCTGGTCAACGGCGAGCTCTCGGCCATCGACCTCGGCGTGCGCCAGGACGGGGAGCAGTTCGAGTTCGCAGACGGCGTTCCCCGACCCCTGTCGAACGCCGACATGCAGGCC…
	5578840	5579403	hypothetical protein	orf05545	ATGCGGCTCCTGGCGCGGGGGCTCGCCCGCGCCCCGGCGCTCGGGCAGGCCGCGGTGCTGGAGACCGAGGCCCACGGCACGCTGCGCCTGATGGTGACGTTCGGCCGGCAGGAGGTCCAGCAGGACCGCGACGGGTCCAAGGTGCCGATGCTCGACGCGACCCCGACGCTGATCATGGAGGAGGCCTCCGGACCCGGCACGGACAGCGGCGACCTCGTCCTCGTCGACGGGCGGCTCTACGCCATCCGCCGGGCGCTCTCGACCGGCCGCGGCCGGCTGCGCTGCGACCTGGAGGACGGGCAGGCCTCGCGCGCGGCCTGGGAGGATTCGGGCGGGCAGGCCCGGAGGGGCCGGCTCTACCTGGCTGGCGCGAGCGACCCCTCCGGGCAACTCGCGGCC…
	5579456	5579947	hypothetical protein	orf05546	GTGGACGCACACACCCAGATCCAGGACGAGCTCATTCGGGTCCTCAAGGCGTCGCTCATGACGCCCGAGGTCACGGACGCGCTCGGCATCCCGGTGAAGGGCGTGCTGAAGCTCGTCGACAAGCCGCTCGCCGCTGAGGACACCCCCGTCGTCATCGTCGAGATCGGCCACGAGCAGGTCGAGTACCAGGAGGGCGACACGCCCCCGAACCGGCTCGTCGAGCGGACCCTGCAGGTCGTCGTCATCGTGTCGGTCAACGCCACGCTGCGGTCGTTCGCGGCCATCGTCCGGGGGCTGTCCGACCGGGTGCGGACCGCGCTCTCCGGCTTCCGCCGGTTCGAGGTCTGCCTGCTCGACGCGAAGGTCCTGGCCGTCTCGCCCGAGGACTACCCGTCCGAG…
	5579959	5580723	hypothetical protein	orf05547	ATGTCCACGCTTCCCACCATGTCCGGCGTCACCCAGCGCGTCCCGCGCGGCCAGGGCACCCTGATCATCGAGGGCGACGCCTACGAGCGCCCGCTCGGCTCGGTGAAGCTCGGCTTCGAGCTCAAGAGCGAGCTGCTCGACCTGCGCACCAACGAGGTGCGGACCCGTCCCATCGTTGACCAGGTCGTCACTGACCTCAACGGCGACATCAAGGTCGAGCTCTTCTCGTTCGACGCCTTCATCATGGCCATCAGCCACATGGCGGTCCCGTACGAGAACTGGACCCAGCCGGCCATGGCCGCCGGCACCAAGACCTTCACCGACGTCCGCGAGGGCGACCGCGCCGTCCTCACCGACAACGCCGGCCGCCGGCTCTACGGTGTCGTGATGAGCAAGGTC…
	5580772	5581311	hypothetical protein	orf05548	ATGACGCTGCACACCAAGCTCACCGCCGCCGAGACCCTCGCCATCCTCGACCTGGCGCACGCGCCCGACGAGCTCGTCGAGATCGTCCCCGGCCACTCGGTCCCCGTCGGCGGCGCCTCGGCCGCCGAGTGGATCGCCTTCGTCGTCCGCCCGAACGCCTCGGTCCGGCAGACCTTCACCCTGGGCGCCTCGGAGGAGCTCGCGCTCGCCCAGGGCATCGAGCGCCCGGAGCGTTTCGACCTCCAGGCCCTGCTGAACGAGAACATCGACAGCGGTCCCGAGGTGAAGGCCTGCATGGGCGCGGTGTTCCTGCGCCATCCCGGCGACCCGGCTGTCCAGGCTTCCTTCATGCGCATGCCGGCCTCCGTCCAGGCCCGCATCCTGAAGGTCGGCGGCCGC…
	5581329	5581601	hypothetical protein	orf05549	ATGCAGTTCATCGAGGACGACGGGTGGGGCGAGGCCGAGGGCATCCGGCGGGACATCACCCGCAACGCCCTCGTCGCCATGGTCCGCCTCGCCTGGGAGATGACCCCCCGGTACCCGCAGGCCTGGAACTACACCCCGGCCCAGCTCGCGTACCTGGCCATCCTGGAGGCCGAGCGCGGCCGCCAGGACCTCCTGCAGGCCGCGTTCGCGGTCCGGGCGGGCGGTGCCGACGCCGAGTGGTGGAAGGGCTGGGTCAAGCGACAGACGCATTGA
	5581615	5586975	hypothetical protein	orf05550	GTGGCGATGAGGCGCGAGGTCGAGGAGATCGTCACCAGGTTCGGGGTCGTCGGCCTCGACCAGGTGCGCGCCGCCTTCGGGGCGACCGCCGGCGCGCTGGAGGCCGCCGGCCGCCAGGCTCGCCAGGCCGAGGGCGACCTCAGCGCCGCCGGGCAGGCGTCCTCCCGTGCGGCCGACGCCGTCGTCGCGGCCAACCGCCGGATGCGCGAGAGCGTCTCGCAGGCCGAGGGCTCGGCCCGGGACAGCCTCGGCCAGACCATCCTGCGGGCGCAGGAGCGCGAGCGGGCCGCCCGCGAGGCCGTCGCCAAGGCCAAGGCCGAGGCCGAGAAGGCGGCGCGGGATCTCAAGACCGCCCCGTCCGCCGCGTCGGCCCGTACCGCCGCCGGACAGGGTGTCCCC…
	5586981	5587508	hypothetical protein	orf05551	ATGTGGGACACCCGCTTCAAGGCCTCCACCATCCTGCTGCCGTTCGGGTCCTTCGTCGGGCTCACCGAGAAGCTGGAGGAGATCGACCCGACCGAGCTCGCCCGCGACCTCAACGGCGGGGTCGTCGTGTTCCGTCCTCTCTGGAATCCGAAGTGGCGTGTGTCGCTCGCGGCGTCAGGCCCGGCGGTGCGCTGGGCCCCGGCCTTCGCCCGCATCCGCCGGGGCGACCCGGTCACCATCCAGTGCATCACGCCCCAGACCGACGTCATCCTGCCCGGGCAGACCACCGTCATCGTCAATCGCCGCATCGTCCCGGGCAGCGTCCGGGCGCGCCTGGCCTTTGACGAGGAGGAGTACCTCATCCCCGTGTCGGTGGACGGGCAAGCGGTGACCATCGAC…
	5587510	5590005	hypothetical protein	orf05552	ATGCCCGCCTACGCCGTCTTCCTCAACGACCTGCAGCAGCCCGTCACGCAGGACATGCTCCGGGACGCCGGGGGCATCCTCAAGCTGAGGCAGTCCCTGAAGCGGGGCACGCCCGCCACCGGCACCATCGAGGTGAAGTCTCCGGGCCTCAAGATCCTGCAGCAGTCGAGCTACCTCGCGCTGCTGGAGACGCCGACCGGCCGCCTGGAGGACGCGGCGTTCCTCGGGCGCGCCCGCGTCGGCAAGCTGCCCAAGTTCCAGGGCCAGCACGCCACCATCGGCCTCACCTTCGCGCCGGCGAGCCACAAGCAGGACCTCCGCAACGCGGCGCAGGAGGCGACCAGCGGCGCGGCCATCCCGGGCCTGACGGTGAAGGTGATCCCGGCGCCGGGCGTCGGC…
	5590009	5590398	hypothetical protein	orf05553	ATGGCTGACAACGGCATCACGGTGACCCCCAACGAGTTCGCCCGGGCGGTCAACCAACTCATCGAGGCCAAGCAGCGCGAGCAGGCGATGCTGGCCGCGCGCAGCGGGGCGGCGCCCCTCGACGGGACGACCCCCGGCTACGAGGCGGCGGTCGACGTCGGCTCGGCGCTCGCCTCGTTCGCCTACGTCAGCTACGCGCCCAGCCCGATCTTCGCCGACGTCCGGGACCAGGCCGACGGCACGCGCGTGACCACGGTCATCGTCTCGGCCCAGGTCGTCGGCTGGCGCGCCGACCCCACCCTCGTCGACGCGTCGAACCCGTCGAAGGGCACGGCGACCGACGCCTTCTCGGGGGTGTTCCCCGGCTCGAACTGGGCGACGTCGTTCTAG
	5590457	5591287	hypothetical protein	orf05554	ATGACCGCGCTCTCACTTTGGAAGGACCTCGGCGGGCGTCCGCTCTCCCCCGAGGAGATGGACGCCAACTTCGAGGCGCTCGACGACGCCATCGACACCCTGCGCGCGCTCGGCGCGATGGAGGGCCTGCGGTCCATCGAGTGGGACGCCGACGCCGCCACGGTCACCGTCCTGACGACGGCCAACCGGTCGTTCGGCCCGTTCCAACTGCCGTCCAAGCCGGTCCGCTTCCGCGGCCCCTGGCAGGCCGGGGCGACCTACGTCCCGGGCGACATCGTCGTCGTCGGCCTCGACATCCATCCCAAGCCCGGCGCCTACTTCGTCCTGACGGGGCACACCGCGGCCGCGACGCCGGACCCGACCGTGCCGAACCCGATGGGCAGCCTGCGGCTGGACGTC…
	5591427	5591654	hypothetical protein	orf05555	GTGCTGCACCCGTCCCGCGACGTCCCGCCCATGACGTGGCAGGAGTTCCAGGAGCGCGCCGGCCTCGACCGGTGGGACCGGAACTCGCACTGGAAGCTGAAGGAGGGCCAACTGCGCTGGGGGCCCGACCGGCTCATTGCGATAGCCCGCCGCCTCGGCATCCCGGTCGAGATCCGTGTCGGGGTATGGGTGGGGTACGCGGACGAATCGCCACCCGCCGCGGCTTGA
	5591824	5592237	hypothetical protein	orf05556	GTGCAGTCGGCTCAGCATCACCAGGACGAACTCGCGGCCCGGGCGGTCCTCGCCTCGGCCATTCTGGCGGCCCGCCGCCTGCACGGCGTCACCGGCGACGAGCTCGTCGCCCGCCACGACGCCGCCCGGGGACGGGCCGACGCCGCCATCGCCCGCGACGGATTCGCGGCGCAGATCGCCACCGCCTTCCGCGGCGACGTCATGGCGTTCTGCCGCAAGGTGAAGGGGGCGGTCCCCTCGGCCAAGCCGTGCCGGCTCTCCCGGCCCGAGGGCATGAAGGACCCGTTGACCCGCGGCGAGCTCCGCGCAGGGCACCTGGCGCGCTGGGGCTGGGACAGGCTCTTCGCGGTGGCCAACAGCCTCGGCTACGAGGTCGTCATCACCCTGCGCCCGCGGACG…
	5592323	5592733	hypothetical protein	orf05557	ATGTTCGACATCGAGGCATTCCCGGCCCCCAACGACGATTTCGCGCCGGGCCTCGCGCCGGCGGCCGCCCCGGAGCCGGACGCGTCCGGGGCTCCCGAGACCGCATCCGCCCGGGCCGCCGCTGCCAAGCGGGCCGAAGCCGAGCGCAAGAGGGAGGAGCGGGCCAGGCGTCGCGAGGCGGGCATCCCCGACCCGCGCACCGTCGACGCCGCCATCATCGGCGCGGTCGTCGCAGCCTGCGCCCGCCGGGGGCACGTCCGCACCATCGCGCAGACGAAGAAGCTCGGCGGCCTGAACATCAGCCTCCAGGACGTCGTCGTCGGCGCCATGCAGGAGCTCGTCGAGGCGAAGGGCATCGGGCAGCCCCAGGCCAAGCGGGCCGTGCTCATCCGGCTCGGC…
	5592922	5593272	hypothetical protein	orf05558	ATGAACCCGCACTCCATCGCCAACACCTTCGACCGCGGTGGCCTCGCTCTGGCCGGGGCCCTCCACAACAGCATCCAGGCCGGACGCGCCCGGCAAGCCGCAGCCGACGAGGCCCAGGCCCACCGCAACGCCAGCGCCACTGAGCGCGCGGTCTACGCCGTCGAGCGCCAGCGCGCCGCGCTCGTCGCCTCGCAGCAGGAGGCCGCCCGCCTCCGGGCCGAGAACGCCGCCATCCGGACCGAGAATGCCCGGCTGCGCGACGACCTCGCCCGGATGCGGTCGCGCGCCCTGGAGGCCGAGGGCCGCCTCGTCCGCCTCGCCAAGGCCGCCCGGGAGCTCCGGGCTGCGTGA
	5593465	5594058	hypothetical protein	orf05559	ATGCGCCGTCTCCTCATCGCCGCCATCCTTGCTATCCTGTCCGCCCCCCGGCTCGTCCTCGAAGCCGGCAAGTGGGTCCTGAGGTCCTTCGCTGCCCCGCCCATGCCGGCGGGCCTGGAGGTCGAGCAGGCCATGGATGCCGTCCGGCACGCCGCGGCCCCCACGCCCGCCCCGGCGGCGGACACCGTCCCCTCCGAGGACACCGTCCACGTCGCGCAGCCCTTCGTCAGCCGGACACCGTCCGAGGCGGAGGAGGCCCTCAGGGAGTGGGGCCGCATCGCAAGGGCCTACGCGAACACCCGCTGGTCGACGGACCCGGAACCGGACATGCGCGCCCTGGACGAGTCGGCGGAGGCCTGGCTGCGGTCGCTGACCGACAAAGAGTGCCTCCGCCTCCTG…
	5594134	5595075	hypothetical protein	orf05560	GTGATCACGCTCCTCCTCCTCGCCCTCACCGTCGCGGCGCTCGCCGCCTCGGCCGCCGCGGCGGTCTCCCGCCCCCTCGACGAGCCGGTCCCCGTCGAGGCTGCCCTGCCGGTCGCAGCCCTGGGGCTGTCCTGGCGCCGCCTACGTGAAGTCCAGACGCGGAACGGCGACCGCGTCCTCTGGGCCGGAGAGGGCGACGCGACGGCCTACTCGCGGGCCTACAGCCTCGCCCGGGACGCGCTGCGCGCAGCCGGGTTCTCGTGGGGGACCGCCGAGCGCTCCGGCGGCCGGTTGATCCCGCTGTGCTGGGAGGACCCGGCGGCTGAGCCCGCGTCGCTCGACGCCGCACTGGCAGCGGCCGACGCGGCGCTCGCGGCCGACGACGCCCGAATCGAGCGC…
	5595413	5595532	hypothetical protein	orf05561	ATGGGGCTGTCGACGGCCTATGTCCTGGACGTCCGCCACGGCCGCCGCCCCGCCGGGGACCGCCTCCTCGCCGGCCTCGGCCTGGAGCGCCGCATCGTCCCCGTGGGAGGCCGGTCGTGA
	5595529	5595804	hypothetical protein	orf05562	GTGAGCGAGGCCGCCGCCGTCCAGCCGACGTACTGGTCCCGCGAGCGCGTCGAGGCTGAGATCGCCCGCGGCTTCCCCGAGTTCCTCGCCGTCCTGATGCTGCCGCCGTCGCCCTCGTTCGACGCGTCGGCGCCCCGCCCGGCGCTCGTCCCCCTCGCGCCGCTCGCGCCCGAGCCCCGCCCGGCCGTCGTCGCCGTCCGCCCCTTCCCGCCGACGCCGCGCCCGGCGCCCCGGCTGCCGCGCGCCGCGGCCCCAACCCAGGAGACCTTGCTGTGA
	5595801	5596901	hypothetical protein	orf05563	GTGACGTGCGTCGATCAGGCCGCCTACATGCGGCCCAAGCCGGAGGCCGTCGCGCGCCTCGTCGCCTCCCACGGCCTGGAGGCCGCGGCCGCCCGGTGGCACTGGATGGACGAGCGCACGCTCTGCGCCATCGCCCGGACCGGACGCGCCGTCATGGGCGAGGCCCCGCGGGCGCGCCGCGCCCGCTCATACACGGACGAGGATGCCGCCGTCGCTGTCGAGGCCTCCTACGTCCTCGGCAGCACGACTCGGGGCGAGCGAGCCGCCGGGATCTACGACAATGGCGGTCGCTCGTGTTTCGACATGCGCGGCCTCGACTACGTGCGCGTGTCGGCCGAGGAGCGCGGCCGGGCTGCGCGGATCGGGCACGCCGCCAACCGGGGCGACGCCGCGGCCATC…
	5596901	5597209	hypothetical protein	orf05564	ATGCACCCGACGCCCGACAACGAGAACGTCAGCGTCGAGCAGATCTACGCGGATCTGTCCCGGGCGTGCGGCGACGACCCGGACGCGCCACCGCCCACGCTCGACGAGATCATCATGCAGCACGACCGGGACGAGGCCGAGCGCCGCGCTTGGTGGCGTGCCCGCCGCCCGCGCCTCGTCGTCGACAACGCGCCCGACGTGCCCCAGACGGACGCGGCGTTCCTCGCGGCCCGGGCCGCCGTCGCCGCCCGCCGGCGCGATCTCGCCGCCGGCATCGCCGCCCGCGGGGATGGGGACGCCACGCCATGA
	5597206	5597388	hypothetical protein	orf05565	ATGACCGCCGCCGCCTGGCGCGAGGAGACCCGGCGCGTCGACGCGCTGGCCGACGCGCTCCTCGCCGGGGACGAGACCGCCGCGGCTCGGGCCGTGGCGGGCCTCGACGACGTCACGCGGGCCCGCGTCGCCGGCCGGGCCCGCCTCATCGTCGCATGGCTGCGATTCGCGGGGGAGGACTGA
	5597475	5597912	hypothetical protein	orf05566	ATGACCAAGCACACCCCCATCAGCGACCGAATCGCCGCCCAGGTCGCCGACATCCTGGAGGCCCGCGGGCAGGCCCTCATCCAAGCCAAGCGCCCCGCCCTCGACCTCGACCGGCTCAACGAGAGCCTGGCACCCGACTACCGCGCGGAGGAGCGGCATGGCTCGCTCCGCCTCATCCGCAACGACATCGACCGGGCGGTCGAGACCATCGACGGGTCCATGACCCCCCGGATCATCTACATGCTGGCGGACATCCACGCGCGCGGCATCCGCATGGGGAAGAGCCGGGAATGGGACCGCCACCGGGACGCGGCCAAGGCCGCCGGTGAGCGCGGCCCGCGCGTCCCGCCGCCGGGCTACACGCCGCCGAAGAGCAGGACCCGGAAGGCGCAGCCCGAG…
	5597909	5598175	hypothetical protein	orf05567	GTGAACCCGGAGCTCCTCGCACGCGCCGGTCGGGCGCTCGCCGGCGACGACTGGCGCCGGCCCCTCGCCCGGGCGCTCGGACCACTCCATCCGGACGGCCCCCGCGAGGAGCTAGACCAGCGCCTCGTCAGCCGCTGGGCTCTCGGGCAGCGCGAGATCCCGGCCTGGGTCCGCCCCGCCCTGGTGGGTCTACTCTGGCAGCGGGCGCGAGCCCTGCACGCCGAGGCCGACGAGGCGGCCCGAACGGCGGACGTGCTGATGCCCTGA
	5598215	5598784	metallophosphoesterase	orf05568	ATGAAGACCCAATCCAACACCTTCTTCACCGCCGACCACCACTTCGGGCATGAGGGCGTCATCCGCATGTGCGGGCGCCCCTTCACCGACGCCCGCGAGATGGACGAGGCCCTGGTGCACGCCTGGAACGCCCGCGTCCGCCCCGGCGACACCGTGTGGTTCCTCGGCGACTTCGCCATGGGCTCCAGCCCGGACCGGTGCCGGGAGCTCTTCGCCCGCCTGAACGGCACCAAGCACCTCGTGCGGGGCAACCACGACCGGCAGCGCGTCCTCGACCTGCCGTGGGCGTCCCAGCACGACCTCGTACAGACGACCGTCGACGGCGTCCGCCTAGTCCTCTGCCACTACGCCATGCGGTCGTGGCCCGGCGTCTGGCGCGGGTCGATCCATCTCTACGGG…
	5598990	5600492	hypothetical protein	orf05569	ATGCCCCGCCTCGACCTGAACCTGAGCCACGTCCGGGACGCCAAGAAGGACGCCAAGCCCGGCGCCAAGGCCTATGACATCATCGACACCCGGGCACGCGGGCTCCTGCTCCGCGTCGGGCCCCGGGGATGCCGCTGGGCCTGGAAATTCGAGTTCGACCACCGCACCCGCCGCATGGACCTCGGCGACGTGGACGAGTGGAGCATCGAGGACGCACGCACCGTGGCCGGCGAGGCGACGAAGCTCATCCGCGAGCGCCGCGGCCTGCCGGACGCCGCGTGGCTCGCCGCGCAGCGCGCCCGCTTCGGGAAGGCACCGCCGCCGGACGGGACCGTCGGGCTGCCACAACCGTTCAAGGCGTCGCCTGAGCCCAAGCCCTGGCAGGCCATCCCCGACTTC…
	5601024	5601311	hypothetical protein	orf05570	ATGTACGACTTCTTCCTCTCGCGCGCCGACGGCGCCCACATCGCGGCGTGGCAGATCGGGGATCGGACGGTCTCGGAGGATGAGGCCCGGCGCCGGCTCTCCATCATCGAGCTCTCGTCGGAGGACTGGGTGAACCCGGAGGGGGGCGAGCCGGGGGACCGTGACGACCTCGACATGGAGACATTCGGCGCGCAGGCTTGGACCGCCGAGCGGGTGCTCTTCACCATCGGCACATACGAGGGCGGCATGTGGGTCTACGGCGCTCCGCGCCATCCCCGGACACGGTGA
	5601336	5601689	hypothetical protein	orf05571	ATGACCTACGAGGAGTGCATCCGCGCCACCATGGCCCGCATGTGCGCCTCCCTCGACCTCTCCTGCGAGGAGGTGATGGCCGAGCGCGACCGTGACAAGCGCGAGCGCCTGCGGCGGATCTGGCGGGAGATGCAGGACCTCGCGAGCACGAGGGCGGCCGCCCTGTCGCCAGGCGCGGTGACCTACTCGGTGGGCAGCACGGACAAGAAGCTAGCCCGCGAGCTGGCGCGCCGGCTCGACAGCGGCCGCCCGTTCACCCCGCGTCAGTGCCAGGTCGCCGCCTACCTGGCATGGCGCTACCGCCGCCAGATCTCGGGGCGCATCGTTCCGGGCGGCCCAGTCGCGAAGCCGTAG
	5601691	5601978	hypothetical protein	orf05572	ATGGGCATGAAGAAGGCGCATCCCATCCGCTGCCGGGCGCTCGCCGCCCGCCGTGCCCGTCCCTACGACCCGTTCATCGACGGCGACATCCGCCCGAGGATCCCGGGGCTGCCCAGCTTCGAGCCGCTCGAACTCGTCGCGCTGCCAGCCGGGGAGGCCGCCACGCCGCCGGCGTCCGGGATGCAGTTCGACGCCGAGGGCAACCCGACCGCCTACGTCATCCCATTGGATCCGCCGGCCCGCACCCGCGACGCCGACCTTCCCGCCGTGGGGTCCTTCCATGGCTGA
	5602307	5602906	hypothetical protein	orf05573	ATGGACATCGAGGAGATCCTGCTCTGCCCCGTCCCCGAGGATCCCCGGATCCCAGGGACACCGGTCGGCCGCGTGGGGTCGGTCGGCCTGGCGAAGCTCACCCGCCGCGTCCCCACGATGGGCGCGGTCCTCTCGTACGAGGGCAGGCAGGCCTATGTCGACGGCCGGCCGGTCGAGCATGCCGTGCTCGCCGAGGCACTGTTGCGGGCGGTCGTGGCGGCGGCGAATAGGCTGTGGGGCGACCTGTGGGTCGCGCCCCTCGTCGCCGTGACGCGGCTCGGGCAGCGCACGGCCCAGCGCGACCGGATCATCAAGTTCGGTCTGCCCACGCCCGTCTTGAAGCTGCTCGGGTCCGCCGCGTACGTCGACCACCCCCGCGCCGTCGGGTACCAGTTGCTC…
	5603015	5604595	hypothetical protein	orf05574	ATGACCGACGAGATCCGGCGCGCTCAGCGCGCCCGGGCGCAGCGCGACGCGTCCACGCCCCCCGACACCGTCACCTTCCCCGCCACCCTCCGCCAGCTCCTAGACGGCTGGCCCCTGTACTGGAATCACCCCGGGGCCGACCTCCTGGCGTGGTCGCGCTCGCTCCGGCGGGACGGGCTCCCCCGCGGCCTGCGCGACGCCCTGGCCGCGCTCGACGAGGGCACCGTCACCGCGCCCCTCGCCGCCGCGCTGGCAGAGGCGTTCGCCGAGGCCGCCGCCGACACCCGGCTCACGAAGGCGGTGCGCGAGGACTGCCGGGAGCATGCCTCGCGCTGCCGGCTGAGTGCCGCGTGGCTCGGTGACTATGACTGCGCCGTGCGGGCAATGCACGAGGCCGAC…
	5604610	5604840	hypothetical protein	orf05575	ATGCACGCTCCCGTCCTCGACTACCTGCTGTCGACCCTCCGCGCCCACCGTGCCGCGGGTACCGTCCACCCCGAGGCGGCGCAGGGCATGGAGGCCTACATGCTCCACGTCATCCGCCTCGCGGACCAGCGCGCCATCACCGGGCCCGAGGCCCTGGTGGCGGCGAACAAGGCCTTCAACGGGGCCCTCGGCCTCCCGCACCTGCAGGAGGCGCGCCGTGAGCCCCGGTGA
	5604827	5605057	hypothetical protein	orf05576	GTGAGCCCCGGTGATCCCGTCGCCGCGGCGGCCGCGCGGATCAAGGCGGCGTGGGAGAGCGGGCGCATCTGCCCGCTCTCCGGCAGGGGGCTCCGCGCCCGCGTCCTGCGCGCCGGCAGGCTCGTCCGGGCCGGCATGCTGTCCCCGGCCGAGGCGGCCGCCGTCGCCGCGGAGGCGGAGAACGTGGCGATGGCGTTCGCGCCCCTGCCCGTGCCGCCCCTCGATGACTGA
	5605050	5605391	hypothetical protein	orf05577	ATGACTGACGTCTACCGCAACCTCCGGCGCGCGGGCGGCTGCTGGTCGGTGCGCGAGGGCGGCCGCGTCGTCGCGCACGTCCCCGAGATCGCGCTGCGGGACGTGCGGCTGGTGGTGCAGCCCGGCGGCCGGGCGGCGTGCCTGCGCACCGGCGTCCGGTCGGTCCATGCGGTCGCGCGAGGCAGCCGCACCGATTTCGCCGGCGTCCCCGAGGGCGCCGTCGAGGTCGGCTACAGCCCCTGGCACGCCGAGGTTTTCACGGTGCGCCCAGGGTTTCATCAAGTATTGGCCTGTAGACTGATCGTATTCACAAGCAACGGAACGGCCTGGGCGCTCCTCTAG
	5605414	5606235	hypothetical protein	orf05578	ATGACCGCGCGCCTATGGGTCCTCTCGGACCTGCATCTCGACGTCTGCCCACTCGATCTCGACCCGCCGCCGCACGACGTCGCGGTCATCGCCGGGGACGTGTCCGAGAAGCTCTGCGACCGCGTCCTGCCGTGGCTGCGGGATCGTTTCCCGGGGCCCGTCGTCTACGTGCCCGGCAACCACGATTTCTGGCGCTGCACGTACCAGCGCGAGGTCGCCGAGGCGCGCGAACTGGCGGCCGCCGCCGGGATCCACCTGCTCGTCGAGGGCGAGACGGTCGTGCTCGCTGGGGTCCGGTTCGTCGGCGCGACCCTCTGGACGGATTGGGACCTGCGACCCGAGGAGCGGGCCCGCGCAACGTCTGAGGGGGCGGTTCGGGCAGGCGGGATGCGCGACGTC…
	5606238	5606603	hypothetical protein	orf05579	ATGCGCGCCATCAGTCTCGTGGTCGCCCTCGTGGCGGCCGCTCCGGCAAGCGCCGGCGTCATGGATCAGGCCCTGTGGTCCGCTGGGACGGTCGAGCGCCGCGGCCCCCTCAACGTGACGACGGGGCTGGATTTTAAGCGAGCGGCGCCGGGCGAGTGGCGCGTGCGGGTACGGTGCGAGATCCGTGACACCCGGACGGGGCGGTGGTCGGCGCGCACGGCGCGAGGCGTCGCGGTGCTGTCCATGGGGATGGTGATGGTCGACGTCGGGCGCCTCGGCCGTCTGGTTCTGTTCCCGAACGGCGAGCTCGCCGCCAACACGAAGGCATGCGCCTCGGGGACCGCCGACCTCGGGACGGGCGACTAA
	5606662	5607342	hypothetical protein	orf05580	ATGGATCCGAACGCCCAACTCGCCCTCGTCATCGTTGCCGGCCTCCTCGCCTTCGCAGGGCTTTTCCGCCCCGAGGTCAGGAAGAAACTCGGCGACCTGCGAGCCCTCACGTTCCCGGGAGGCTCCGCTGACCTGACCGGCGGCGAGGCGGCCGCCCAGATCGAGGCGCAGCGGCACGCCCCCGAGGCCGAGAAGCTGCCCGTTCCATCACCGGAGCCCGGCGAGAGACTCCCGGAGCTCCCGCCCCCCAGCCCCGTCTACGGACCGCTGGAGGCCGAGTTGCGCCACCGCATCGAGACCGTCGTGCCCGGCGGTGTGGACGTTCAGATGGCATGGGCCGTCCGGATCGCGGTGGCGGCGCAGGTCGAGCGCGATCACGAGCAGACTTATAGGTTAATA…
	5607436	5607555	--	orf05581	TTGTTTTTTGGCGGTGTGTGGCTCTGGCACCGCTGGGCCGCCCACCTCCGCGTGGAGGAGCGCGAGGCCGAGCGCGCCAGGATCCAGGGTGAGCTCCGCCTCGGCTACCCGCGTCAGTAA
	5607961	5609898	hypothetical protein	orf05582	ATGGACCGGCCCGACGTCGAGACGCTGCTGTGCGAGCAGGAGGAGCGCACCGCCCTCCAGGCCAAGCTCGCCCACCTCCGCACCCTCCACGCCCCCCACGCCCGCGGCAACGCCACGGTCATCGTCGACAGCAAGTTCGCCGAGGGCGTTCATCTCCGCACGCGCGAGCTCGTCAAGGACCCGGCCGCGCACGCCGCCTCCCACATCTCTCTCCAGCGCCACTACGAGAGCCGCGGCGCCCACGCCCTCGCGCGCGTGAATGCCTTGATGTGGGCGGACTGCGAGATCTCCTCGGGCTCGCCCTTCCACGGGATGCCGCCCCATGAGATCGCCGGCATCCTGCTCGCCCGCATGGATGCCGCCGGGATCCCGCGGCCCTCCTACATCCTGTTCTCGGGC…
	5610063	5610377	hypothetical protein	orf05583	ATGCCCCATCCCCCCACCGTTTCCGCCCGTGCCCGGCGCGAGGCCGACCGCGACCGCAAGCGCGCCGAGCGAGCCGCCCGCAGGGAGGCAGGCGCGCCCGATCCGCGGGCTCTCGACGCCGCCCTCGTCGACGCCCTCCGGGATGCCCTGCAGGGCACGTCGGGGCATGGCGCGCTCCGCCCCTCCGTGCGGCTCGACGACATCCTCAGGCGCGCCCTGGGGCACCTGCGCGGGCGCACGAACAGGGGCGTCCCGCTGCAGCGCGAGGCCGTGCACCAGGCCCTCTCCAACCGGTTGGCACCGCCTGCCGTCTGA
	5610712	5611023	hypothetical protein, partial	orf05584	ATGCCCGGTTCGAACGGCGCCGCTCGCCGCCCGCTCCTGCCGATGCACTCCGCCGGCCCCTACAGCACCTACCGCCTGTTCGAGTGGTGCATGGCGACGATGATGGTGCTGAACGCCTTCACGGTCGCCATACCGGGGGACACGATGAAGCGCAACGCACTGAGGCCGATCGCCGAGATGGGCTTCAGCGAGGCCAACACGGCGCTGATCTTCGGATGCGCCAGTAGCGCGCGCGTCATGGCGCTGTTCCTCAACGGCTACATCAACAGCCATGGGCCCCTGCGAACCTGTGGGGTGCGAACCCCGATTTGA
	5611086	5611307	hypothetical protein	orf05585	GTGCCGGCGCCGATCTGCAGGCAGGAGATCTCGCGCGCCCTGAAAGGCGTCCGCCGCCACCTGGCAGAGTATGCCGGCAAGCGCGCCGCCGCGGCCGACGAGGTCCGTACCGCCGCCGCCCGCCTGGGCCTGCTCAAGGCGCTAGCCACGGCCCGGCTCGTCATCCCCCACGTCGAGCTCGTCGAGATCGTCTCGCAGCTAGACACCCCGCAGGAGGCGTGA
	5611307	5611459	--	orf05586	ATGCACGCCCTCTTGCGTCTCACCGTCGGCACGGCACCGGCGTGTCACGTCACCACCGGCGCCATCGCCACCATCGCGTTCGTCGCCGATGGGTACGGGGCTCCCCTGTTCGCCGCGGCCCTGGTGACGGGAGCCTGGGGCCTCACGTTCTGA
	5612410	5612730	hypothetical protein	orf05587	ATGGCTGACCTCTCCGCCGCGGTAGCGCAGATGCTCATCAACGGCGAGGGCATCCGCCAGGAAGACAGCCCCGACGTGTGGGTCGACGCCATCCTCGACCGATGGCCCGAGATCTCGGTCGACGAGTTGGAGCGCGGCTTCCGCATCGAGATCGAGCTTCAGCGCGCAGACGACAGCCGAAGGTGCGGACCGATCAGGGCGCCTAGAAAGCCTCGCTCACGAGCCGTGGAACACCGGGCCGAAAAGGCGAGGCACAGCCGGCTACGAGATACAGCGCAACCGGCGCCCCAGACGATTCAACCCGCTCGGATCGTGCTTTAG
	5612723	5613037	hypothetical protein	orf05588	GTGAGTCGCCCGCGAGAGCTTAGCGAGGCGCGCATCACTCGGATCGACCTCAACCTTGAGCCGGGCGCGATCTCGGCCGGCGTCATAGCCCGCTTCGATTTCGTCTGCGGCCCAACCCTGGTGCGCGGCGCCCGCCTTCAGCGGCACGGCATCAGCAAGGAGCTGACCGTGTTCCTGCCGAAGACACGCTTCAAGGACGAGACGATCCGCTTCACCTGCGATGCTGCCCGAGTCCGCCTTGCTGAGGCGGCCGAGGCAGCGGTGGCCGCTGCGAGCGCGAGAGCGGCGGGATGGAGGGGCGACGCCGATGGCTGA
	5613034	5613204	hypothetical protein	orf05589	ATGCCTGCAATCGCCGCCGCGTTTGGTTGGCGACAGCGGCAGGCCGAGCACCTGAAGGAGTCGCACGGCCTTCCGACCTTCAAGGTCGGAAAGACCGTCTGCGCCCGCCGCGGCGCCGTCGCTGCTTGGCTCGCCGATCGCGAGGCCGCAGGGCGGGAGCAGAAGCCGTGA
	5613399	5613518	terminase	orf05590	ATGATCCGCGACACGAAGGTGCTGCGGGACCTGTTCGGGGACGCGAAATCTCGGGACGCCGGCTCGACGCTGACGCACAAGCAGTTTCCCGGGGGTGCTATCACTGTCTCGGAAATATAG
	5614208	5614345	--	orf05591	TTGGAGGGACTGCTCGTGGATCATGGACAACTGACAAGCTCGACCAGCTTAAGATACCGGACCGTGGACCAGTTCGGCACGCCGTCGGCGGAGCGCTCGAATCTGACCCCGGCAGGCACGAGTGTCGCACGGAAGTAG
	5614316	5615419	hypothetical protein	orf05592	TTGTCCATGATCCACGAGCAGTCCCTCCAACGCGACTGGTTCTCCAAGCCGGGCGACTCGGTGCTCTCGCTCATGGAGCGACGCAATCTGAGCGCTGTGGACGTGTCCGCTTCGCTGGACGGCGGCATCGAGACGCTGCGTGGGCTGGTCTCGGGCAGCGTCCGGATCGACGGCAAGCTCGCGGACAAGTTGGCCTCGGTCCTCGGGGGCACCCCGGGCTTCTGGCTCAGGCGTCAATCCGGGTACGAGGAAGCGTTGGAGCGGGTCGTCAGCGCCGTCGTGTCAGGCCACTTTGTCGAGTGGCTGGAGCGCGTGCCGATCCCGGGCTCGACCGGGCGGGCGAGAATGACCGAGGGCGAGAAGCGCTCCGCCGTGCGGCAACGACTGGCGTTCTTCAAC…
	5615416	5616327	hypothetical protein	orf05593	GTGACGTGGCCGTCCTGGGCCGGGGAGAAGACGCGCATCGCGAACTCCCTGAGCCGGCACCAGCATCCTCTCCCGGGCATCGCGGCGCCCGCGGCGCTCGACTGCCTCGCCACGCAGTTCATCGCCAGCCTGCGGCGCGAGAGCTACTACCAGGTCGTCCAGCGCGGGCCGATCCATCCCCGTCGGGCCGACCCGAACGATCCCGGGTTCGATGCCGAACGCGCGGTCGCCTACCACGTGCAGAACGGCGACGTCGACGAGGCTGCCTGGCTGGTCTTCCTGATGACCCACTTCGCGCGTCCCGTGGATACCGGTTGGCTGCGCTTGCGCGACGTCTACGGTCGGCTCGGACAGGGAAGGTGGGACTGGGCGACGGTCAGCGGCAACCCCGCGGCCTTC…
	5616324	5617346	hypothetical protein	orf05594	GTGGAAATCAGCGGCGAAGGCCTCGACGACATCCTGATCGAGCTCTACCGGCGGCTGCTCGACCAAGGCGCTCGTAATAAGGGATCCCGTGGCGAAACGATCGAGATGCTGGGCGTCGCGCTCCGCATCGCCAAGCCCAGGGCACGCTTGAGTCGATCCGAGAATCGAGGCAAGCCGTTCAGCGCGCTCGGCGAGTTCTTCTGGTACCTAACCCAGTCGAACAGGCTCGATTTCATCGAGCCGTACATCCCCGACTATAGGAAGGAGGCCGTCGACGGCGTTGTGCCTGGTGGGTACGGCCCCCGTCTCTTCGCCATGCGAAACGGCATCGATCAGGTCGATAGCGTCATCCGCCTGCTGCGGTACAAGCCCTCGTCCAAGCGCGCCGTCATCCAGCTC…
	5617840	5618700	transcriptional regulator	orf05595	GTGCTGAACCTCCAATACGTGGAGACGCTCCTAGCGGTCCTGGCGACGGGCAGCTTCCACGCGGCTGGCCGGTATCTCAACCTGTCCCAGCCGACGGTCTCTCAGCATGTGCGCAAGCTGGAGACGGCGCTGCGGGCGACACTCGTCGAGCGCGATCCAGCGGGGTGTCGCCCGACACCCCAGGGACGAGCCCTGCTCCCTCATGCAGAGGCGTTGGTCCGCGCCAGCCGACGCGCGGAGGAGGCGGTTGCGGGAAGCCGGCTCGCGATCGGCGCTTCAGGCAATATCGGCACCTTCCTCATGCCGGAGATCCTGCGACGCTACGAGGAAACGCACGCCGCGACCGCGGACGCGGAAATTGCCACCAACCCTCACCTCATCGCCCGGCTCGAAGCTGGC…
	5618726	5619745	2-hydroxyacid dehydrogenase	orf05596	ATGCGTTTCAAGGTCGTCGTCACGAACCCCGTTTTCCCTGAGACCCGCGAGATCCTGGAGGAACTCTGCGACGTCGACATCAACCCAGGCCCCGAGCCCTGGCCCGTGGCAGAGGTCCGCGCTCGCTGCTCGGACGCGGACGCCCTGCTGGCCTTCATGACCGACTGCGTGGATGCCGGCTTCCTGGAGGCCTGCCCGCGCCTGAAGGTGGTTGCGTGCGCGCTGAAGGGTTGGGACAACTTCGATGTAGAGGCCTGCACACGGTCCGGCATCTGGCTCACCGCCGTTCCCGACCTCCTGACCGAGCCGACGGCCGAGTTGGCGGTCGGCCTGGCCATCGGCCTGTGCCGCAACGTGGTGGCCGGCGACCGGGCGGTGCGGGCCAGCTTCGACGGCTGG…
	5619754	5620587	phosphonate ABC transporter, permease protein PhnE	orf05597	ATGGCTCGAGCGCCCTCACTTGCGTCGGCGGTCGGTGCCGCCGACGGCTATGACGCCATTCTCGGACGGGCCCGTGGCGCGTCGGTCCGCCGGCTCATGGTTGCCCTGCCGGCTGCCGCCGCGATCCTCGCCTGCCTCTGGAAGGTGGGACTTCTCGATCCGGGGCGCCTCGCCGAAGGCGCGCCCGCGATGGCGCAGCTTCTCGGTGAGATGACCCCGCCCGACTTCACGCGATGGCGCTCGTGGGTGGGACCCATCGTCGACACGCTCGCGATGAGCGTGGCCGGCACGGTGCTCGCCGTGACCTTGTCCCTGCCGCTCGGGCTGCTGGCTGCCCCCAACACGAGTCCGCACCCGTTCGTCTACGGCGCGTTCCGGCTGCTGCTCAACGCGCTTCGG…
	5620591	5621463	phosphate ABC transporter substrate-binding protein	orf05598	ATGATTTCGAGACGTACCTTCGGCGCCGGCTTGGCGCTGAGCGCCGTCCTGCGTGCCGGACCGTCGCTGGCTCAGGGCGCGAATCCCGACACGCTCAAGGTCGCGCTGCTGCCCGACGAGAGCGCATCGACGATCATCCAGAACAACCAGGGCCTGAAGAGCTACCTTGAACAGGGGCTCAATAAGCGCATCGAACTCGTGGTCACGACCGACTATTCTTCCATGATCGAGGCCATGCGCTTCAAGCGTATCGACCTCGCCTATTTCGGGCCGCTCTCCTACGTCCTCGCGAAGAGCCGTTCGCCGGAAATCGAACCGTTCGCGGCACTCGTGTCGGGCGGGCAGCCGACCTACACCAGCTACCTGATCGCCAACGTGGCCGCAGGCATCGCGCGAGCG…
	5621476	5622285	phosphonate ABC transporter ATP-binding protein	orf05599	ATGCTGGCCCTTGAAAGCTTGGAAGTCGCGTATCCTGGTGGCATCAAGGCGTTGCGACCGACAACTCTGACTTTTCGCGAAGGCGAGTTCGCGGTCCTGCTGGGACCGTCTGGTGCCGGCAAGTCGACGCTCCTGCGTTGCCTAAACGGCCTCGTCCGCCCAACGAACGGCCGAGTTTCCGCCCCTGGAGTAGGAGACATCGCCGCGAGCCGCGCCACGCTGCGCCGCCACCGGGCGGTGACCGGGATGGTCTTCCAGCACCACCATCTGATCGGCCGCCTGACCGCGCTCGCGAACGTCCTGATGGGCCGGCTCGGCCATCAGAGCACCCTGCGCTCGCTCTGGCCTCCGTCGCGGAGCGATCAACGTTTCGGATTGGAGGCGCTAGAGCGCGTAGAT…
	5622695	5623723	MULTISPECIES: IS110 family transposase	orf05600	ATGGAGATCATCACCGTCGGCATCGATCTAGCCAAGAGCATCTTCCAGGTTCACGCCGTCGACGCAGCTGGGCACGTCGTCGTTCGCAAGGCTCTGAGGCGGGCGCAGGTCGTGCCGTTCTTCGCCAAGCTGCCGCGCTGCCTGGTCGGCATGGAGGCGTGCGGCACAGCGCACCATTGGGCCCGGGAACTCATGAGGCTCGGCCATGACGTGCGGCTGATGCCGCCAGCTTACGTGAAGCCGTACGTCAAGCGCGGCAAAACCGATGCGAATGATGCCGCTGCCATCTGCGAGGCGGTGACACGCCCGAGCATGCGCTTCGTGCCGGTGAAGTCGACCGAGCAGCAGGCGGCGCTGGCCCTGCACCGGACGCGCGACCTGCTGGTCAAGCAACGCACG…
	5623949	5624644	membrane protein	orf05601	ATGCGTGCGTCCCATAAGGAAAACCACCTCATCGACCGTGTGGGCTGGCTGCGTGCCGCCGTCCTCGGCGCCAACGACGGCCTCGTCTCGACGGCGAGCCTCATTGTCGGCGTCGCCGCGTCCGCCGCAGCCTCCGGGGAGATCCTCGTCGCCGGGACGGCCGGTCTAGTCGCCGGGGCGATGTCGATGGCGGCCGGCGAGTACGTCTCGGTGAGTTCGCAATCCGATACCGAACAAGCCGATCTCGCAAGGGAACGACGCGAGCTCGCTGAGGACCCTGCGGCCGAGCGTGAGGAACTTGCGGGAATCTACGTCGCCCGCGGTCTCGACCACGACCTTGCCCTCAGGGTCGCGGACCAACTCATGGCGAAGGACGCGCTCGGCGCCCATGCCCGGGAC…
	5624650	5625096	cytochrome b561	orf05602	GTGCCCAAGGGCACTCTCCGTTCCGGGATCTGGTCCGCCCACTTCGTCCTGGGCTTTGCGTTCACCGGTGTCATCGTCATGTTGCTGATCTGGCGGCAAACGAAAGGGCGTCAGCTTCCGGTCGATGATCCAGGCCCCCTGCATGTTCTCGCCAAGGCGACCCATCTTGCGCTCTACCTATTGCTCCTGGTCATCGCGGGCCTTGGGATCGCGAATGCCTTCGTGCGCGGTGTCACGTTGATCGGCCCGCTCGCTCTGCCGGCCCTCGGCGACCCGGAATGGCGCCGGCCGCTGACCCACTGGCACGGGCTCGCTGCCAACGTCCTGATGGCGGTCGCCGCCTTCCACGCCGCGGCCGCCCTGGGCCATCACTACCTCTGGCACGACGCCGTACTGCGT…
	5625269	5626165	DNA starvation/stationary phase protection protein	orf05603	ATGTCATTTTCGAACGCTTCCAAACTGCGTTCGTTTTCCAGGTCCTCATCGCTCGCCCGGGCGGTGCACACACCAGGATCAGATCAACTGCCCATGAAGAATGCCCGTTTCCTCTCGGCTATGCTCCTTGTCGGGACGGCCCTGCCGCTTCCCGTTCTCGCCAACGGAACGCCAACCCTCGCGCCGCCGCCCCCGAGCGCGATGAAGGTTCTCTCGCGGATCGACCTTGCCCAGGCCGATCAGCAGACCGCCAAAAGCACCGACGATGTCCGTGGCGCCTCGCAGACCAAGACGACCAGCTCGCAGCCGGTCGGCGCCTTCCCGACCAACGAGATGACGACGCTTCCGGTTATCGGCCTCGACGGCGACGCCGAGGCAATCAAGAAGGATGTCGCAGCC…
	5626279	5627076	transposase	orf05605	ATGGGCCTGCCGCGCTCGACCTTCTACGACCAGCCGGCGATCAGCACGGATGCAACCGAGCTGCTGGCCCGCCTGACGGACCTGTGCGACGCGTTCGAAGGCTACGGTTATCGACGCGTCGGAGCGGCGTTGCGCCAGCAGGGGATCGTCGTCAACGGCAAGAAGCTGCGCCGCCTGATGCGCGAGCACGGCCTGCAGCCGCGCCTGCGCCGACGGTTCAAGGCAACGACCGACAGCGACCACGACCTGCCCGTCTTCCCGAACGTGGCGGCCGAGCGGGTGCCGGACGGCCCCAACCAGCTCTGGATCGCCGACCTGACCTACATCGCCGTCCCGAACGGCTTCGTCTATCTGGCCGTGATCCTCGATGCTTGGTCGCGCAAGGCCGTCGGCTATGCC…
6	5647609	5647857	hypothetical protein	orf05630	ATGCTCGGCGGGCATCCATGGCGGCCGCGCGCCTACCGCATGGTCCGCGACAGCGAGATCGAGCCCGGTGCCACTGCGGGAACCGTGGTCTACGAGCTGGCCGGATGGGATGTCGGCTGCGCGGCCGCCGATACCCAGGCGCTGGGGACGGAATGCCTCAGCGTGACGTTGAAGCCCGACGGATCGCCCCCGTTCTTCGTCGTCCCAGTACGGGACCTGTCCGCCTGCGCGAGGCCGGCGTCCCGTTGA
	5647935	5648750	universal stress protein A	orf05631	ATGAAGATCTCCAACGTCATGGTCTCGGTCGACCTCGGGGCCGCGGCCGCGGACCGGGTCCAGCTGGCGGCCGGCCTCGCGGAGCGGTTCGAGGCCAGGCTGATTGGGGTCGCCGCGCGCCCGGTCCTGGCCCCCATGCCGGTCGGCGACATGCTGGAGGTCGAGCGGGTCTGGGCCATCGAGGAGCGCCTGGCGGCCGAGCAGCTCGCGGAAGCCAAGGCCCTGTTCGAGCGCGAGGCCGGGGCCGCGGAGGGGACGGCCTGGCGCTCGGCGCCGGCCCAGCCCCTGGCCTACCTCGTCGGGCAGGCGCGGGCCGCCGACGTCGTGGTGGTCGGCCGGCAGGGGCCGGCAGACGGCGACCCGGGCCCGATGGGCGTCGCGGCCGGGGCGCTCCTGATG…
	5648750	5649082	cystathionine beta-lyase	orf05632	ATGCGTCCGGCAGCCCTCAACCTGATCGGCGCCCTCACGCTTCTGTCGAACCTGATGGCCGGCCCCGCCACTGCCTGGGACCGGCAGGTGAAGCAAGGCGAGACGCTCGCCCGGACCAACTGCGCCCGGTGCCACGCGGTGGGGCGCGTCGGAGGAAGTCCACTGCTCGCGGCGCCGCCCTTCCGTGAGTTGCACATGCGCTACCCCGTCGAGGATCTCGGCGAGGCGCTCGCCGAGGGCATCCGCACCGGACACCCCAGCATGCCCGAGTTCCGGTTCGACCCGGACCAGGTCGAGGCCCTGATCGCCTACCTGAAGACCCTGGAACGCTGA
	5649098	5649958	universal stress protein UspA	orf05633	ATGTTCCTGCGCTGCCTCCTCGTCCCGACCGCGCCCGGTCTCGACGCCACGCGCCGGCTCGACGCCGCCCTGCGCCTGGGCCGGCGCCTGCGGGCCCACATCGGCGTCGCCTTCATGGCGCCGGGCCCCGAGCACGTCATGGCCAGCATGGCGAGCCTCGTGCCGATGGACTGCGCGACCATCGAGGCCATCGCGCGGGGCGTGCGCGAGGCCGCGGCCGAGGGCAAGGCAGCCCTGGAAACCTGGTGCGAGCGCGAGGGTGTGGCGTTCATGCCGGAGGGCGACCGGCTCGACGCTACTTTCGTGACCTGGACCGAGCTCTCTGGCGAGGTCGAGCCTCTGCTCACCCTCGCCGGCCGGATCAACGACCTCGTCATCGTCGACCGCCCGAACCCGGAT…
	5650295	5651107	universal stress protein A	orf05634	ATGACCTTTGCCAGCATCATGGTGGCGATGGACCTGACGACGGAGGCGCGCGACCGCGTGCGCCTGGCCGGCCACCTCGCCGACGAGTTCCGCGCCCGCCTGATCGGCGTGGCGGCCGAAACGCCGGCCTACGCCGTGCCGCCGGTGGGACCGACGCCGGCGAGCGCCTACGCGCTGACCGCCTCGAACGAGACCGTGCTGAATGACCTCAGGCAGGCGCACGCCGCCTTCGAGGAGGCGGCCGGCAATCGCAGCCGCGTCGAGTGGCGCTCCAACATCGAGCTCCCGCTGCCCTTCCTCGTCGCGCAGGCCGCCGCCGCCGACCTTGTCGTGGTCGGGCGCAAGACCGAGCCCGGGACCATGCTGTTCTCGGTCGACCCGGGGGACCTCGTCATGCGT…
	5651190	5651837	OsmY domain-containing protein	orf05635	ATGGGCGACAAGCTGATTCGCCAGAACGTCATCGACGAGCTCGACTTCGACCCGAGCATCGACGCCGCCCACATCGGCGTCGCCGTGGAAAACGGCATCGTCACGCTCACCGGCCACGTCGGCAGCTACACCGAGCGCGTCGCCGCCGAGAAGGCCGCCCAGAAGGTGCGCGGCGTGCGCGGGGTGGTGGAGGAGATCCAGGTCCGCTTCGGCGGCGAGACACCGCCGCGCGACGAGGACATCGCCCAGCGCGCGGTGCAGATGCTCGACTGGTCGGTGACCGTGCCCAAGGGCGCCGTGCAGGTGAAGGTCCAGAACGGCTGGGTGACGCTCTCCGGCAAGGTCGACTGGCAGTACCAGCGGGAGGAGGCCTACCGCGCGATCCGGCGCCTCGCAGGG…
	5651886	5652341	hypothetical protein	orf05636	ATGCAGGCATGTGGCGGAGAGAGGCAACCCACCGTCCTGGTGGCCGAGCCTCAGGCGCTGCCGGGCATGTGGCTGGAGGACGTGCTCACTGGCGCCGGCTGCGCCGTCAGCGGCCCCTACGGCACCTGCGAGGATGCCGCTGCGAGCCTAGACCGAAGCCCCCCGGACTTCGCGGTGGTGAGCGTCGACCTCAACTGGGGTCCTGGCTTTCCGCTCGCCTGCGCACTGCGCCGGCGCGGCATCCCCTTCGCCCTGATCGCCGGCAACGCCCGGGTGCCGGGCGCCTTCGCGGACGTGCCCGTGTTCGACCGGCTGTTCGATGCCCGGGACATGGTCTCGGCCGTGGCCGCCTCCTGCGCCGTCCCGGGCTGCCCGCGGACTTGCCCGATGCTGGGTAGG…
	5652412	5653740	iron transporter	orf05637	ATGAGCACCGCTCACCTCCCCGCGGCCGAGAAGGCCGACGACCCGGAGGTTCCGAGCCCCGCCGTCGGGCCGTCGAAGCCGCGCCTGCTGAGGGTCCTCGGCCCCGGCTTGATCACGGGTGCCTCGGACGATGACCCCAGCGGCATCGCGACCTACGGCCAGGCCGGGGCCCAGCTCGGCTACGGCCTCAGCTGGACCATGCTCTACACCCTGCCGCTGATGGCGGCCGTGCAGATGGTCTCGGCCCGGATCGGGCGCACCACCGGCCACGGCATCGCGGGCGTACTGCGCGAGCACTACCCGAATGGCCTGCTGCAGTCCGTCGTCCTGCTCCTGCTGGTGGCCAACATCCTCAACCTCGGGGCCGACCTCGGCGCCATGGCGGACGCCCTGAACCTG…
	5653737	5653994	hypothetical protein	orf05638	ATGAGCCACGAACTCACCGAACCCGTGCACTGGCAGGGGCGGCAATGGGCGGTCACCGGCTACGGGATCGAGGCCCTCGACGGGATGTACCACGTCCCGTTCTCCGACATCCCGGACATCGATGCCGCCCCGCCCCGGTGGCTGGAAGACCTGTGCCACCGCTACGGCACCGACCGCGACGACCTCGCCGCCGCCCTGCGAGTGGCGCGCACGGTCCGGCCCGGAGCGGAGGCTGCGCCGTCGAAGTCGGCCGCATGA
	5654005	5654220	hypothetical protein	orf05639	ATGCACGAGTATCTCGTCACCTTCCATAAAACCGTCCTGGACGACACCGGCCACGACCATCGCATCCTGCAGCGGCAGGCGGTGGTCCACGCCCGCTCGGACGTCGCAGCCGCTTACGCGGCCAAGGCGATGCTCTGCGAGGCCGACGGCGTCGTCGATTGGCGACTGCGGGCCGACACCTGCGAGGTCGTCGAACTCAGCCAGCACGCCGCCTGA
	5654304	5654822	ion transporter	orf05640	ATGCTCGTCGTCCTGGCCGCCAGCGTCGTGCTCGTCGCGGTCACCATCCTGGTGCTTTACGAGACGCTCCGCCTCACCTCGGAGCACCTCGCCGAGTTGCCCGTGCCGCCGCGCTGGCGCATCGTCGCCGTGGTGCTCGCCGCCTTCGTCGGGCATACGGTGGCGGTCTGGATCTACGCCGCCGCCTACTGGCTCCTCGTCCTGCGGCTCGGGCTCGGTGCCTTCTCGGGCGTGCCCATCGAGAGCTTCGAGGACTGCCTCTTCGTCTCGGTGGTGGCCTACTCCTCGCTCGGCTACGGCGACCACGCGCCGGTCGGCCATGCCCGGCTGTTGACCGGCGTCGAGGCGCTAAACGGCCTGCTCCTGATCGGCTGGTCGGCCTCGTTCACCTACCTCGCC…
	5655007	5655246	biotin attachment protein	orf05641	ATGGCGGACATCCACGTAGCCGAGGGTCTCTGGACCACAGGCATGCTGCCCGAGGGCGTACTGGAGCGCTGGCTTGTCGCGGACGGAACAACTGTGCGGGCCGGCGAGGCCGTGGCCGCCGTGCGCATCGGCGAGGCGTTGCACGACATCGTCTCCCCCGCCAGCGGCCGCCTGGAGGTGCTGGCGCCGGCGAGCGAGGTGGTCGACCCCGGCTGCATCATCGCCGAGGTCCACGCCTGA
	5655318	5655692	hypothetical protein	orf05642	ATGTCCCAGGCACGTATGCGGGTCACGCCCTCTCCGGGCTGGGGCACGGACGAGATCCTCGTCGGCGCCCTCGAACACCTGGCCGGTACCGCGCTGGTGTTGGCCGCCTGGGTCCTGGTCTTCGCCGACCAAGGCCCGGCCGCCTTCTCGGCGCTGCTGCCGGGCTTGGTGATCCTCTCGCTCACGGGGATCAACCAATTTCGTTTCCGCCCGTCCTTCGAGCGCGCGGTCGCGCTCGCCGGGGCATGGACGGTCCTGGCGCCGTGGCTCCTCGGGTTCGCAGTTAACGACGCCGCGACCTGGGCGCACGTTACCGCGGGGGCCGTCGCCATAGGCGCCGCCCTGACCCGCCTCAGGATCGCGAGGGCTTCATGA
	5655689	5656033	hypothetical protein	orf05643	ATGACCGCTCCCTCGCCACGGCGGTCCGGAACCCTCGCACTGGGCAGCCTGCTCGCTGCCTTCGTCGGCTCCCCGGTCATGGCCGGTGGGATCGAGGACCGCCGCGTTCGTGGCTGGACCATTGCCACGCAGCTCTGCAGCCAGTGCCACGTCATCGGCCGCGGGTCGCAGGCGGGCGAGTTTTCCGGCCCCGCCTTCCTGCGGGTCGCCAACATGCCTTCAACGACGGGGCCGGCCCTCGCGGTTTTCCTGCAGAGCCACCACGAACGGATGCCGAGCCTGCGCCCCGACCGCGATGAGATGGACGCGGTCATCGACTACATCCTCAGCCTGAAAGGGCCTTAG
	5656075	5656323	hypothetical protein	orf05644	ATGAACGAGATGACGGTTCAGCCCACGGTCACGCTTCCGGCCCTGCAGGTATCCCTGGACGGCCTCGGGGCCGGGCAGGCCCTGCGCCTGACGAACGCGGATTGCGACCGCCTGTTCGGCGTCGACGACGCGCTCCTCGGCCGGGTACGGAACTTCGCGCTGGGCCACGGCTGCATCGTGGTCTGGGACGAGGAAGGTCTGACCTTCTGCCGGCAGCCTCATGCCACCTGCTGCAAGCCCCTCGGCTAG
	5656355	5657344	hypothetical protein	orf05645	ATGCTGCCCTATCCCGTGCTCCTGGCCGACATCGGCGGCACCTACGCCCGCTTCGCCATGCTCCCCGCGCCGGGAGCATGCCCCGGCCCGATCCGGAAGGTGCCGACAGCCGGCTTCCCCGGGCCCATCGCGGCCCTGCAAGCCTACCTCGACGGTCCGGGGACGCCGCGGCCGCGCTCCGCCTTCCTCGCCGTCGCGGGGCGCGTCGACGGGTACGCCACGCGCATGACCAACGCGCCCTGGCTGTTCGACCTCGGCGACATCGGCGTCGCCCTCGGGCTGGAGGCGGCGCGGCTGGTCAACGATTACGTGCCGCAGGCGGCCGCCTTGCACGTGCTCGACGAGGCGAACGCGGCCGACCTGGCGCGGATCGGGCCCGTCGCGGCCGGAAGGGGGCCC…
	5657416	5658234	universal stress protein UspA	orf05646	GTGTCAATTGCCAGCATCATGGTCGCGGTCGACGACGGGCGCCACGCCAGGACGCGGGTCCGTCTCGCCGCGGACCTGGCTCACCGCCTCGGCGCCCGCCTCGTCGGGGCCGCCGCCTGCATGCCCGACTACCCGCAGGGCTACGGCGAGACCGCCGTGCCCATGGGCATGGTCATCGAGGAGATCCGCCAAGCCGCCCTCGACAGGTGCGCAGCCGCCGAACAGGTCTTCCGCCATGGCTCCTGCCTGAACGACTGCGTCGAGTGGCGCTCCGACATCGCCGGTCCGGTCCCGTTCCTGGCAGGGCAGTCCCGGGCCGCGGACCTCGTCGTGGTCGGTCGCTACGCCGAGGACGAGGGCGTCAGGCCGGGCATGGCCGTCGACCTCGGCGACGCGCTC…
	5658586	5658849	hypothetical protein	orf05647	GTGACGGGCGAGGTCGGTACCGGCCTGCTCAACGCCCTGCTCGCCGCCGACGGGGCCGCCAAGGCTGCCCTTGAGCGGGCCGCGTGGGACCGTGCCGAGGCCCGGTCGGAGGCAGCCGTCCACCGCCTCGGCCAGGCCCTCCTGGCCTCCCGCGCCCGTGAGGCCGAGCTCGCCCGCCAGCTCGCCGCCGCCCGCGCTGAGGTGGCCGGCCTGAGGATCCGGGCGTCCAAGGCGGAGGCCCGCCGGCCTGCCAGGCGCGCCTGA
	5659023	5659616	hypothetical protein	orf05648	ATGCGTTCCCTTGCCCGCCTGTTCGCCGCCCTCGCCGCCGTCGCCCTCGCGCCCCTGGTCTTCGTGTGGGAGGGCGGCCGCTGGGTCCTCCGGACTGTCGCGGGCGTCCGGCCGGATCCCGTCTTGCCCACCGCCGTCGCGGCCGAGGAATATCTCGACGCTGCCGCGGCCGTCCCCGCGCCGAGGCTGCCGACTGTCGCCGGCGTCCCTGCGACGCACCCGGTCGGCGTCGCGCTCGTCATGCACGCCCGGCACCTGACCGCCGGCGGCGACCCTGTCGACCTGTCCGGCCTGCCGGTGCCGGTCGCGACGTGGCTGCACTCCCTCTCGCCGGACGAGCTGACCGTCCTCGCCCGGACGCTCCCCCATCAGGCCGAGGCCCTCGCCGCCGGGCGCGGA…
	5659675	5660556	hypothetical protein	orf05649	ATGCCGGAGCTGTACAGGACGACGCGGGACTGGCAGGGGCCGCCGGAGGGCCTGGGCCTGGAGTGGCAGCCGCCGCGCGAGCTGCGCGTGTCGGGCGTCCTGAAGTGCCTCTGGACGGCTGAGGCCCCGTCGCAGGACTACGACGACGCGCTCGCCGGCCCCGAGGGGCGCCACCTGAAGGCCATCGGGTTCTCGCACGATCGCATGAGGTCCGGCCTGCCCTGCCTCTGGGAAGGGCCGGACTACGACCGCGAGCAGGCGGCCGTCCTCCTCAACACGGCCGCCCGGGGGTTGGCCGCCCACCGAGAGCGGGTCGCTCGCGAGCGCGCCCAGGCGGCCGCCGCGGCGGAGCGCCGGAGGGCCGAGGACCTCGCCCTCGCGGAGCGCGCCATCGCCGCC…
	5660814	5661218	hypothetical protein	orf05650	ATGCGGGTGTGGAGGGAGGTCGGCTCGGGCGTGACGGCGGCGCAAGTCCGCCGTGTCGTCGCGAGCACGGTGGGCGTCGGCGCCGTCGCGCGCCGGCTGGGCGTCGCGGAGTGCACGGCGCATCGCTGGGCCGGCCTGGCGGGCGTGAGCATCGTACCGCGGCCCCGAACGGAGCGCATGCCCGGGCGCCAGCTCGTGTCCGACGCCGCCGTGCGGGACGCCATGCTCGGCCCACTCTCGCTCCGCGCCGCCGTCGAGCGCGCGCCCTCCGCCGCCCGCTGGGCCCGGCGCCACGGCGTCGGACCCGGCTACCTCGCAGACGTGCTTTCGGGCCGCCGCCCGCCGGGCGCGAAGATCCTGTCGGCGCTCGGCATCGGCCGGGCCTACGTGAGGGGGCGC…
	5661215	5661406	hypothetical protein	orf05651	GTGACCGACCGCGACGCCGCCGTCCTGGCCGCCCTGCGCGCCGTCCCCGCGGGCGCGCTCCCGATGCACCTGGCGCCCGGCCTCGGGCTCGGGGTCAAGCAGGTCTCGACCGTCCTGCAGCGCCTGCGCATCGCCGGCCTCGTCCGGTTCGAGGCGCCCCGCTGGACCGCCATCGAGGAGCCCCGCCCGTGA
	5661993	5662118	--	orf05652	ATGACCGCCGAGGACATCGCGTGGCTGCACGCGCTCCCCGACTACGAGCCCCCGGCCGCCCCGGCGCCGGCGCGCCGCCCCACGGACGGCGCTTGGCTCCGCGACCTGCTCATGCAGGCGAGGTGA
	5662121	5662630	hypothetical protein	orf05653	ATGGCCGCCGTCACCGCCCCCGCCTTCACCCGGCCGATCCGCCGCCGCATCCGGTGGGGCTACGGCCGCACGGTCATCCGGCCGGGCCACAGCGACCTGGCCGGGCTGCGCCGGTTCCCGGTCGAGACGTGGCACCCGATGAACGTCATCCTCGCGCCGCTCCCGGACCCGTGGCGCGAGGACCTCTACCTCTCCTCGCCCCTCCGCGACGCCACGCCGGCATGGGCCGCGCGCGTCACGGACGACGAGACCGGCGACCTCGTCGGCCTGCTCGTCGAGACGCCGCCCGGCGCCTGGCCCGCCCACGCCTGGCACCGGGGCGAGCTCGCCGCCGACGGCCACGCCGCGGGAGCCGGGGGCGGCCGCTACGCCGCCGTCGACCGGGAAGCGCGCCTCATC…
	5662627	5662902	hypothetical protein	orf05654	ATGACGCCCGCCGACCTCGCCCCCGCCGGCCGCCTGCTCTCGGGCAGCGACGAAGAGTGGAAGCGCCCGCTCGCCCGGATGCTCGGCGCCATGCACCCCGACGGCCCCCGCGAGAGCCTGGATCCCCGCGGCGTCGACCGCTGGGCGTCGGGCGCCCGCGAGATCCCCGGATGGGTCGGGCCCGCCGTCGCGCGCCTGCTCACGGACCTAGCGGACAGCCTGGAATTCGAGGCGGCCGCCGCTCGCGCCGTGGCGGTTAGGGTTGCCGCGGGTTGA
	5662991	5663557	hypothetical protein	orf05655	ATGCCTGAGGATTACACGGTCGAATGGCCGAAGGTGCCCGGGGCTAAGTATATGCACCTCGCCGACATCGGCTGGGGCTGGTGGCGGCCCATGCCGGTCGTGCTCGAAGAACACAGCGATCCTTGGGCGCACCGGCTCTACGCGCAGAGCCGACTGCCACAGGCAGTGCATCCCGAGCGCCGCCCACGGCAGGGCCTCCTCGTCCTCAACCCGGACCCGGCCCTCGACCAGAGGGAGCGTGAGCTCGCGCTCATCCTCCGCATGCCCCGAGACCCGCCGGGTGAAGAGCACCGGCTCCGATACCGTTGCCTGTACCTCGACGACCGCCATCCCGACCCGGGGATGCCGTGGGAGGACTGGCTCGTCGATAACCGGCGTTGGATCGCCATACGGTCGGAC…
	5663554	5664096	metallophosphoesterase	orf05656	GTGCCCGACACCTGGTTCACCGCCGACACGCATTTCCTGCACGCCGGGGTCATCCCGGCCTGCCGGCGCCCGTTCTCGTCCATCGCCGAGCACGACGCGTCGCTGGTCGAGGCCTGGAACGCGACCGTCCGGCCCGCCGACACCGTCTACCACGTGGGCGACTTCGCCTTGGGCCCGGCCGAGGCGGCCGAGCGCATCTTCCGCCGGCTGCACGGGCGCAAGTGCCTCGTCGCTGGCAACCACGACAAGCGGTCGCGCAAGCTCCCCTGGGCGGAGCAGCACGACGGGATCCGCGAGATCTCGGTCGAGGGGCGGCACCTGGTGCTGTGCCACTATCCCATGCGTAGCTGGCCGCGGGCGTTCCGGGGCAGCCTGCACCTGTACGGGCACGTGCACGGC…
	5664329	5665825	hypothetical protein	orf05657	ATGGCCCGCGCCAAGCCCGCTGCGAAGAAGGCCGCACCGGCCCGCGCCCGGATCGACTGGCCGCCCCGCGGGCCGGTCGACATCACGGGGACATTCATCACCCGGTGCCGGGAGGAGCAGCGCCCCGGCGTGCCGGCCGTCGACGTCCGCGACCTGCGCGCCCCGGGCCTGCTGCTGCGGGTCTCGCCCCGGACGATATCGTGGGGCTGGAAGGCGGAGCGCCTCAAGAGGACGGTACGCCTTGACCTCGGGCCGGTGGAGCGGCTGACCGTCGCCCAGGCCCGCCAGGTCGCCGGGGAGGCCATGGACCTGCTTCGCTCCGGCAACGGCTGGCCGACCCTGCTCTGGCTCAACCGGCGCCTGGCCGAGCTCGGCCTCATGCGGATCGAGGAGGTGTTC…
